# Supplementary material for: Heat stress-induced transposon activation correlates with 3D chromatin organization rearrangement in Arabidopsis
Source: Nat Commun. 2020 Apr 20;11:1886. doi: 10.1038/s41467-020-15809-5 (PMC7170881; doi:10.1038/s41467-020-15809-5)
Supplement: Supplementary file 4 — Supplementary Data 1 [file 41467_2020_15809_MOESM4_ESM.xlsx]

## Sheet: DEGs list
Supplementary Data 1. List of differentially expressed genes under heat stress
ID	Heat_vs_Control	Recovery_vs_Heat	Control-1.FPKM	Control-2.FPKM	Heat-1.FPKM	Heat-2.FPKM	Recovery-1.FPKM	Recovery-2.FPKM	type	locus_type	Note	symbol	Alias	full_name	Control-1.rawcount	Control-2.rawcount	Heat-1.rawcount	Heat-2.rawcount	Recovery-1.rawcount	Recovery-2.rawcount
AT1G01020	UP	DOWN	6.6	7.1	16	16.4	7.8	6.4	gene	protein_coding	ARV1 family protein	ARV1			313	333	748	592	291	231
AT1G01060	UP	UP	0.3	0.3	1.7	1.7	6.1	6.7	gene	protein_coding	Homeodomain-like superfamily protein	LHY	LHY1|LATE ELONGATED HYPOCOTYL 1	LATE ELONGATED HYPOCOTYL	29	32	170	135	494	530
AT1G01210	UP	DOWN	15.8	14.8	45.3	31.2	6.5	7.9	gene	protein_coding	DNA-directed RNA polymerase, subunit M, archaeal				514	479	1463	775	167	196
AT1G01355	UP	NoChange	0	0	0.4	0.3	0.2	0.3	gene	protein_coding	Putative endonuclease or glycosyl hydrolase				0	0	10	7	5	6
AT1G01448	UP	NoChange	1.3	1.4	2.7	3.9	1.9	2.2	gene	antisense_long_noncoding_rna	Natural antisense transcript overlaps with AT1G01450				92	100	194	214	107	119
AT1G01520	UP	DOWN	0.1	0	1.8	2.2	0.8	0.8	gene	protein_coding	Homeodomain-like superfamily protein	ASG4		ALTERED SEED GERMINATION 4	5	2	87	79	30	28
AT1G01670	UP	NoChange	0.8	1	2.5	2	0.9	1.5	gene	protein_coding	RING/U-box superfamily protein				41	48	128	76	37	60
AT1G01715	UP	DOWN	2.6	2.2	7.7	9.1	2.2	1.1	gene	protein_coding	hypothetical protein				70	58	202	185	47	22
AT1G01725	UP	DOWN	5	4.9	13.6	9.3	2.7	1.2	gene	protein_coding	adenylosuccinate synthetase				80	78	218	115	35	15
AT1G01770	UP	DOWN	8.8	8.9	30.1	44.4	10.5	12.4	gene	protein_coding	propionyl-CoA carboxylase				626	630	2132	2422	596	678
AT1G01780	UP	DOWN	9.2	9.5	19.8	29.9	10.8	10.6	gene	protein_coding	GATA type zinc finger transcription factor family protein	PLIM2b		PLIM2b	261	266	556	645	243	229
AT1G01810	UP	DOWN	0.6	1.1	8.8	7.9	0.6	0.3	gene	protein_coding	hypothetical protein				12	22	171	118	9	4
AT1G01920	UP	DOWN	6.3	5.8	16.7	16.3	5.8	5.9	gene	protein_coding	SET domain-containing protein				450	412	1184	889	326	324
AT1G01940	UP	DOWN	16.3	19.5	99.5	84.7	11.4	11.9	gene	protein_coding	Cyclophilin-like peptidyl-prolyl cis-trans isomerase family protein				431	509	2605	1705	239	240
AT1G02050	UP	DOWN	3.6	3.5	9.3	10.4	3.6	4.1	gene	protein_coding	Chalcone and stilbene synthase family protein	LAP6	PSKA|polyketide synthase A	LESS ADHESIVE POLLEN 6	167	161	429	366	133	144
AT1G02060	UP	DOWN	2.8	2.6	7.1	7.4	2.4	2.9	gene	protein_coding	Tetratricopeptide repeat (TPR)-like superfamily protein				189	174	470	379	129	146
AT1G02220	UP	DOWN	5.2	4.6	37.1	39.9	6.9	5.4	gene	protein_coding	NAC domain containing protein 3	NAC003	ANAC003|NAC domain containing protein 3	NAC domain containing protein 3	249	218	1759	1455	262	198
AT1G02230	UP	DOWN	0.3	0.4	9.4	7.3	0.6	0.1	gene	protein_coding	NAC domain containing protein 4	NAC004	ANAC004|NAC domain containing protein 4	NAC domain containing protein 4	12	19	401	242	21	4
AT1G02250	UP	DOWN	0	0	0.3	0.4	0.1	0	gene	protein_coding	NAC domain containing protein 5	NAC005	anac005|NAC domain containing protein 5	NAC domain containing protein 5	1	0	12	12	2	1
AT1G02300	UP	DOWN	15.1	13.4	83.3	78	15.6	16.1	gene	protein_coding	Cysteine proteinases superfamily protein				667	587	3641	2622	544	540
AT1G02340	UP	NoChange	0.4	0.7	1.6	1.8	2.8	3.2	gene	protein_coding	basic helix-loop-helix (bHLH) DNA-binding superfamily protein	HFR1	FBI1|REP1|REDUCED PHYTOCHROME SIGNALING 1|RSF1|REDUCED SENSITIVITY TO FAR-RED LIGHT 1	LONG HYPOCOTYL IN FAR-RED	17	30	74	64	101	111
AT1G02450	UP	DOWN	0.7	0.6	2.3	2	0.6	0.7	gene	protein_coding	NIM1-interacting 1	NIMIN1	NIMIN-1	NIM1-interacting 1	13	12	42	28	9	10
AT1G02530	UP	DOWN	0.1	0.1	0.2	0.3	0	0	gene	protein_coding	P-glycoprotein 12	ABCB12	PGP12|P-glycoprotein 12	ATP-binding cassette B12	12	9	30	30	5	2
AT1G02620	UP	UP	0.2	0.2	0.6	1	1.6	1.9	gene	protein_coding	Ras-related small GTP-binding family protein				9	7	24	31	54	61
AT1G02670	UP	NoChange	0.6	0.9	1.4	2.2	1	0.9	gene	protein_coding	P-loop containing nucleoside triphosphate hydrolases superfamily protein				58	77	128	152	69	65
AT1G02700	UP	DOWN	0.8	1	3.7	3.5	0.3	0.4	gene	protein_coding	GATA transcription factor-like protein				32	40	151	108	10	12
AT1G02770	UP	DOWN	0.3	0.4	3.3	3.3	0.4	0.6	gene	protein_coding	hypothetical protein				11	13	123	94	12	18
AT1G02850	UP	DOWN	7.2	6.6	46.8	50.2	7.2	7	gene	protein_coding	beta glucosidase 11	BGLU11		beta glucosidase 11	476	435	3068	2533	379	352
AT1G02980	UP	DOWN	0.1	0	2.2	2.3	0.1	0	gene	protein_coding	cullin 2	CUL2	ATCUL2	cullin 2	11	3	161	132	4	0
AT1G03070	UP	DOWN	0.5	1	4.3	4.6	1.6	1	gene	protein_coding	Bax inhibitor-1 family protein		AtLFG4|LFG4|LIFEGUARD 4		19	37	160	131	48	29
AT1G03170	UP	DOWN	0.1	0.1	0.8	1.1	0.1	0.5	gene	protein_coding	FANTASTIC four-like protein (DUF3049)	FAF2	FTM5|FLORAL TRANSITION AT THE MERISTEM5	FANTASTIC FOUR 2	8	8	57	56	7	24
AT1G03180	UP	DOWN	2	2	7.7	7.2	2.1	1.8	gene	protein_coding	non-structural protein				93	92	361	260	79	65
AT1G03220	UP	NoChange	75.5	77.2	174	181.8	104.7	113.4	gene	protein_coding	Eukaryotic aspartyl protease family protein				4295	4354	9822	7893	4721	4927
AT1G03360	UP	DOWN	13	14.2	39.5	32.3	6.2	6.8	gene	protein_coding	ribosomal RNA processing 4	RRP4	ATRRP4|ribosomal RNA processing 4	ribosomal RNA processing 4	519	562	1561	984	195	207
AT1G03445	UP	DOWN	0	0	0.8	0.7	0.1	0.2	gene	protein_coding	Serine/threonine protein phosphatase family protein	BSU1		BRI1 SUPPRESSOR 1	4	2	67	47	5	14
AT1G03495	UP	DOWN	5.3	4.1	15.6	17.2	3.5	2.9	gene	protein_coding	HXXXD-type acyl-transferase family protein				208	160	609	518	108	87
AT1G03510	UP	DOWN	1.3	1.3	4.3	3.4	0.9	0.9	gene	protein_coding	Tetratricopeptide repeat (TPR)-like superfamily protein				56	59	188	114	32	29
AT1G03760	UP	DOWN	6.5	5.7	20.3	17.8	4.1	3.6	gene	protein_coding	Prefoldin chaperone subunit family protein				269	234	838	565	135	113
AT1G03770	UP	NoChange	2.7	2.3	6	6.5	3	2.5	gene	protein_coding	RING 1B	RING1B	ATRING1B|ARABIDOPSIS THALIANA RING 1B	RING 1B	205	173	455	379	180	147
AT1G03800	UP	DOWN	0.5	0.6	2.5	2.1	0.3	0.9	gene	protein_coding	ERF domain protein 10	ERF10	ATERF10|ARABIDOPSIS THALIANA RF DOMAIN PROTEIN 10	ERF domain protein 10	20	23	97	62	10	27
AT1G03860	UP	DOWN	46.7	46.1	152.9	134.3	27.1	27.8	gene	protein_coding	prohibitin 2	PHB2	ATPHB2|prohibitin 2	prohibitin 2	2388	2336	7759	5243	1097	1086
AT1G03940	UP	DOWN	5.4	4.7	15.4	18.1	3.1	2.7	gene	protein_coding	HXXXD-type acyl-transferase family protein				312	267	881	797	141	121
AT1G03980	UP	DOWN	0.6	0.3	1.9	1.7	0.2	0.2	gene	protein_coding	phytochelatin synthase 2	PCS2	ATPCS2|phytochelatin synthase 2	phytochelatin synthase 2	31	15	95	66	10	8
AT1G03990	UP	NoChange	0.7	0.8	1.4	2.5	1.4	1.4	gene	protein_coding	Long-chain fatty alcohol dehydrogenase family protein				52	56	103	136	80	78
AT1G04130	UP	DOWN	6	4.8	15	15	5.4	5.5	gene	protein_coding	Tetratricopeptide repeat (TPR)-like superfamily protein	TPR2	AtTPR2	tetratricopeptide repeat 2	275	217	679	524	194	191
AT1G04187	UP	DOWN	2.7	4.3	13	14.3	2.5	2.3	gene	small_nucleolar_rna			snoR97-2		11	17	52	44	8	7
AT1G04540	UP	NoChange	0.7	0.7	1.3	1.9	2.1	1.9	gene	protein_coding	Calcium-dependent lipid-binding (CaLB domain) family protein				48	53	98	105	121	108
AT1G04570	UP	NoChange	0.5	0.5	1.9	1.7	0.9	0.9	gene	protein_coding	Major facilitator superfamily protein				32	30	123	86	44	43
AT1G04580	UP	NoChange	0	0	0	0.2	0	0	gene	protein_coding	aldehyde oxidase 4	AO4	AAO4|aldehyde oxidase 4|ATAO-4|arabdopsis thaliana aldehyde oxidase 4|ATAO2|ALDEHYDE OXIDASE 2	aldehyde oxidase 4	2	1	5	19	4	3
AT1G04600	UP	DOWN	0.2	0.2	0.6	1.2	0.2	0.4	gene	protein_coding	myosin XI A	XIA	ATXIA	myosin XI A	29	32	111	159	21	49
AT1G04650	UP	NoChange	1.7	1.4	3.6	5	2	1.9	gene	protein_coding	holliday junction resolvase				177	145	366	394	161	147
AT1G04778	UP	DOWN	0.6	0.8	1.9	2	0.7	0.3	gene	protein_coding	hypothetical protein				15	19	49	38	15	6
AT1G04970	UP	NoChange	10.3	11.3	30.5	31.6	15.8	14.6	gene	protein_coding	lipid-binding serum glycoprotein family protein				645	699	1896	1510	783	697
AT1G04980	UP	DOWN	16.8	16.8	56.9	59.2	8.2	7.6	gene	protein_coding	PDI-like 2-2	PDIL2-2	ATPDI10|ARABIDOPSIS THALIANA PROTEIN DISULFIDE ISOMERASE 10|ATPDIL2-2|PDI-like 2-2|PDI10|PROTEIN DISULFIDE ISOMERASE	PDI-like 2-2	843	835	2830	2265	325	290
AT1G05143	UP	NoChange	0.6	0.8	3.9	2.3	1.3	2.3	gene	antisense_long_noncoding_rna	Natural antisense transcript overlaps with AT1G15030				5	6	31	14	8	14
AT1G05170	UP	NoChange	3.5	3.5	8.6	8.2	4.3	4.4	gene	protein_coding	Galactosyltransferase family protein				247	244	607	444	241	240
AT1G05213	UP	NoChange	0.3	0.4	0.7	0.9	0.4	0.4	gene	antisense_long_noncoding_rna	Natural antisense transcript overlaps with AT1G15950				20	26	54	53	24	24
AT1G05340	UP	NoChange	2.9	2.5	8.7	6.3	7.5	6.4	gene	protein_coding	cysteine-rich TM module stress tolerance protein				69	59	206	114	142	117
AT1G05397	UP	DOWN	0.1	0.3	3.3	3.1	0.3	0.4	gene	long_noncoding_rna					1	5	60	43	4	5
AT1G05400	UP	DOWN	1.1	0.6	3.5	4.4	1.1	1	gene	protein_coding	hypothetical protein				33	17	105	100	26	23
AT1G05490	UP	DOWN	0.3	0.3	0.7	1.2	0.2	0.2	gene	protein_coding	chromatin remodeling 31	chr31		chromatin remodeling 31	40	47	101	131	26	18
AT1G05600	UP	DOWN	3.8	2.7	10	10.9	4.1	3.7	gene	protein_coding	Tetratricopeptide repeat (TPR)-like superfamily protein	EMB3101		EMBRYO DEFECTIVE 3101	214	147	553	463	180	157
AT1G05690	UP	NoChange	0.7	0.8	2.3	1.5	2.3	2.9	gene	protein_coding	BTB and TAZ domain protein 3	BT3		BTB and TAZ domain protein 3	42	47	133	69	109	128
AT1G05730	UP	DOWN	2.3	1.7	5.5	3.7	1.1	0.6	gene	protein_coding	FAM136A-like protein (DUF842)				100	73	238	124	37	19
AT1G05740	UP	DOWN	0	0.1	0.6	1	0	0	gene	protein_coding	FAM136A-like protein (DUF842)				0	1	9	12	0	0
AT1G05783	UP	DOWN	0.4	0.1	1.6	2.3	0.4	0	gene	protein_coding	hypothetical protein				7	2	26	29	5	0
AT1G05820	UP	NoChange	1	0.6	2.2	3.2	1.4	1.2	gene	protein_coding	SIGNAL PEPTIDE PEPTIDASE-LIKE 5	SPPL5	ATSPPL5|ARABIDOPSIS THALIANA SIGNAL PEPTIDE PEPTIDASE-LIKE 5	SIGNAL PEPTIDE PEPTIDASE-LIKE 5	81	48	177	198	88	77
AT1G06030	UP	DOWN	0.1	0.1	1.6	2	0.2	0.2	gene	protein_coding	pfkB-like carbohydrate kinase family protein				5	2	58	55	6	6
AT1G06250	UP	DOWN	0.9	0.6	3.1	5.4	1.1	1.6	gene	protein_coding	alpha/beta-Hydrolases superfamily protein				38	25	139	183	39	56
AT1G06265	UP	NoChange	0.8	0.6	1.8	2.2	1.2	1	gene	antisense_long_noncoding_rna	Natural antisense transcript overlaps with AT1G06260				54	41	127	119	69	57
AT1G06273	UP	NoChange	0.4	0.4	6.1	4.8	2.6	0.5	gene	small_nucleolar_rna			AtU33b		1	1	15	9	5	1
AT1G06417	UP	DOWN	0	0	2.9	2.8	0	0.3	gene	long_noncoding_rna					0	0	24	18	0	2
AT1G06560	UP	DOWN	8.8	9.5	24.6	26.8	5.5	7.4	gene	protein_coding	NOL1/NOP2/sun family protein				536	574	1489	1248	264	344
AT1G06570	UP	UP	8.7	8.9	25.1	24.8	63.6	69.4	gene	protein_coding	4-hydroxyphenylpyruvate dioxygenase	PDS1	HPD|4-hydroxyphenylpyruvate dioxygenase|HPPD|4-hydroxyphenylpyruvate dioxygenase	phytoene desaturation 1	409	412	1164	886	2357	2477
AT1G06577	UP	NoChange	0.6	0.1	2.1	3.1	1.1	0.8	gene	long_noncoding_rna					6	1	20	22	8	6
AT1G06583	UP	NoChange	0.1	0.2	1	1.1	0.2	0.4	gene	long_noncoding_rna					2	3	18	16	3	6
AT1G06630	UP	NoChange	5.1	5.2	12.8	14	7.8	7.1	gene	protein_coding	F-box/RNI-like superfamily protein				394	394	974	820	473	415
AT1G06710	UP	DOWN	1.5	1.6	3.2	4.4	1.1	0.8	gene	protein_coding	Tetratricopeptide repeat (TPR)-like superfamily protein		MTSF1|mitochondrial stability factor 1		212	224	440	462	119	88
AT1G06853	UP	DOWN	0	0	3.2	2.8	0.1	0.6	gene	long_noncoding_rna					0	0	27	18	1	4
AT1G06970	UP	DOWN	0	0	0.4	0.5	0	0	gene	protein_coding	cation/hydrogen exchanger 14	CHX14	ATCHX14	cation/hydrogen exchanger 14	1	0	32	35	2	0
AT1G07010	UP	NoChange	11.3	12.4	31.7	32.9	28.2	31	gene	protein_coding	Calcineurin-like metallo-phosphoesterase superfamily protein	SLP1	AtSLP1	Shewenella-like protein phosphatase 1	570	621	1592	1269	1132	1196
AT1G07143	UP	DOWN	0.4	0.6	1.7	2.3	0.2	0.1	gene	long_noncoding_rna					8	12	33	33	3	1
AT1G07330	UP	NoChange	0	0	0.2	0.2	0.1	0	gene	protein_coding	dentin sialophosphoprotein				1	2	19	15	7	2
AT1G07350	UP	DOWN	15.2	14.6	98.3	78.2	14	15.8	gene	protein_coding	RNA-binding (RRM/RBD/RNP motifs) family protein	SR45a		serine/arginine rich-like protein 45a	905	866	5818	3559	664	720
AT1G07367	UP	DOWN	4.2	5.6	14.6	10.2	0.2	0.1	gene	long_noncoding_rna					64	85	220	118	3	1
AT1G07373	UP	DOWN	1.9	2.8	8.7	8.9	0.3	0.4	gene	long_noncoding_rna					37	54	169	133	5	6
AT1G07390	UP	DOWN	1.4	1	3.1	4.8	1	1.2	gene	protein_coding	receptor like protein 1	RLP1	AtRLP1|receptor like protein 1	receptor like protein 1	171	122	378	446	100	114
AT1G07400	UP	DOWN	1.9	2.3	152.8	136.5	2	2.2	gene	protein_coding	HSP20-like chaperones superfamily protein				49	60	3912	2688	40	43
AT1G07430	UP	NoChange	1.1	0.7	2.3	3.7	1.8	2.1	gene	protein_coding	highly ABA-induced PP2C protein 2	HAI2	AIP1|AKT1 interacting protein phosphatase 1|AtAIP1|HON|HONSU (Korean for abnormal drowsiness)	highly ABA-induced PP2C gene 2	61	38	132	161	81	90
AT1G07620	UP	NoChange	0.4	0.5	1.4	1.6	1.4	1.2	gene	protein_coding	GTP-binding protein Obg/CgtA	ATOBGM			26	31	92	80	76	61
AT1G07900	UP	DOWN	0.7	0.7	5	6.3	1.5	0.6	gene	protein_coding	LOB domain-containing protein 1	LBD1		LOB domain-containing protein 1	15	16	110	108	26	10
AT1G07902	UP	DOWN	2.2	2.4	15.6	15	1.5	2.3	gene	protein_coding	hypothetical protein				32	34	223	165	17	25
AT1G07985	UP	NoChange	1.6	1.9	4.2	4.1	2.8	3.1	gene	protein_coding	Expressed protein				44	53	118	88	63	67
AT1G08033	UP	DOWN	0	0	1.6	1.8	0.2	0.2	gene	long_noncoding_rna					0	0	13	11	1	1
AT1G08210	UP	DOWN	9.7	9.2	26.8	25	9.2	10.3	gene	protein_coding	Eukaryotic aspartyl protease family protein				546	511	1494	1072	409	443
AT1G08300	UP	DOWN	1.6	1.4	8.3	9.1	1.9	1.5	gene	protein_coding	no vein-like protein	NVL		NO VEIN-LIKE	115	106	611	517	112	87
AT1G08393	UP	DOWN	0.5	0.1	3	2.6	0.5	0.4	gene	long_noncoding_rna					5	1	27	18	4	3
AT1G08440	UP	DOWN	0.1	0.2	1.1	1	0.1	0	gene	protein_coding	aluminum activated malate transporter family protein				4	13	57	41	6	2
AT1G08460	UP	NoChange	7	7	16.5	16.4	10	9.8	gene	protein_coding	histone deacetylase 8	HDA08	ATHDA8|HDA8|HISTONE DEACETYLASE 8	histone deacetylase 8	497	493	1172	892	565	533
AT1G08700	UP	DOWN	14.9	15.8	46	52.2	16.3	17.1	gene	protein_coding	Presenilin-1	PS1		Presenilin-1	791	832	2418	2110	683	692
AT1G08710	UP	NoChange	5	5.4	12.4	11.8	5.5	6	gene	protein_coding	F-box family protein				225	241	556	409	197	209
AT1G08830	UP	DOWN	50	52.3	127.1	105	39.7	38.9	gene	protein_coding	copper/zinc superoxide dismutase 1	CSD1	AtSOD1|superoxide dismutase 1|SOD1|superoxide dismutase 1	copper/zinc superoxide dismutase 1	1314	1362	3312	2105	826	780
AT1G08910	UP	NoChange	8.1	8.2	14.1	22.2	9.7	11.3	gene	protein_coding	zinc ion binding protein		PIAL1|PROTEIN INHIBITOR OF ACTIVATED STAT LIKE 1		708	712	1226	1485	675	758
AT1G08947	UP	DOWN	1	0.2	2.9	4.3	0.3	0	gene	long_noncoding_rna					9	2	27	31	2	0
AT1G09070	UP	NoChange	47.4	49.7	124.5	108.3	162.5	170.1	gene	protein_coding	soybean gene regulated by cold-2	SRC2	(AT)SRC2|SOYBEAN GENE REGULATED BY COLD-2|AtSRC2	soybean gene regulated by cold-2	2292	2380	5967	3995	6225	6276
AT1G09140	UP	DOWN	19.3	17.2	154.1	170.6	34.6	35.4	gene	protein_coding	SERINE-ARGININE PROTEIN 30	SR30	ATSRP30.1|ATSRP30.2|ATSRP30|SERINE-ARGININE PROTEIN 30|At-SR30|Serine/Arginine-Rich Protein Splicing Factor 30	Serine/Arginine-Rich Protein Splicing Factor 30	1311	1156	10372	8834	1863	1836
AT1G09155	UP	NoChange	0.4	0.6	1.6	1.3	1.1	1	gene	protein_coding	phloem protein 2-B15	PP2-B15	AtPP2-B15|phloem protein 2-B15	phloem protein 2-B15	14	21	59	38	33	27
AT1G09157	UP	DOWN	0	0	1.2	0.6	0	0.2	gene	protein_coding	transmembrane protein, putative (DUF679)				0	1	30	12	0	3
AT1G09380	UP	DOWN	0.3	0.2	1.8	1.8	0.3	0.2	gene	protein_coding	nodulin MtN21 /EamA-like transporter family protein	UMAMIT25		Usually multiple acids move in and out Transporters 25	17	11	89	66	13	9
AT1G09400	UP	DOWN	0.1	0.2	0.7	0.6	0.1	0.1	gene	protein_coding	FMN-linked oxidoreductases superfamily protein				3	8	32	23	2	4
AT1G09647	UP	NoChange	0	0.2	2.1	2.3	1.2	1	gene	long_noncoding_rna					0	1	13	11	6	5
AT1G09693	UP	DOWN	0	0.6	2.2	2.2	0	0.2	gene	long_noncoding_rna					0	4	16	12	0	1
AT1G09700	UP	DOWN	8.2	8.4	20.4	21.9	6.5	7.4	gene	protein_coding	dsRNA-binding domain-like superfamily protein	HYL1	AtDRB1|DRB1|DSRNA-BINDING PROTEIN 1	HYPONASTIC LEAVES 1	443	453	1102	910	281	305
AT1G09710	UP	DOWN	2.6	2	7.8	8.1	3	3.4	gene	protein_coding	Homeodomain-like superfamily protein				188	145	552	442	169	188
AT1G09740	UP	DOWN	29.4	30	73.1	60.4	26.7	28.3	gene	protein_coding	Adenine nucleotide alpha hydrolases-like superfamily protein				950	962	2341	1489	684	698
AT1G09753	UP	DOWN	3.4	2.2	7.4	8.5	3.7	1.9	gene	long_noncoding_rna					25	16	54	48	22	11
AT1G09950	UP	DOWN	0.3	0.4	2.6	2.7	1.3	0.7	gene	protein_coding	RESPONSE TO ABA AND SALT 1	RAS1		RESPONSE TO ABA AND SALT 1	13	15	104	84	42	22
AT1G09995	UP	DOWN	2.6	3	7.1	5.7	2.1	2.5	gene	protein_coding	DNA repair DEAD helicase RAD3/XP-D subfamily protein				84	97	230	142	54	62
AT1G10050	UP	NoChange	4.1	3.6	8.3	10.7	4.3	4.4	gene	protein_coding	glycosyl hydrolase family 10 protein / carbohydrate-binding domain-containing protein				461	400	928	925	385	379
AT1G10225	UP	DOWN	0.2	0.1	3	2	0	0	gene	protein_coding	transmembrane protein				3	1	48	24	0	0
AT1G10240	UP	NoChange	2.9	3.1	7.3	8.3	3.3	3.8	gene	protein_coding	FAR1-related sequence 11	FRS11		FAR1-related sequence 11	246	259	615	540	225	245
AT1G10410	UP	NoChange	15.7	14.6	34.8	35.3	20.6	17.6	gene	protein_coding	CW14 protein (DUF1336)				1085	1004	2384	1861	1129	930
AT1G10417	UP	NoChange	0.6	0.4	1.8	1.6	0.8	0.8	gene	protein_coding	RUN/FYVE domain protein				38	27	114	77	39	42
AT1G10660	UP	NoChange	10.5	9.7	34.2	33.9	15	16.8	gene	protein_coding	transmembrane protein				590	540	1912	1461	671	724
AT1G10790	UP	DOWN	0.6	0.7	2	2.2	0.8	0.7	gene	protein_coding	hydroxyproline-rich glycoprotein family protein				20	22	67	57	22	19
AT1G10810	UP	NoChange	0.6	0.4	1.5	1.9	0.8	1.1	gene	protein_coding	NAD(P)-linked oxidoreductase superfamily protein				30	20	71	70	32	41
AT1G10960	UP	DOWN	317.9	326.3	938.1	899.2	293.4	302	gene	protein_coding	ferredoxin 1	FD1	ATFD1|ferredoxin 1	ferredoxin 1	8171	8316	23909	17630	5977	5925
AT1G11100	UP	DOWN	0.7	0.7	1.3	2.1	0.7	0.6	gene	protein_coding	SNF2 domain-containing protein / helicase domain-containing protein / zinc finger protein-like protein		FRG5|SNF2-RING-HELICASE?LIKE 5		99	93	172	216	76	60
AT1G11190	UP	DOWN	3.7	3.8	11.7	13	4.2	4.9	gene	protein_coding	bifunctional nuclease i	BFN1	ENDO1|ENDONUCLEASE 1	bifunctional nuclease i	143	146	445	379	129	144
AT1G11270	UP	DOWN	1.6	1.1	11.9	10.7	1.9	1.6	gene	protein_coding	F-box and associated interaction domains-containing protein				88	61	635	436	81	66
AT1G11700	UP	DOWN	10.6	10.6	24.2	27.9	10.2	10.6	gene	protein_coding	senescence regulator (Protein of unknown function, DUF584)				376	372	849	751	285	286
AT1G11710	UP	DOWN	1.5	1	3.9	5.1	0.8	0.9	gene	protein_coding	Pentatricopeptide repeat (PPR) superfamily protein				121	79	306	312	51	52
AT1G11785	UP	DOWN	0.1	0.3	2.1	1.7	0.1	0.3	gene	protein_coding	transmembrane protein				2	6	41	25	2	5
AT1G12030	UP	DOWN	1.4	1.1	5.3	6.1	1.8	1.4	gene	protein_coding	phosphoenolpyruvate carboxylase, putative (DUF506)				49	40	186	165	51	37
AT1G12064	UP	DOWN	0	0.2	2.7	0.8	0	0.1	gene	protein_coding	transmembrane protein				0	3	49	11	0	2
AT1G12210	UP	DOWN	0.3	0.4	1.2	1	0.1	0.2	gene	protein_coding	RPS5-like 1	RFL1		RPS5-like 1	30	36	118	76	6	13
AT1G12280	UP	NoChange	2.5	2.6	6.1	7.8	4.7	4.1	gene	protein_coding	LRR and NB-ARC domains-containing disease resistance protein	SUMM2		suppressor of mkk1 mkk2 2	211	219	512	506	316	263
AT1G12290	UP	DOWN	0.8	0.8	3.7	5.3	1	1.3	gene	protein_coding	Disease resistance protein (CC-NBS-LRR class) family				100	98	443	487	91	118
AT1G12672	UP	DOWN	0.1	0.1	1.9	1.3	0.3	0.1	gene	protein_coding	thionin-like protein				2	2	35	19	4	2
AT1G12780	UP	NoChange	14.7	14.6	38.7	37.9	41.4	41.5	gene	protein_coding	UDP-D-glucose/UDP-D-galactose 4-epimerase 1	UGE1	ATUGE1|A. THALIANA UDP-GLC 4-EPIMERASE 1	UDP-D-glucose/UDP-D-galactose 4-epimerase 1	900	885	2342	1766	2001	1935
AT1G13050	UP	DOWN	2.7	2	4.5	7	2.8	1.9	gene	protein_coding	proline-rich receptor-like kinase				129	97	214	258	105	71
AT1G13080	UP	NoChange	3.2	4.1	43.6	38.7	18.7	18	gene	protein_coding	cytochrome P450, family 71, subfamily B, polypeptide 2	CYP71B2		cytochrome P450, family 71, subfamily B, polypeptide 2	183	231	2485	1694	851	787
AT1G13150	UP	NoChange	0.4	0.5	1.1	1.2	0.4	0.5	gene	protein_coding	cytochrome P450, family 86, subfamily C, polypeptide 4	CYP86C4		cytochrome P450, family 86, subfamily C, polypeptide 4	20	27	63	50	19	23
AT1G13310	UP	NoChange	0	0	0.3	0.3	0.2	0	gene	protein_coding	Endosomal targeting BRO1-like domain-containing protein				2	0	12	10	6	1
AT1G13370	UP	DOWN	0.7	0.6	3.2	1.6	0.5	0.4	gene	protein_coding	Histone superfamily protein				14	12	67	26	8	6
AT1G13600	UP	NoChange	0.7	1.6	3.3	3.8	2.3	1.6	gene	protein_coding	basic leucine-zipper 58	bZIP58	AtbZIP58|basic leucine-zipper 58	basic leucine-zipper 58	19	44	94	83	51	34
AT1G13650	UP	UP	3.9	3.7	10.6	9.4	25.5	20	gene	protein_coding	hypothetical protein				235	225	639	435	1224	926
AT1G13790	UP	DOWN	2.8	2.7	6.5	8.9	1.9	1.6	gene	protein_coding	XH/XS domain-containing protein	FDM4		factor of DNA methylation 4	261	246	596	621	141	115
AT1G13950	UP	DOWN	7.7	7.1	21.3	18.4	7.6	7.9	gene	protein_coding	eukaryotic elongation factor 5A-1	ELF5A-1	ATELF5A-1|EUKARYOTIC ELONGATION FACTOR 5A-1|EIF-5A|EIF5A|EUKARYOTIC ELONGATION FACTOR 5A	eukaryotic elongation factor 5A-1	219	200	598	397	171	170
AT1G13990	UP	NoChange	20.9	20	50.9	44.6	31.1	30.9	gene	protein_coding	plant/protein				793	749	1912	1289	933	894
AT1G14280	UP	NoChange	3.4	3.5	11.2	9	17.6	14.1	gene	protein_coding	phytochrome kinase substrate 2	PKS2		phytochrome kinase substrate 2	186	186	602	374	758	583
AT1G14300	UP	DOWN	12.5	13.7	35.1	29	7	8.1	gene	protein_coding	ARM repeat superfamily protein				597	647	1660	1056	264	296
AT1G14360	UP	DOWN	19.4	21.5	67.1	62.8	12.7	12.7	gene	protein_coding	UDP-galactose transporter 3	UTR3	ATUTR3	UDP-galactose transporter 3	821	900	2809	2024	425	410
AT1G14370	UP	NoChange	4.4	3.9	9.4	9.8	6.3	6.2	gene	protein_coding	protein kinase 2A	APK2A	Kin1|kinase 1|PBL2|PBS1-like 2	protein kinase 2A	242	212	514	412	275	259
AT1G14470	UP	DOWN	1.2	1.2	4.3	4.7	0.5	0.6	gene	protein_coding	Pentatricopeptide repeat (PPR) superfamily protein				62	61	214	178	21	24
AT1G14480	UP	DOWN	1.5	1.6	5	5	2.3	1.9	gene	protein_coding	Ankyrin repeat family protein				78	79	254	195	94	73
AT1G14520	UP	DOWN	1.2	1.6	7.4	5.4	1.3	1	gene	protein_coding	myo-inositol oxygenase 1	MIOX1		myo-inositol oxygenase 1	59	78	361	201	50	38
AT1G14620	UP	DOWN	22.5	24.8	64.4	50.3	12.8	12.2	gene	protein_coding	decoy	DECOY		DECOY	802	875	2273	1364	360	331
AT1G14640	UP	DOWN	1.4	0.9	6.6	11.2	2.6	2.9	gene	protein_coding	SWAP (Suppressor-of-White-APricot)/surp domain-containing protein				96	61	459	602	147	157
AT1G14642	UP	DOWN	3	1.8	20.3	19.1	6.7	6.3	gene	protein_coding	hypothetical protein				12	7	80	58	21	19
AT1G14750	UP	DOWN	0.9	0.9	2.3	2.8	0.4	0.5	gene	protein_coding	Cyclin family protein	SDS		SOLO DANCERS	68	62	163	154	22	30
AT1G14780	UP	DOWN	1.5	1.8	3.8	5.1	1.5	2.3	gene	protein_coding	MAC/Perforin domain-containing protein				107	126	272	279	84	123
AT1G14890	UP	NoChange	12.3	13.5	38.1	30.6	29.5	33.2	gene	protein_coding	Plant invertase/pectin methylesterase inhibitor superfamily protein				411	447	1260	780	780	845
AT1G14980	UP	DOWN	85	89.1	499.7	309.2	41.1	37.2	gene	protein_coding	chaperonin 10	CPN10		chaperonin 10	3277	3405	19105	9094	1255	1096
AT1G15002	UP	DOWN	0	0.1	0.7	0.7	0.1	0	gene	antisense_long_noncoding_rna	Natural antisense transcript overlaps with AT1G15000				1	8	46	32	5	1
AT1G15190	UP	DOWN	0.5	0.5	1.7	3.1	0.9	0.9	gene	protein_coding	Fasciclin-like arabinogalactan family protein				18	19	61	88	25	25
AT1G15310	UP	DOWN	4.9	4.8	12.8	13.9	4.1	4.7	gene	protein_coding	signal recognition particle 54 kDa subunit	ATHSRP54A	SRP54-1|SIGNAL RECOGNITION PARTICLE 54 KDA SUBUNIT	signal recognition particle 54 kDa subunit	269	264	698	584	180	197
AT1G15460	UP	DOWN	0.3	0.6	1.7	1.3	0.5	0.6	gene	protein_coding	HCO3- transporter family	BOR4	ATBOR4|ARABIDOPSIS THALIANA REQUIRES HIGH BORON 4	REQUIRES HIGH BORON 4	23	46	139	82	31	38
AT1G15772	UP	DOWN	0.1	0.1	1	0.8	0.2	0.2	gene	protein_coding	mediator of RNA polymerase II transcription subunit				4	2	26	17	5	4
AT1G15790	UP	DOWN	1.3	1.2	10.1	10.2	1.6	1.6	gene	protein_coding	mediator of RNA polymerase II transcription subunit 15a-like protein				53	48	421	326	52	50
AT1G15800	UP	NoChange	4.6	4.1	10.4	9.7	4.7	5.9	gene	protein_coding	hypothetical protein				180	161	406	289	147	178
AT1G15830	UP	NoChange	1.5	1.6	6.5	11.2	8.1	10.9	gene	protein_coding	hypothetical protein				106	114	464	620	466	604
AT1G15870	UP	DOWN	4	3.8	12.5	9.9	1.4	0.9	gene	protein_coding	Mitochondrial glycoprotein family protein				117	112	367	223	32	21
AT1G15960	UP	NoChange	1.8	1.7	3.9	5.1	3.2	3.7	gene	protein_coding	NRAMP metal ion transporter 6	NRAMP6	ATNRAMP6	NRAMP metal ion transporter 6	173	165	369	367	241	267
AT1G16030	UP	DOWN	2.5	1.9	11.5	12.6	2.2	2.7	gene	protein_coding	heat shock protein 70B	Hsp70b		heat shock protein 70B	190	149	882	742	133	157
AT1G16070	UP	DOWN	2.7	2.5	9.5	6.9	1.3	1	gene	protein_coding	tubby like protein 8	TLP8	AtTLP8|tubby like protein 8	tubby like protein 8	257	236	901	500	99	76
AT1G16130	UP	NoChange	0.8	0.5	1.6	1.9	2	2.2	gene	protein_coding	wall associated kinase-like 2	WAKL2		wall associated kinase-like 2	70	44	133	117	134	142
AT1G16510	UP	DOWN	2.2	2.3	6.9	5.5	2.1	2.5	gene	protein_coding	SAUR-like auxin-responsive protein family		SAUR41|SMALL AUXIN UPREGULATED 41		58	59	179	111	43	50
AT1G16635	UP	DOWN	0.1	0.1	0.8	1.2	0	0	gene	other_rna	other_RNA				2	2	21	23	0	0
AT1G16730	UP	DOWN	3.2	3.8	50.4	34.3	13.9	14.9	gene	protein_coding	hypothetical protein	UP6		unknown protein 6	91	108	1431	750	316	325
AT1G16780	UP	DOWN	6.3	5.8	12.1	15	5.7	5.9	gene	protein_coding	Inorganic H pyrophosphatase family protein	VHP2;2			536	491	1015	969	384	383
AT1G17020	UP	DOWN	2.1	2.4	15	13	3.3	3.3	gene	protein_coding	senescence-related gene 1	SRG1	ATSRG1|SENESCENCE-RELATED GENE 1	senescence-related gene 1	97	109	682	456	120	117
AT1G17240	UP	NoChange	0.3	0.2	0.6	0.7	0.3	0.4	gene	protein_coding	receptor like protein 2	RLP2	AtRLP2|receptor like protein 2	receptor like protein 2	24	13	46	42	18	23
AT1G17380	UP	NoChange	0.4	0.5	1.2	1.6	1.9	2.3	gene	protein_coding	jasmonate-zim-domain protein 5	JAZ5	TIFY11A	jasmonate-zim-domain protein 5	27	32	78	82	101	120
AT1G17420	UP	NoChange	2.7	2.6	6.1	7.7	6.1	5.8	gene	protein_coding	lipoxygenase 3	LOX3	ATLOX3|Arabidopsis thaliana lipoxygenase 3	lipoxygenase 3	250	236	560	545	451	411
AT1G17460	UP	DOWN	2.9	2.7	8	8.6	1.6	1.6	gene	protein_coding	TRF-like 3	TRFL3		TRF-like 3	204	186	549	452	88	86
AT1G17470	UP	DOWN	39.3	39.1	96.2	86.2	40.1	38.8	gene	protein_coding	developmentally regulated G-protein 1	DRG1	ATDRG|ATDRG1|developmentally regulated G-protein 1|Drg1-2	developmentally regulated G-protein 1	1897	1870	4599	3170	1533	1429
AT1G17630	UP	DOWN	1.8	1.9	4.1	4.6	0.6	0.6	gene	protein_coding	Pentatricopeptide repeat (PPR-like) superfamily protein				139	148	310	267	39	34
AT1G17830	UP	DOWN	2.6	2	14.6	13.9	2.5	1.6	gene	protein_coding	hypothetical protein (DUF789)				133	104	747	544	102	64
AT1G17870	UP	DOWN	1.1	1.3	7.8	7.8	2.1	2.2	gene	protein_coding	ethylene-dependent gravitropism-deficient and yellow-green-like 3	EGY3	ATEGY3|ETHYLENE-DEPENDENT GRAVITROPISM-DEFICIENT AND YELLOW-GREEN-LIKE 3	ETHYLENE-DEPENDENT GRAVITROPISM-DEFICIENT AND YELLOW-GREEN-LIKE 3	60	73	431	334	93	94
AT1G17960	UP	NoChange	0.7	0.5	3.2	4.4	1.7	1.9	gene	protein_coding	Threonyl-tRNA synthetase				34	24	152	161	64	68
AT1G18130	UP	DOWN	0	0.3	1.7	1	0	0	gene	protein_coding	Class II aaRS and biotin synthetases superfamily protein				0	4	26	11	0	0
AT1G18197	UP	NoChange	0.1	0.1	1	0.8	0.3	0.6	gene	protein_coding	GCK domain protein				4	4	29	18	7	14
AT1G18320	UP	DOWN	3.1	1.9	7.7	7.4	1.6	0.9	gene	protein_coding	Mitochondrial import inner membrane translocase subunit Tim17/Tim22/Tim23 family protein				66	40	160	119	27	15
AT1G18680	UP	DOWN	5.7	7.2	16.9	13.6	6.2	5.5	gene	protein_coding	HNH endonuclease domain-containing protein				150	187	442	273	130	111
AT1G18745	UP	DOWN	3	2.5	8.1	7.1	1	0.6	gene	other_rna	other_RNA				88	73	235	157	22	14
AT1G18750	UP	NoChange	0.9	0.8	1.7	2.4	1.6	1.2	gene	protein_coding	AGAMOUS-like 65	AGL65		AGAMOUS-like 65	58	52	108	117	84	62
AT1G18980	UP	DOWN	1.7	2.2	4.8	5.5	0.7	0.4	gene	protein_coding	RmlC-like cupins superfamily protein				47	60	134	117	15	9
AT1G19250	UP	DOWN	0.3	0.7	2	2.3	0.8	0.4	gene	protein_coding	flavin-dependent monooxygenase 1	FMO1		flavin-dependent monooxygenase 1	18	38	114	102	37	17
AT1G19270	UP	DOWN	7.9	7	16.9	18.5	7.7	7.6	gene	protein_coding	DA1	DA1		DA1	582	512	1231	1035	446	423
AT1G19396	UP	DOWN	1.5	1.6	5	7	1.8	1.8	gene	protein_coding	hypothetical protein				32	33	106	113	31	30
AT1G19397	UP	NoChange	1.4	0.9	2.8	5.3	4.4	2.8	gene	protein_coding	transmembrane protein				37	22	72	105	89	55
AT1G19464	UP	DOWN	0.4	0.4	12.7	9	0.9	0	gene	mirna		MIR864A	p_MI0005441	microRNA864A	1	1	35	19	2	0
AT1G19470	UP	DOWN	0	0	0.4	0.7	0.1	0	gene	protein_coding	Galactose oxidase/kelch repeat superfamily protein				0	0	16	19	2	0
AT1G19490	UP	NoChange	1.5	1.6	4	3.5	2.5	2.5	gene	protein_coding	Basic-leucine zipper (bZIP) transcription factor family protein				89	95	234	154	114	112
AT1G19600	UP	DOWN	42.2	40	108.9	85.3	34.9	36.8	gene	protein_coding	pfkB-like carbohydrate kinase family protein				2021	1898	5168	3112	1325	1344
AT1G19610	UP	DOWN	1	1.8	15.8	13.3	4.5	4.7	gene	protein_coding	defensin-like protein	PDF1.4			18	33	292	190	67	67
AT1G19630	UP	DOWN	0.7	0.7	2.3	1.7	0.5	0.4	gene	protein_coding	cytochrome P450, family 722, subfamily A, polypeptide 1	CYP722A1		cytochrome P450, family 722, subfamily A, polypeptide 1	72	74	241	137	44	35
AT1G20065	UP	DOWN	0.3	0.3	1	1.2	0.2	0.3	gene	protein_coding	DNA-directed RNA polymerase I subunit RPA12-like protein				15	14	41	40	8	10
AT1G20120	UP	NoChange	0.1	0.2	2.1	1.9	1.7	1.5	gene	protein_coding	GDSL-like Lipase/Acylhydrolase superfamily protein				4	7	94	66	60	53
AT1G20160	UP	NoChange	6.8	6.5	20.5	26.2	13.1	13.9	gene	protein_coding	Subtilisin-like serine endopeptidase family protein	ATSBT5.2			544	515	1621	1595	830	845
AT1G20230	UP	DOWN	1.9	2.1	4.6	5	0.9	0.5	gene	protein_coding	Pentatricopeptide repeat (PPR) superfamily protein				142	158	352	292	54	29
AT1G20310	UP	NoChange	0	0.1	0.9	0.7	0.5	0.4	gene	protein_coding	syringolide-induced protein				0	5	32	21	14	11
AT1G20350	UP	DOWN	0.7	0.5	22.3	19.9	2.8	3.3	gene	protein_coding	translocase inner membrane subunit 17-1	TIM17-1	ATTIM17-1|translocase inner membrane subunit 17-1	translocase inner membrane subunit 17-1	20	14	641	441	64	73
AT1G20620	UP	DOWN	637.9	625.3	1331.9	1661.1	586.6	618.4	gene	protein_coding	catalase 3	CAT3	ATCAT3|SEN2|SENESCENCE 2	catalase 3	64988	63156	134549	129093	47362	48086
AT1G20795	UP	DOWN	0	0	0.5	0.5	0	0	gene	protein_coding	F-box family protein				0	1	20	13	1	0
AT1G20850	UP	DOWN	35.7	39.4	117.3	109.4	37.6	41.4	gene	protein_coding	xylem cysteine peptidase 2	XCP2		xylem cysteine peptidase 2	1482	1621	4822	3462	1235	1311
AT1G20890	UP	DOWN	5.7	4.1	12.8	12.6	5.2	4.5	gene	protein_coding	caveolin-1 protein				201	143	446	339	144	122
AT1G20920	UP	NoChange	13.3	11.1	21.9	38.2	19.9	20.9	gene	protein_coding	P-loop containing nucleoside triphosphate hydrolases superfamily protein		RCF1|regulator of CBF gene expression 1		1960	1617	3197	4303	2322	2355
AT1G21210	UP	NoChange	0.1	0.3	0.5	0.7	0.5	0.4	gene	protein_coding	wall associated kinase 4	WAK4		wall associated kinase 4	13	24	47	50	34	29
AT1G21326	UP	UP	0.1	0.4	0.7	1	2.6	2.1	gene	protein_coding	VQ motif-containing protein				4	13	25	27	77	59
AT1G21410	UP	NoChange	4.7	3.8	11.6	8.5	12.7	13.1	gene	protein_coding	F-box/RNI-like superfamily protein	SKP2A			231	184	561	317	490	486
AT1G21550	UP	DOWN	1.9	2.4	8.8	7.8	3.9	2.2	gene	protein_coding	Calcium-binding EF-hand family protein				56	70	261	176	92	50
AT1G21580	UP	NoChange	7.3	6.2	17.4	35.2	11.4	13.1	gene	protein_coding	Zinc finger C-x8-C-x5-C-x3-H type family protein				1736	1444	4089	6340	2140	2370
AT1G21770	UP	DOWN	2.7	4.9	17.9	13.6	2.3	1.8	gene	protein_coding	Acyl-CoA N-acyltransferases (NAT) superfamily protein				46	84	306	178	32	23
AT1G21910	UP	NoChange	3.4	3.5	13.2	13.5	9.1	9.8	gene	protein_coding	Integrase-type DNA-binding superfamily protein	DREB26		dehydration response element-binding protein 26	143	147	552	434	306	315
AT1G21940	UP	DOWN	0	0	86.3	74.6	0	0	gene	protein_coding	transmembrane protein				0	0	1421	945	0	0
AT1G21950	UP	DOWN	0	0	0.9	1.3	0	0	gene	protein_coding	transmembrane protein				0	0	21	23	0	0
AT1G22190	UP	NoChange	10.3	9.9	36.5	24.5	46.1	40.5	gene	protein_coding	Integrase-type DNA-binding superfamily protein		RAP2.4|related to AP2 4		507	483	1776	919	1795	1519
AT1G22275	UP	NoChange	0.3	0.2	0.7	0.8	0.6	0.5	gene	protein_coding	Myosin heavy chain-related protein	ZYP1b			32	20	70	59	42	39
AT1G22370	UP	NoChange	5	4.2	11.3	10.6	4.8	5	gene	protein_coding	UDP-glucosyl transferase 85A5	UGT85A5	AtUGT85A5|UDP-glucosyl transferase 85A5	UDP-glucosyl transferase 85A5	365	306	814	587	277	278
AT1G22380	UP	DOWN	0.6	0.6	2	2.1	0.3	0.3	gene	protein_coding	UDP-glucosyl transferase 85A3	UGT85A3	AtUGT85A3|UDP-glucosyl transferase 85A3	UDP-glucosyl transferase 85A3	30	31	104	85	12	12
AT1G22980	UP	DOWN	0.4	0.5	2.5	2.5	0.6	0.6	gene	protein_coding	Grap2/cyclin-D-interacting protein				19	25	124	93	25	21
AT1G22985	UP	NoChange	3	3.2	7.5	6.5	5.3	4.9	gene	protein_coding	Integrase-type DNA-binding superfamily protein	CRF7		cytokinin response factor 7	77	81	192	128	109	96
AT1G22990	UP	DOWN	1.5	1.6	7.9	7.7	3.3	2	gene	protein_coding	Heavy metal transport/detoxification superfamily protein	HIPP22		heavy metal associated isoprenylated plant protein 22	34	36	177	133	59	35
AT1G23100	UP	DOWN	20.4	22.3	57.4	44.9	5.1	3.9	gene	protein_coding	GroES-like family protein				321	349	897	540	64	47
AT1G23180	UP	DOWN	15.4	14.7	29.6	39.1	10.5	10.3	gene	protein_coding	ARM repeat superfamily protein				1440	1368	2742	2793	779	736
AT1G23205	UP	DOWN	7.6	7.1	20	20	7.5	5.9	gene	protein_coding	Plant invertase/pectin methylesterase inhibitor superfamily protein				245	227	638	490	192	144
AT1G23540	UP	DOWN	0.3	0.2	0.7	0.9	0.4	0.3	gene	protein_coding	Protein kinase superfamily protein	PERK12	AtPERK12|proline-rich extensin like receptor kinase|IGI1|INFLORESCENCE GROWTH INHIBITOR 1	proline-rich extensin-like receptor kinase 12	21	19	54	56	22	16
AT1G23550	UP	DOWN	1.3	1.4	6.4	5.8	2	1.3	gene	protein_coding	similar to RCD one 2	SRO2		similar to RCD one 2	54	59	269	190	68	43
AT1G23960	UP	NoChange	19	18	60.1	40.3	23.2	22.2	gene	protein_coding	hypothetical protein (DUF626)				856	805	2682	1382	829	762
AT1G23970	UP	DOWN	4.9	5.7	16.8	15.4	6.6	5.3	gene	protein_coding	hypothetical protein (DUF626)				196	228	668	470	211	161
AT1G24020	UP	DOWN	202.3	207.9	572.3	361	50.8	46.4	gene	protein_coding	MLP-like protein 423	MLP423		MLP-like protein 423	7627	7772	21401	10386	1517	1336
AT1G24090	UP	DOWN	3	3.2	7.7	9.3	1.2	1	gene	protein_coding	RNase H family protein				138	145	355	329	44	35
AT1G24095	UP	DOWN	3.8	4	15.4	13.4	1.5	2.4	gene	protein_coding	Putative thiol-disulfide oxidoreductase DCC				114	119	459	309	35	55
AT1G24148	UP	NoChange	3.3	3	9.4	7	9.7	8.5	gene	protein_coding	hypothetical protein				135	121	375	216	312	261
AT1G24260	UP	DOWN	3.9	4.7	29.3	18.6	3.7	3.9	gene	protein_coding	K-box region and MADS-box transcription factor family protein	2018-09-03	AGL9|AGAMOUS-like 9	SEPALLATA3	150	178	1111	542	111	115
AT1G24265	UP	DOWN	2.2	2.5	10.6	9.8	2.6	2.1	gene	protein_coding	bZIP transcription factor, putative (DUF1664)				110	125	524	374	102	80
AT1G24330	UP	NoChange	1.1	1.1	2	3.3	1.6	2	gene	protein_coding	ARM repeat superfamily protein				95	96	169	211	110	132
AT1G24380	UP	DOWN	0	0	0.3	0.6	0	0	gene	protein_coding	no-apical-meristem-associated carboxy-terminal domain protein				0	1	13	22	0	0
AT1G24530	UP	NoChange	10	10.5	25.4	27.8	17.7	16.8	gene	protein_coding	Transducin/WD40 repeat-like superfamily protein				444	465	1121	943	624	572
AT1G24580	UP	NoChange	0.8	0.5	3	1.5	2	1	gene	protein_coding	RING/U-box superfamily protein				20	12	78	30	42	20
AT1G24600	UP	DOWN	1.9	2.8	8	9.2	2	1.6	gene	protein_coding	hypothetical protein				24	34	99	87	20	15
AT1G26470	UP	DOWN	26.1	28.4	84.1	54.1	12.6	11	gene	protein_coding	chromatin modification-like protein		SNS1|SnRK2-substrate 1		612	661	1955	967	235	197
AT1G26558	UP	NoChange	0.2	0.2	0.8	0.6	0.8	0.6	gene	other_rna	other_RNA				7	7	37	19	29	21
AT1G26560	UP	NoChange	2.9	2.5	12.5	13.9	12.2	13.3	gene	protein_coding	beta glucosidase 40	BGLU40		beta glucosidase 40	180	156	772	661	606	633
AT1G26580	UP	NoChange	21	17.4	43.2	54.1	32	32.1	gene	protein_coding	ELM2 domain protein				1908	1561	3886	3738	2300	2219
AT1G27110	UP	NoChange	0.5	0.5	1.6	1.1	0.7	0.9	gene	protein_coding	Tetratricopeptide repeat (TPR)-like superfamily protein				31	32	98	51	35	42
AT1G27350	UP	DOWN	51.8	54.4	153.2	110.1	35.6	29.5	gene	protein_coding	Ribosome associated membrane protein RAMP4				1344	1398	3942	2179	731	585
AT1G27410	UP	DOWN	2.9	3	8.5	10.6	2.6	2.4	gene	protein_coding	DNA repair metallo-beta-lactamase family protein				137	143	402	382	96	87
AT1G27420	UP	DOWN	2.3	1.2	4.7	6.9	1.6	2.5	gene	protein_coding	Galactose oxidase/kelch repeat superfamily protein				87	46	179	201	49	72
AT1G27580	UP	DOWN	0	0	0.7	1	0	0	gene	protein_coding	F-box protein (DUF295)				0	0	27	28	1	1
AT1G27890	UP	DOWN	0	0.1	0.7	0.5	0.1	0.2	gene	protein_coding	Polynucleotidyl transferase, ribonuclease H-like superfamily protein				0	2	23	13	2	4
AT1G27921	UP	DOWN	0.3	0.3	0.9	1.7	0.3	0.5	gene	antisense_long_noncoding_rna	Natural antisense transcript overlaps with AT1G27920				31	25	84	120	23	39
AT1G28190	UP	NoChange	4.7	4.3	10.2	11.2	7.3	7.2	gene	protein_coding	hypothetical protein				180	162	386	326	221	210
AT1G28210	UP	DOWN	3.1	3.2	9	9.2	1.6	1.6	gene	protein_coding	DNAJ heat shock family protein	ATJ1			183	191	533	418	77	72
AT1G28370	UP	UP	1.6	1.2	3.7	4	7.6	9.2	gene	protein_coding	ERF domain protein 11	ERF11	ATERF11|ERF DOMAIN PROTEIN 11	ERF domain protein 11	59	43	133	112	218	254
AT1G28560	UP	NoChange	1.7	1.5	4.1	3.3	1.6	1.7	gene	protein_coding	snRNA activating complex family protein	SRD2		SHOOT REDIFFERENTIATION DEFECTIVE 2	98	86	241	151	75	78
AT1G28570	UP	DOWN	4.1	4.8	17.7	16.3	3.8	4	gene	protein_coding	SGNH hydrolase-type esterase superfamily protein				198	227	844	599	146	148
AT1G28610	UP	DOWN	10.7	10.3	23.8	25.9	9.5	9.2	gene	protein_coding	GDSL-like Lipase/Acylhydrolase superfamily protein				613	587	1352	1133	430	403
AT1G28660	UP	DOWN	8	7.6	18.5	19.7	3.8	4.1	gene	protein_coding	GDSL-like Lipase/Acylhydrolase superfamily protein				378	358	869	713	142	149
AT1G28765	UP	NoChange	0.6	0.4	1.1	1.7	1.7	1.5	gene	protein_coding	hypothetical protein				18	13	33	41	43	35
AT1G29030	UP	DOWN	6.8	6.3	15.2	15.4	4.2	3.7	gene	protein_coding	Apoptosis inhibitory protein 5 (API5)				409	378	908	707	201	170
AT1G29230	UP	DOWN	0.3	0.4	1.3	1.2	0.4	0.5	gene	protein_coding	CBL-interacting protein kinase 18	CIPK18	ATCIPK18|ATWL1|WPL4-LIKE 1|SnRK3.20|SNF1-RELATED PROTEIN KINASE 3.20|WL1|WPL4-LIKE 1	CBL-interacting protein kinase 18	18	23	74	54	17	23
AT1G29357	UP	NoChange	0.6	0.8	1.7	2.9	1	1.3	gene	antisense_long_noncoding_rna	Natural antisense transcript overlaps with AT1G29355				33	46	94	122	42	54
AT1G29465	UP	DOWN	1.7	2.2	10.8	10.3	3.7	2.7	gene	protein_coding	transmembrane protein				31	41	199	146	55	38
AT1G29640	UP	NoChange	1.9	1.3	7.4	3.6	2.3	2.6	gene	protein_coding	senescence regulator (Protein of unknown function, DUF584)				48	34	186	70	46	51
AT1G29770	UP	DOWN	0.4	0.5	2.3	2.8	0.9	0.6	gene	protein_coding	Haloacid dehalogenase-like hydrolase (HAD) superfamily protein				18	21	92	85	28	19
AT1G30040	UP	DOWN	1.5	1.5	4.6	4.3	1.8	1.8	gene	protein_coding	gibberellin 2-oxidase	GA2OX2	ATGA2OX2|gibberellin 2-oxidase	gibberellin 2-oxidase	106	108	330	234	103	97
AT1G30070	UP	DOWN	12.2	13.9	75.5	63.9	8.3	9	gene	protein_coding	SGS domain-containing protein				416	472	2563	1668	224	236
AT1G30160	UP	NoChange	0.4	0.9	2.1	2	1.1	0.7	gene	protein_coding	hypothetical protein (DUF295)				19	40	97	70	39	23
AT1G30220	UP	DOWN	0.1	0.1	6.9	6.4	1.4	0.9	gene	protein_coding	inositol transporter 2	INT2	ATINT2|ARABIDOPSIS THALIANA INOSITOL TRANSPORTER 2	inositol transporter 2	9	5	439	312	69	42
AT1G30230	UP	DOWN	204.9	213.9	640.5	476.1	172.7	160.4	gene	protein_coding	translation elongation factor EF1B/ribosomal protein S6 family protein	eEF-1Bb1	EF1Bb|elongation factor 1B beta	eukaryotic elongation factor 1B beta 1	7688	7959	23835	13630	5136	4595
AT1G30475	UP	DOWN	1.6	2.2	5.8	5.3	1.4	1.1	gene	protein_coding	hypothetical protein				72	101	261	183	49	37
AT1G30490	UP	DOWN	9.8	9.5	21.7	30	8.9	10.5	gene	protein_coding	Homeobox-leucine zipper family protein / lipid-binding START domain-containing protein	PHV	ATHB9	PHAVOLUTA	904	875	1995	2124	653	741
AT1G30500	UP	DOWN	3.4	3.3	17.6	14.2	4.9	3.9	gene	protein_coding	nuclear factor Y, subunit A7	NF-YA7		nuclear factor Y, subunit A7	111	106	567	353	126	97
AT1G30660	UP	DOWN	0.3	0.4	1.8	2.2	0.5	0.2	gene	protein_coding	nucleic acid binding protein				11	17	68	64	15	5
AT1G30760	UP	DOWN	6.4	5	22.1	21	4.1	3.4	gene	protein_coding	FAD-binding Berberine family protein				370	287	1271	927	190	149
AT1G31173	UP	DOWN	7.8	6.8	26.3	33.4	12.2	8.7	gene	mirna		MIR167D	p_MI0000975	microRNA167D	88	76	296	289	110	75
AT1G31240	UP	DOWN	0.8	1	2.4	2.4	0.7	0.7	gene	protein_coding	Bromodomain transcription factor				27	32	78	59	19	17
AT1G31290	UP	NoChange	0.2	0.2	1.4	2.1	1	1.6	gene	protein_coding	ARGONAUTE 3	AGO3		ARGONAUTE 3	27	28	167	191	94	150
AT1G31540	UP	NoChange	2.5	2.1	6	8.7	6.2	6.3	gene	protein_coding	Disease resistance protein (TIR-NBS-LRR class) family				369	313	877	980	724	712
AT1G31550	UP	DOWN	5.5	6	17.9	13.7	5.6	4.9	gene	protein_coding	GDSL-like Lipase/Acylhydrolase superfamily protein				243	263	786	461	197	164
AT1G31760	UP	DOWN	4.3	4.3	15.9	10.3	1.7	2.5	gene	protein_coding	SWIB/MDM2 domain superfamily protein				184	183	679	339	58	83
AT1G31790	UP	DOWN	2.3	2	5.3	4.6	2	0.9	gene	protein_coding	Tetratricopeptide repeat (TPR)-like superfamily protein				90	78	212	139	63	27
AT1G31814	UP	NoChange	2	2.4	4.6	6	2.9	3	gene	protein_coding	FRIGIDA like 2	FRL2		FRIGIDA like 2	126	152	289	290	148	146
AT1G31820	UP	DOWN	1.5	1.8	7.7	7.7	3.5	3	gene	protein_coding	Amino acid permease family protein	PUT1		POLYAMINE UPTAKE TRANSPORTER 1	86	100	439	340	159	134
AT1G32260	UP	DOWN	14.8	14	34.4	34.6	12.2	11	gene	protein_coding	envelope glycoprotein				409	383	940	728	266	232
AT1G32520	UP	NoChange	6.7	7	19.9	16.8	19.8	17.4	gene	protein_coding	TLDc domain protein				197	206	585	379	465	392
AT1G32570	UP	DOWN	0.6	0.8	2.4	4.2	0.9	1.1	gene	protein_coding	hypothetical protein				9	12	39	51	11	13
AT1G32583	UP	DOWN	0.6	0.4	3	3.3	0.5	0.4	gene	protein_coding	tapetum determinant protein				33	22	176	148	23	19
AT1G32780	UP	NoChange	2.1	2.2	6.1	5.8	3.1	3.2	gene	protein_coding	GroES-like zinc-binding dehydrogenase family protein				109	116	315	232	127	126
AT1G32870	UP	DOWN	5.9	6.5	17.5	15.6	5	5	gene	protein_coding	NAC domain protein 13	NAC13	ANAC013|Arabidopsis NAC domain containing protein 13|ANAC13|NAC domain protein 13	NAC domain protein 13	345	381	1020	699	231	224
AT1G32880	UP	NoChange	0.1	0	0.4	0.8	0.3	0.2	gene	protein_coding	ARM repeat superfamily protein				1	0	6	10	4	3
AT1G32900	UP	NoChange	6.8	5.5	42	42.5	27.2	31.8	gene	protein_coding	UDP-Glycosyltransferase superfamily protein	GBSS1		granule bound starch synthase 1	469	374	2875	2234	1488	1676
AT1G32950	UP	DOWN	0.1	0.1	0.6	0.7	0.2	0.1	gene	protein_coding	Subtilase family protein				10	7	52	42	16	4
AT1G33055	UP	NoChange	3.2	2.9	9	10.3	9.4	9.3	gene	protein_coding	hypothetical protein				122	109	343	301	286	272
AT1G33110	UP	NoChange	9.6	9.7	25.4	29.9	38.3	45.1	gene	protein_coding	MATE efflux family protein				595	594	1554	1407	1876	2129
AT1G33415	UP	DOWN	0.4	0.4	1.1	1.7	0.4	0.6	gene	antisense_long_noncoding_rna	Natural antisense transcript overlaps with AT1G33420 and AT1G33430				80	87	223	266	71	99
AT1G33500	UP	DOWN	0.1	0.4	3.6	3.6	0.2	0.2	gene	protein_coding	tropomyosin				4	15	142	111	6	5
AT1G33612	UP	NoChange	0.7	0.6	1.7	1.3	0.6	0.9	gene	protein_coding	Leucine-rich repeat (LRR) family protein				42	36	108	63	31	44
AT1G33615	UP	NoChange	0.5	0.4	1	1.3	0.7	0.9	gene	other_rna					50	47	112	108	59	76
AT1G33760	UP	NoChange	0.1	0	0.6	0.3	0.5	1.5	gene	protein_coding	Integrase-type DNA-binding superfamily protein		ERF022|ETHYLENE RESPONSE FACTOR022		3	0	20	7	15	41
AT1G33770	UP	NoChange	0.1	0	0.2	0.3	0.4	0.4	gene	protein_coding	Protein kinase superfamily protein				5	0	16	21	27	26
AT1G33840	UP	DOWN	0.6	0.3	1.6	1.6	0.7	0.3	gene	protein_coding	LURP-one-like protein (DUF567)				22	10	55	43	19	8
AT1G33850	UP	DOWN	0	0.2	2.4	1.4	0.2	0	gene	protein_coding	Ribosomal protein S19 family protein				0	1	15	7	1	0
AT1G34050	UP	NoChange	0	0	0.4	0.4	0.2	0.1	gene	protein_coding	Ankyrin repeat family protein				2	1	24	17	9	3
AT1G34060	UP	NoChange	0.6	0.8	3.2	3.7	4.4	4.9	gene	protein_coding	Pyridoxal phosphate (PLP)-dependent transferases superfamily protein				32	44	167	146	182	197
AT1G34150	UP	NoChange	4.5	4.6	12.8	11.9	5.3	5.5	gene	protein_coding	Pseudouridine synthase family protein				243	246	688	492	229	229
AT1G34180	UP	DOWN	0.6	0.6	4.4	4.2	0.8	1	gene	protein_coding	NAC domain containing protein 16	NAC016	anac016|NAC domain containing protein 16	NAC domain containing protein 16	40	44	304	222	44	51
AT1G34315	UP	NoChange	2.8	1.8	11.8	13.5	7.5	5.3	gene	protein_coding	transmembrane protein				70	44	289	254	146	99
AT1G34317	UP	NoChange	1.1	0.7	3.6	3.5	2.6	1.6	gene	protein_coding	hypothetical protein				9	6	29	22	17	10
AT1G34440	UP	DOWN	0.1	0.1	0.6	0.4	0	0	gene	protein_coding	transmembrane protein				2	3	24	12	0	0
AT1G34460	UP	NoChange	0.3	0.1	0.9	1.6	0.6	0.5	gene	protein_coding	CYCLIN B1;5	CYCB1;5	CYC3|CYCLIN 3	CYCLIN B1;5	34	17	103	145	58	47
AT1G34844	UP	NoChange	1.9	1.7	4.9	4	2.4	2.1	gene	antisense_long_noncoding_rna	Natural antisense transcript overlaps with AT1G34842				95	84	243	153	94	80
AT1G35140	UP	UP	2.5	2.7	6.6	5.7	13.9	16.8	gene	protein_coding	Phosphate-responsive 1 family protein	PHI-1	EXL1|EXORDIUM like 1	PHOSPHATE-INDUCED 1	94	101	247	165	414	483
AT1G35310	UP	DOWN	3.6	4	13.2	10.2	1.7	1.2	gene	protein_coding	MLP-like protein 168	MLP168		MLP-like protein 168	89	100	327	194	33	23
AT1G35320	UP	DOWN	5.6	5.6	14.6	14	5.8	5.9	gene	protein_coding	transmembrane protein				395	393	1025	755	323	316
AT1G35560	UP	NoChange	7.8	6.6	17.8	16.8	10.7	10.2	gene	protein_coding	TCP family transcription factor		AtTCP23|TCP23|TCP domain protein 23		330	278	749	543	361	332
AT1G35660	UP	DOWN	2	1.8	4.7	6.9	2.3	2.5	gene	protein_coding	erythroid differentiation factor-like protein				281	251	669	756	255	270
AT1G35730	UP	DOWN	0	0	3.5	4.6	0.1	0	gene	protein_coding	pumilio 9	PUM9	APUM9|pumilio 9	pumilio 9	1	1	208	215	7	0
AT1G36060	UP	DOWN	4.7	4.7	16.5	19	6.3	5.7	gene	protein_coding	Integrase-type DNA-binding superfamily protein		TG|TRANSLUCENT GREEN		263	257	906	804	276	242
AT1G36675	UP	DOWN	0	0.1	9.9	8.9	0.2	0.4	gene	protein_coding	glycine-rich protein				1	3	239	164	4	7
AT1G42980	UP	DOWN	0.1	0.1	0.8	0.6	0.1	0.2	gene	protein_coding	Actin-binding FH2 (formin homology 2) family protein				4	4	25	14	2	4
AT1G43000	UP	DOWN	0.1	0.1	0.7	0.7	0.1	0	gene	protein_coding	PLATZ transcription factor family protein				2	3	21	16	2	1
AT1G43910	UP	DOWN	8.3	8.3	32	28.1	5	4.5	gene	protein_coding	P-loop containing nucleoside triphosphate hydrolases superfamily protein				414	407	1579	1065	198	171
AT1G44130	UP	DOWN	0.1	0.2	1.3	1.5	0.5	0.2	gene	protein_coding	Eukaryotic aspartyl protease family protein				6	7	53	45	17	7
AT1G44414	UP	DOWN	0	0.2	3.8	2.7	0.3	0.3	gene	protein_coding	zinc-ribbon domain protein				0	3	74	41	5	5
AT1G44830	UP	NoChange	1	0.6	2.7	1.7	2	0.8	gene	protein_coding	Integrase-type DNA-binding superfamily protein				27	15	70	34	42	16
AT1G44890	UP	DOWN	3	2.8	7.7	8.4	1.3	1.2	gene	protein_coding	inner membrane OXA1-like protein				109	101	275	230	37	32
AT1G45229	UP	NoChange	0.6	0.8	1.7	2.8	1.7	1.3	gene	protein_coding	transmembrane protein				20	27	57	72	46	33
AT1G45616	UP	DOWN	0.1	0.1	9.3	20.8	0.2	0.2	gene	protein_coding	receptor like protein 6	RLP6	AtRLP6|receptor like protein 6	receptor like protein 6	9	6	900	1557	15	12
AT1G47510	UP	NoChange	0.3	0.4	2.4	2.8	2	1.4	gene	protein_coding	inositol polyphosphate 5-phosphatase 11	5PTASE11	AT5PTASE11|ARABIDOPSIS THALIANA INOSITOL POLYPHOSPHATE 5-PHOSPHATASE 11	inositol polyphosphate 5-phosphatase 11	22	30	164	146	110	72
AT1G47657	UP	DOWN	0	0	0.4	0.6	0	0	gene	protein_coding	hypothetical protein				0	0	15	17	0	0
AT1G47920	UP	NoChange	0	0.1	0.5	1.1	0.2	0.2	gene	protein_coding	RNI-like superfamily protein				0	2	17	30	6	5
AT1G48000	UP	NoChange	1.2	0.4	3	1.9	1.8	2.4	gene	protein_coding	myb domain protein 112	MYB112	AtMYB112|myb domain protein 112	myb domain protein 112	33	12	85	41	41	53
AT1G48260	UP	NoChange	0.6	0.7	1.6	1.9	1.4	1.3	gene	protein_coding	CBL-interacting protein kinase 17	CIPK17	SnRK3.21|SNF1-RELATED PROTEIN KINASE 3.21	CBL-interacting protein kinase 17	51	56	132	120	89	83
AT1G48400	UP	DOWN	0.1	0.1	1.6	2.2	0.4	0.1	gene	protein_coding	F-box/RNI-like/FBD-like domains-containing protein				8	4	88	93	17	6
AT1G48430	UP	NoChange	9.5	8.3	22.6	24.4	14.1	14.5	gene	protein_coding	Dihydroxyacetone kinase				662	576	1563	1297	779	769
AT1G48605	UP	DOWN	2.5	2.5	7.7	6.2	2.6	2.2	gene	protein_coding	Flavoprotein	ATHAL3B			70	69	211	129	56	47
AT1G48725	UP	DOWN	0	0	8.8	10.5	0	0.2	gene	protein_coding	transmembrane protein				0	0	129	119	0	2
AT1G48740	UP	DOWN	0.6	0.8	3.2	1.8	0.3	0.8	gene	protein_coding	2-oxoglutarate (2OG) and Fe(II)-dependent oxygenase superfamily protein				31	43	165	69	14	32
AT1G49130	UP	DOWN	3.1	3	20.3	17.9	6.3	6.3	gene	protein_coding	B-box type zinc finger protein with CCT domain-containing protein	BBX17		B-box domain protein 17	176	173	1157	784	287	277
AT1G49245	UP	DOWN	7.9	7.9	22.1	16.6	3.7	4.5	gene	protein_coding	Prefoldin chaperone subunit family protein				221	220	612	355	82	97
AT1G49405	UP	DOWN	0.1	0.2	2.7	2.5	1.1	0.6	gene	protein_coding	Uncharacterized protein family (UPF0497)		CASPL5C3|CASP-like protein 5C3		4	6	79	56	25	13
AT1G49530	UP	NoChange	0.6	0.2	1.2	1	0.9	1	gene	protein_coding	geranylgeranyl pyrophosphate synthase 6	GGPS6		geranylgeranyl pyrophosphate synthase 6	21	9	45	30	27	30
AT1G49640	UP	DOWN	0.3	0.1	1.2	0.7	0	0	gene	protein_coding	alpha/beta-Hydrolases superfamily protein				10	3	45	21	0	0
AT1G49700	UP	DOWN	5	5.1	25.4	14.5	1.5	1.3	gene	protein_coding	Plant protein 1589 of unknown function				174	173	871	382	41	35
AT1G49740	UP	DOWN	10.3	11.6	24.1	28	10.8	9.8	gene	protein_coding	PLC-like phosphodiesterases superfamily protein				607	681	1413	1263	506	441
AT1G49900	UP	NoChange	0	0.1	0.5	0.5	0.3	0.2	gene	protein_coding	C2H2 type zinc finger transcription factor family				4	5	46	31	21	11
AT1G49920	UP	NoChange	0.4	0.5	1	1	0.6	0.6	gene	protein_coding	MuDR family transposase				32	39	85	63	37	37
AT1G49938	UP	DOWN	0	0	0.7	1.4	0.1	0.2	gene	long_noncoding_rna	hypothetical protein				0	1	22	33	3	4
AT1G49940	UP	NoChange	0.6	0.7	1.2	2.6	1	1.1	gene	protein_coding	hypothetical protein				35	36	67	111	45	47
AT1G50180	UP	NoChange	0.9	0.7	1.9	2.1	1.7	1.3	gene	protein_coding	NB-ARC domain-containing disease resistance protein				80	60	163	139	115	86
AT1G50390	UP	NoChange	0.9	1.1	4.2	4.1	2.4	1.7	gene	protein_coding	pfkB-like carbohydrate kinase family protein				12	15	55	42	25	17
AT1G50400	UP	DOWN	0.5	0.5	14	12.3	0.7	0.3	gene	protein_coding	Eukaryotic porin family protein				22	20	555	375	21	9
AT1G50970	UP	NoChange	2.6	2.9	5.8	6.9	4.5	4.4	gene	protein_coding	Membrane trafficking VPS53 family protein				165	181	361	331	223	210
AT1G51200	UP	DOWN	74.1	77.7	275.9	209.8	108.5	101.5	gene	protein_coding	A20/AN1-like zinc finger family protein				3214	3345	11874	6946	3733	3364
AT1G51380	UP	DOWN	2.9	2.8	11.3	11.2	1	1.2	gene	protein_coding	DEA(D/H)-box RNA helicase family protein				162	158	636	483	47	51
AT1G51670	UP	DOWN	0.5	0.2	1.9	1.6	0.2	0.4	gene	protein_coding	hypothetical protein		HTT5|HEAT-INDUCED TAS1 TARGET 5		30	13	103	67	9	17
AT1G52000	UP	NoChange	3.9	3.6	8.2	9.2	8.2	9.1	gene	protein_coding	Mannose-binding lectin superfamily protein				317	293	663	574	530	568
AT1G52560	UP	DOWN	1	1	14.7	12.8	0.5	0.6	gene	protein_coding	HSP20-like chaperones superfamily protein				30	31	458	306	12	14
AT1G52690	UP	UP	0.6	0.9	6.1	5.2	15.1	16.1	gene	protein_coding	Late embryogenesis abundant protein (LEA) family protein	LEA7		LATE EMBRYOGENESIS ABUNDANT 7	17	23	164	107	325	334
AT1G52870	UP	NoChange	46.7	45.5	150.1	152	112.7	100.5	gene	protein_coding	Peroxisomal membrane 22 kDa (Mpv17/PMP22) family protein				2476	2391	7892	6150	4736	4069
AT1G52920	UP	DOWN	0.6	0.5	2.3	2.2	0.5	0.5	gene	protein_coding	G protein coupled receptor	GPCR	GCR2|G-PROTEIN COUPLED RECEPTOR 2	G protein coupled receptor	24	22	93	67	15	15
AT1G52990	UP	DOWN	0.4	0.2	1.9	1.3	0.6	0.1	gene	protein_coding	thioredoxin family protein				16	8	70	37	18	4
AT1G53110	UP	DOWN	3.3	3.4	10.1	11.2	3	3.7	gene	protein_coding	proton pump-interactor				217	221	659	561	158	186
AT1G53260	UP	DOWN	0	0.1	1.1	2.1	0.1	0.4	gene	protein_coding	hypothetical protein				2	6	47	67	4	12
AT1G53320	UP	NoChange	22.4	22.4	53.1	49.7	33.9	32.3	gene	protein_coding	tubby like protein 7	TLP7	AtTLP7|tubby like protein 7	tubby like protein 7	1024	1014	2406	1732	1228	1125
AT1G53540	UP	DOWN	0.2	0.1	468.8	507	1.6	1.5	gene	protein_coding	HSP20-like chaperones superfamily protein				5	4	12606	10487	35	31
AT1G53610	UP	NoChange	0.7	0.1	2.2	3.4	0.3	1.2	gene	protein_coding	transmembrane protein				6	1	19	22	2	8
AT1G53710	UP	DOWN	6.6	6.9	16.5	16.7	6.4	5.8	gene	protein_coding	Calcineurin-like metallo-phosphoesterase superfamily protein				394	408	972	755	299	262
AT1G53730	UP	NoChange	10.1	9.8	23.7	31.7	12.3	12.7	gene	protein_coding	STRUBBELIG-receptor family 6	SRF6		STRUBBELIG-receptor family 6	843	808	1957	2014	809	806
AT1G53790	UP	NoChange	1.3	1.2	3.8	4.2	1.6	2	gene	protein_coding	F-box and associated interaction domains-containing protein				79	68	221	188	76	90
AT1G53935	UP	DOWN	0	0	0.7	0.7	0	0.1	gene	protein_coding	hypothetical protein				1	1	16	12	0	1
AT1G54050	UP	DOWN	3.6	3.2	26.2	26.1	3.5	4	gene	protein_coding	HSP20-like chaperones superfamily protein				122	106	870	667	94	101
AT1G54250	UP	DOWN	13.1	15.1	32.2	33.4	9.6	6.9	gene	protein_coding	RNA polymerase Rpb8	NRPB8A			354	407	866	691	206	142
AT1G54280	UP	NoChange	0	0	0.1	0.2	0.1	0	gene	protein_coding	ATPase E1-E2 type family protein / haloacid dehalogenase-like hydrolase family protein				2	3	13	19	6	5
AT1G54310	UP	DOWN	11	10.9	26.7	25.6	7.3	8	gene	protein_coding	S-adenosyl-L-methionine-dependent methyltransferases superfamily protein				503	492	1209	892	264	279
AT1G54560	UP	DOWN	0.2	0.1	0.3	0.6	0	0.1	gene	protein_coding	Myosin family protein with Dil domain-containing protein	XIE			27	20	40	73	4	6
AT1G54680	UP	DOWN	1.7	1.8	6.9	6.3	2.1	2.4	gene	protein_coding	translation initiation factor 3 subunit I				52	55	208	146	50	55
AT1G54773	UP	DOWN	2.2	1.6	32.5	42	4.4	2.3	gene	protein_coding	hypothetical protein				13	9	186	185	20	10
AT1G55020	UP	DOWN	16.6	15.9	33.7	42.7	14.5	16	gene	protein_coding	lipoxygenase 1	LOX1	ATLOX1|ARABIDOPSIS LIPOXYGENASE 1	lipoxygenase 1	1526	1448	3062	2986	1052	1122
AT1G55175	UP	NoChange	0.2	0.1	0.9	1.1	0.5	0.4	gene	protein_coding	hypothetical protein				6	4	24	23	11	9
AT1G55210	UP	DOWN	76.3	80.6	226.1	166.1	47.3	49.4	gene	protein_coding	Disease resistance-responsive (dirigent-like protein) family protein				2377	2490	6984	3946	1168	1175
AT1G55230	UP	DOWN	0	0.1	0.5	0.4	0	0	gene	protein_coding	proteinase inhibitor I4, serpin (DUF716)				0	3	18	12	1	0
AT1G55310	UP	NoChange	13	11.7	30.1	33.2	14.2	14.4	gene	protein_coding	SC35-like splicing factor 33	SCL33	ATSCL33|SC35-like splicing factor 33|At-SCL33|SC35-LIKE SPLICING FACTOR 33|SR33|SC35-like splicing factor 33	SC35-LIKE SPLICING FACTOR 33	1032	920	2364	2010	894	871
AT1G55870	UP	DOWN	5.3	4.5	11.5	14	3.9	4.1	gene	protein_coding	Polynucleotidyl transferase, ribonuclease H-like superfamily protein	AHG2	ATPARN|ARABIDOPSIS THALIANA POLY(A) RIBONUCLEASE	ABA-HYPERSENSITIVE GERMINATION 2	437	365	937	876	252	257
AT1G55880	UP	NoChange	6.9	6.8	17.1	13.8	7.4	6.4	gene	protein_coding	Pyridoxal-5'-phosphate-dependent enzyme family protein				409	404	1010	629	349	293
AT1G55910	UP	NoChange	5.4	4.7	19.6	16	8.9	7.7	gene	protein_coding	zinc transporter 11 precursor	ZIP11		zinc transporter 11 precursor	231	197	830	521	301	251
AT1G55960	UP	UP	8.8	8.5	22.5	24.3	80.1	82.2	gene	protein_coding	Polyketide cyclase/dehydrase and lipid transport superfamily protein				507	483	1288	1069	3657	3616
AT1G55980	UP	DOWN	0.3	0.3	1.3	1.6	0.3	0.7	gene	protein_coding	FAD/NAD(P)-binding oxidoreductase family protein				13	13	61	58	11	25
AT1G56145	UP	DOWN	6	5.2	10.8	14.1	5.4	5.2	gene	protein_coding	Leucine-rich repeat transmembrane protein kinase				644	557	1160	1164	461	427
AT1G56150	UP	NoChange	1.9	2.1	4.7	4.9	3.1	2.8	gene	protein_coding	SAUR-like auxin-responsive protein family		SAUR71|SMALL AUXIN UPREGULATED 71		46	52	113	91	61	52
AT1G56165	UP	DOWN	0.2	0.2	2.4	1.4	0.3	0.1	gene	antisense_long_noncoding_rna	Natural antisense transcript overlaps with AT1G56160				7	8	85	39	8	4
AT1G56200	UP	DOWN	159	156.8	422.8	289	94.5	91.6	gene	protein_coding	embryo defective 1303	EMB1303		embryo defective 1303	4201	4108	11079	5826	1978	1848
AT1G56300	UP	DOWN	44.8	44.1	133.6	106.5	28	26.4	gene	protein_coding	Chaperone DnaJ-domain superfamily protein				2514	2453	7438	4559	1244	1131
AT1G56340	UP	DOWN	175.5	178	408	383.1	99.5	99.8	gene	protein_coding	calreticulin 1a	CRT1a	AtCRT1a|CRT1|calreticulin 1	calreticulin 1a	9778	9834	22541	16282	4393	4242
AT1G56440	UP	DOWN	4.7	4.7	21.1	16.9	4.9	4.5	gene	protein_coding	Tetratricopeptide repeat (TPR)-like superfamily protein	TPR5		tetratricopeptide repeat 5	260	256	1159	714	214	189
AT1G56650	UP	DOWN	3.5	3.3	24.4	21.6	1.9	2.4	gene	protein_coding	production of anthocyanin pigment 1	PAP1	ATMYB75|MYB DOMAIN PROTEIN 75|MYB75|MYELOBLASTOSIS PROTEIN 75|SIAA1|SUC-INDUCED ANTHOCYANIN ACCUMULATION 1	production of anthocyanin pigment 1	116	108	806	550	51	60
AT1G58050	UP	DOWN	0	0	0.1	0.1	0	0	gene	protein_coding	RNA helicase family protein				0	0	7	13	1	1
AT1G58120	UP	DOWN	0	0	6.4	11.3	0.1	0	gene	protein_coding	hypothetical protein				2	0	392	532	3	0
AT1G58150	UP	DOWN	9.4	10.1	153.1	121	10.9	7.4	gene	protein_coding	phosphoglycerate kinase				78	83	1261	767	72	47
AT1G58215	UP	DOWN	0	0	0.1	0.4	0.1	0	gene	protein_coding	spindle pole body component 110				0	4	13	30	6	0
AT1G58290	UP	UP	65.3	64.6	155.1	144.1	279.6	276.2	gene	protein_coding	Glutamyl-tRNA reductase family protein	HEMA1			4539	4452	10695	7645	15414	14662
AT1G58330	UP	DOWN	0.1	0.1	0.9	0.4	0	0.1	gene	protein_coding	transcription factor-like protein	ZW2			2	4	25	8	0	2
AT1G58848	UP	NoChange	1.3	1.4	3.1	4.8	2.2	2	gene	protein_coding	Disease resistance protein (CC-NBS-LRR class) family				171	181	398	469	227	198
AT1G59530	UP	DOWN	0	0	1.4	1.1	0	0.3	gene	protein_coding	basic leucine-zipper 4	bZIP4	ATBZIP4|basic leucine-zipper 4	basic leucine-zipper 4	0	0	21	13	0	3
AT1G59660	UP	DOWN	2.8	2.7	6.3	10.7	2	2.5	gene	protein_coding	Nucleoporin autopeptidase				306	291	683	892	174	210
AT1G59860	UP	DOWN	0.9	0.9	25.6	23.7	1.4	1	gene	protein_coding	HSP20-like chaperones superfamily protein				25	24	695	494	31	21
AT1G59865	UP	DOWN	0.5	0	5.1	8.1	0.3	0.1	gene	protein_coding	transmembrane protein				11	0	114	139	5	2
AT1G59920	UP	NoChange	0.2	0.2	1.7	1.4	0.4	0.5	gene	protein_coding	MADS-box family protein				2	3	21	13	4	5
AT1G59930	UP	DOWN	0.6	0.2	3.4	4.2	0.8	1.5	gene	protein_coding	MADS-box family protein				10	3	61	57	12	21
AT1G59980	UP	NoChange	1.2	1.2	3.4	2.8	1.3	1.9	gene	protein_coding	ARG1-like 2	ARL2	ATDJC39|GPS4|gravity persistence signal 4	ARG1-like 2	190	184	522	331	163	229
AT1G60030	UP	DOWN	0.9	0.9	3.9	5	0.9	0.8	gene	protein_coding	nucleobase-ascorbate transporter 7	NAT7	ATNAT7|ARABIDOPSIS NUCLEOBASE-ASCORBATE TRANSPORTER 7	nucleobase-ascorbate transporter 7	63	63	272	264	50	42
AT1G60090	UP	DOWN	0	0	0.3	0.3	0	0	gene	protein_coding	beta glucosidase 4	BGLU4		beta glucosidase 4	0	0	16	12	0	0
AT1G60110	UP	DOWN	1.8	1.5	6	6.2	2.1	2.1	gene	protein_coding	Mannose-binding lectin superfamily protein				109	90	361	290	103	96
AT1G60190	UP	UP	0.5	0.5	1.6	2.1	3.6	3.6	gene	protein_coding	ARM repeat superfamily protein	PUB19	AtPUB19	plant U-box 19	33	33	116	118	207	201
AT1G60260	UP	NoChange	7.5	7.2	25.4	26.2	13.3	13.6	gene	protein_coding	beta glucosidase 5	BGLU5		beta glucosidase 5	368	353	1241	984	519	511
AT1G60940	UP	NoChange	38.2	36.7	102.8	103	53.7	50.7	gene	protein_coding	SNF1-related protein kinase 2.10	SNRK2.10	SRK2B|SNF1-RELATED KINASE 2B	SNF1-related protein kinase 2.10	2009	1913	5359	4129	2238	2033
AT1G60960	UP	NoChange	5.2	4.4	13.6	13.5	7.8	8.2	gene	protein_coding	iron regulated transporter 3	IRT3	ATIRT3|IRON REGULATED TRANSPORTER 3	iron regulated transporter 3	297	250	775	592	357	360
AT1G60970	UP	DOWN	0.1	0.2	5.6	4.6	0.2	0.1	gene	protein_coding	SNARE-like superfamily protein				3	5	147	93	5	3
AT1G61400	UP	DOWN	1.2	1.4	5.9	7	0.8	0.9	gene	protein_coding	S-locus lectin protein kinase family protein				119	133	577	529	60	67
AT1G61440	UP	DOWN	0.1	0.1	1.4	1.1	0.1	0.2	gene	protein_coding	S-locus lectin protein kinase family protein				11	13	140	87	6	12
AT1G61500	UP	DOWN	2	1.6	4.4	5.7	2	2.1	gene	protein_coding	S-locus lectin protein kinase family protein				203	161	455	453	162	162
AT1G61580	UP	DOWN	29.5	30.2	88.8	81	12.6	11.3	gene	protein_coding	R-protein L3 B	RPL3B	ARP2|ARABIDOPSIS RIBOSOMAL PROTEIN 2	R-protein L3 B	1321	1337	3936	2765	447	387
AT1G61620	UP	DOWN	19.9	22.2	59.9	55.4	20.9	22.7	gene	protein_coding	phosphoinositide binding protein		CSU1|COP1 SUPPRESSOR 1		805	892	2406	1712	670	701
AT1G61680	UP	DOWN	0.1	0.1	0.6	0.7	0.1	0.1	gene	protein_coding	terpene synthase 14	TPS14	ATTPS14|TERPENE SYNTHASE 14	terpene synthase 14	7	6	36	29	5	4
AT1G61800	UP	DOWN	9.5	9.3	77.9	90.5	1.9	1.5	gene	protein_coding	glucose-6-phosphate/phosphate translocator 2	GPT2	ATGPT2|ARABIDOPSIS GLUCOSE-6-PHOSPHATE/PHOSPHATE TRANSLOCATOR 2	glucose-6-phosphate/phosphate translocator 2	529	510	4286	3828	84	65
AT1G62035	UP	DOWN	1.7	3.5	19.4	13.5	1.1	0	gene	mirna		MIR171C	p_MI0000990	microRNA171C	6	12	67	36	3	0
AT1G62290	UP	DOWN	4.5	4.8	37.6	36.4	4.8	4.2	gene	protein_coding	Saposin-like aspartyl protease family protein				299	314	2464	1834	250	213
AT1G62310	UP	NoChange	3.3	3	6.1	10.7	4.7	5.2	gene	protein_coding	transcription factor jumonji (jmjC) domain-containing protein				552	486	1003	1354	620	660
AT1G62490	UP	NoChange	0.2	0.1	0.9	0.5	0.1	0.3	gene	protein_coding	Mitochondrial transcription termination factor family protein				9	6	40	16	4	9
AT1G62510	UP	DOWN	1.3	2.3	44	48.6	10.9	7.6	gene	protein_coding	Bifunctional inhibitor/lipid-transfer protein/seed storage 2S albumin superfamily protein				36	62	1167	992	231	156
AT1G62540	UP	NoChange	2.6	2.3	11.3	12.5	5.6	5.8	gene	protein_coding	flavin-monooxygenase glucosinolate S-oxygenase 2	FMO GS-OX2		flavin-monooxygenase glucosinolate S-oxygenase 2	154	135	671	571	263	265
AT1G62580	UP	NoChange	0.3	0.3	0.9	0.9	0.3	0.5	gene	protein_coding	flavin containing monooxygenase FMO GS-OX-like protein	NOGC1		nitric oxide-dependent guanylate cyclase 1	13	16	40	33	11	18
AT1G62690	UP	DOWN	0.5	0.7	2.1	1.7	0.3	0	gene	protein_coding	hypothetical protein				11	14	45	28	5	0
AT1G62720	UP	DOWN	0.5	0.3	1.5	1.3	0.3	0	gene	protein_coding	Pentatricopeptide repeat (PPR-like) superfamily protein	NG1	AtNG1|PPR2|pentatricopeptide repeat protein 2	novel gene 1	26	13	73	49	10	1
AT1G62760	UP	DOWN	0.4	0.3	1.2	1.5	0.6	0.3	gene	protein_coding	Plant invertase/pectin methylesterase inhibitor superfamily protein				15	12	46	43	18	9
AT1G62960	UP	NoChange	11.6	10.9	33.5	29.7	27.3	28.1	gene	protein_coding	ACC synthase 10	ACS10		ACC synthase 10	685	634	1954	1334	1275	1261
AT1G63090	UP	DOWN	7.2	7.6	35.6	27.6	13.3	11.1	gene	protein_coding	phloem protein 2-A11	PP2-A11	AtPP2-A11|phloem protein 2-A11	phloem protein 2-A11	313	328	1540	917	458	370
AT1G63150	UP	DOWN	1.4	1.2	3.6	3.5	0.7	1	gene	protein_coding	Tetratricopeptide repeat (TPR)-like superfamily protein				98	84	244	182	39	51
AT1G63250	UP	DOWN	3.2	3.9	10.9	12.3	1.7	1.4	gene	protein_coding	DEA(D/H)-box RNA helicase family protein				259	317	884	766	110	88
AT1G63530	UP	DOWN	1.2	1.3	5.3	8.4	1.5	1.6	gene	protein_coding	hypothetical protein				77	85	347	420	77	79
AT1G63570	UP	NoChange	0	0	0.1	0.5	0.2	0.1	gene	protein_coding	Receptor-like protein kinase-related family protein				0	0	5	12	5	3
AT1G63860	UP	NoChange	2.3	1.9	4.6	6.7	3.4	2.8	gene	protein_coding	Disease resistance protein (TIR-NBS-LRR class) family				268	225	537	606	315	255
AT1G64200	UP	DOWN	8.2	8.1	51.3	41.6	13.6	12.3	gene	protein_coding	vacuolar H+-ATPase subunit E isoform 3	VHA-E3		vacuolar H+-ATPase subunit E isoform 3	323	315	1992	1244	421	368
AT1G64210	UP	DOWN	0.6	0.5	1.4	2.3	0.4	0.5	gene	protein_coding	Leucine-rich repeat protein kinase family protein				35	34	90	111	21	24
AT1G64220	UP	DOWN	10.8	12.7	34.2	33.3	2.7	4.7	gene	protein_coding	translocase of outer membrane 7 kDa subunit 2	TOM7-2		translocase of outer membrane 7 kDa subunit 2	99	116	312	234	20	33
AT1G64253	UP	DOWN	0.5	0.2	2	2.6	0.4	0	gene	protein_coding	DEK carboxy-terminal domain protein				21	9	84	86	13	1
AT1G64260	UP	DOWN	0.3	0.4	1	1.2	0.4	0.3	gene	protein_coding	MuDR family transposase				25	27	75	70	24	15
AT1G64500	UP	NoChange	3.3	2.2	19.9	21.9	32.5	34.7	gene	protein_coding	Glutaredoxin family protein				151	101	897	761	1172	1204
AT1G64540	UP	DOWN	0.2	0.1	1.4	1.3	0.2	0.1	gene	protein_coding	F-box/FBD-like domains containing protein				9	6	62	44	8	3
AT1G64550	UP	DOWN	37.3	37.2	78.6	86.7	28.7	27.6	gene	protein_coding	general control non-repressible 3	ABCF3	ATGCN3|general control non-repressible 3|AtABCF3|AtGCN20|GCN20|general control non-repressible 20|GCN3|general control non-repressible 3|SCORD5|susceptible to coronatine-deficient Pst DC3000 5	ATP-binding cassette F3	2797	2767	5845	4960	1709	1582
AT1G64561	UP	NoChange	0.3	0.4	1.8	3.7	1.1	1.2	gene	protein_coding	hypothetical protein				5	6	30	48	15	15
AT1G64563	UP	DOWN	0.3	0.2	4.1	6.1	0.4	0.2	gene	other_rna	other_RNA				26	16	355	409	26	13
AT1G64600	UP	DOWN	7.2	6.4	18.4	19.2	4.2	3.7	gene	protein_coding	copper ion binding / methyltransferase				414	362	1046	842	192	161
AT1G64660	UP	NoChange	5.4	4.9	24.6	23.8	12.6	16.3	gene	protein_coding	methionine gamma-lyase	MGL	ATMGL|methionine gamma-lyase	methionine gamma-lyase	278	252	1259	939	515	643
AT1G64700	UP	DOWN	2.4	1.7	6	4.2	1.7	2.4	gene	protein_coding	DUF4228 domain protein				66	48	166	90	38	52
AT1G64720	UP	NoChange	189	182.2	947.8	942.6	719.9	747.5	gene	protein_coding	Polyketide cyclase/dehydrase and lipid transport superfamily protein	CP5			10110	9663	50265	38456	30511	30515
AT1G64740	UP	NoChange	7.4	7.2	18.5	14	15.7	16.5	gene	protein_coding	alpha-1 tubulin	TUA1		alpha-1 tubulin	368	356	910	532	617	626
AT1G64860	UP	NoChange	18	18.2	55	50.3	75.6	72.3	gene	protein_coding	sigma factor A	SIGA	RPOD1|SIG1|RNA POLYMERASE SIGMA SUBUNIT 1|SIG2|RNApolymerase sigma subunit 2|SIGB	sigma factor A	1285	1288	3896	2737	4278	3942
AT1G64900	UP	DOWN	23.9	24.3	113.2	120	42.1	43.6	gene	protein_coding	cytochrome P450, family 89, subfamily A, polypeptide 2	CYP89A2	CYP89	cytochrome P450, family 89, subfamily A, polypeptide 2	1348	1363	6339	5167	1882	1880
AT1G64970	UP	NoChange	8.9	7.4	28.3	27.4	21.9	22.4	gene	protein_coding	gamma-tocopherol methyltransferase	G-TMT	TMT1|VTE4|VITAMIN E DEFICIENT 4	gamma-tocopherol methyltransferase	379	313	1196	890	740	728
AT1G65040	UP	DOWN	8.1	8.2	18	18.5	8.7	7.2	gene	protein_coding	RING/U-box superfamily protein	Hrd1B	AtHrd1B|homolog of yeast Hrd1	homolog of yeast Hrd1	731	731	1598	1267	620	492
AT1G65120	UP	DOWN	0.4	0.3	0.9	1.3	0.3	0.3	gene	protein_coding	Ubiquitin carboxyl-terminal hydrolase-related protein				46	38	110	124	35	26
AT1G65150	UP	DOWN	5.2	5.2	17.4	18.2	4.7	3.4	gene	protein_coding	TRAF-like family protein				215	211	709	572	153	108
AT1G65240	UP	DOWN	0.3	0.5	1.3	1	0.4	0.1	gene	protein_coding	Eukaryotic aspartyl protease family protein				15	27	68	40	16	4
AT1G65346	UP	DOWN	0.2	0	3.5	4.5	0.2	0.2	gene	protein_coding	hypothetical protein				2	0	38	38	2	2
AT1G65370	UP	NoChange	10.1	8.1	29.8	35.2	20.9	18	gene	protein_coding	TRAF-like family protein				424	335	1236	1124	693	577
AT1G65490	UP	DOWN	2.8	4.9	89.2	76.8	24.9	19.6	gene	protein_coding	transmembrane protein				62	106	1938	1283	432	328
AT1G65500	UP	DOWN	28.4	30.8	73.6	66.2	9.8	7.8	gene	protein_coding	transmembrane protein				647	694	1660	1149	176	135
AT1G65660	UP	DOWN	23.3	21	56.5	62.2	22.8	23.3	gene	protein_coding	Pre-mRNA splicing Prp18-interacting factor	SMP1		SWELLMAP 1	1378	1229	3309	2801	1068	1050
AT1G65840	UP	DOWN	49.2	49.6	141.2	160.4	27.1	24.7	gene	protein_coding	polyamine oxidase 4	PAO4	ATPAO4|polyamine oxidase 4	polyamine oxidase 4	3341	3344	9516	8313	1462	1280
AT1G65870	UP	UP	0.5	0.4	1.2	1.2	2.5	3.4	gene	protein_coding	Disease resistance-responsive (dirigent-like protein) family protein				17	13	37	29	65	84
AT1G65950	UP	NoChange	4.4	4.5	10	12.4	6.8	6.4	gene	protein_coding	Protein kinase superfamily protein				259	259	581	554	313	286
AT1G65970	UP	NoChange	3.1	3.2	17.4	11.5	9.2	7.3	gene	protein_coding	thioredoxin-dependent peroxidase 2	TPX2		thioredoxin-dependent peroxidase 2	69	71	382	194	161	123
AT1G65980	UP	DOWN	147	160.5	602.3	564.3	109.2	98.6	gene	protein_coding	thioredoxin-dependent peroxidase 1	TPX1		thioredoxin-dependent peroxidase 1	5862	6346	23818	17165	3452	3000
AT1G66020	UP	NoChange	0.3	0.2	0.9	0.5	0.5	0.3	gene	protein_coding	Terpenoid cyclases/Protein prenyltransferases superfamily protein				18	13	58	24	27	14
AT1G66040	UP	DOWN	0	0	0.5	0.6	0	0	gene	protein_coding	Zinc finger (C3HC4-type RING finger) family protein	VIM4	ORTH4|ORTHRUS 4	VARIANT IN METHYLATION 4	3	1	32	28	0	1
AT1G66080	UP	DOWN	4.9	4.3	12.3	9	2.6	3.3	gene	protein_coding	hikeshi-like protein				186	162	466	264	79	95
AT1G66230	UP	NoChange	1.2	2.2	6.3	5	7.1	5.3	gene	protein_coding	myb domain protein 20	MYB20	AtMYB20|myb domain protein 20	myb domain protein 20	48	89	260	160	236	168
AT1G66320	UP	DOWN	0	0	0.3	0.6	0.1	0	gene	protein_coding	F-box/RNI-like superfamily protein				1	2	15	22	4	0
AT1G66330	UP	UP	14.7	14.2	34.3	29.8	68.1	62.9	gene	protein_coding	senescence-associated family protein				801	766	1851	1239	2936	2614
AT1G66400	UP	NoChange	3.1	2.4	8.1	5.3	8.5	6.3	gene	protein_coding	calmodulin like 23	CML23		calmodulin like 23	91	71	236	119	197	140
AT1G66500	UP	NoChange	1.5	2.2	9.4	7.8	7.7	7.5	gene	protein_coding	Pre-mRNA cleavage complex II				70	106	442	282	292	272
AT1G66510	UP	DOWN	4.4	3.9	10.2	11.4	3.4	2.9	gene	protein_coding	AAR2 protein family				264	231	611	524	163	135
AT1G66590	UP	DOWN	5.4	6.9	19.4	15.3	3.5	2.7	gene	protein_coding	cytochrome c oxidase 19-1	COX19-1	ATCOX19-1|A. THALIANA CYTOCHROME C OXIDASE 19-1	cytochrome c oxidase 19-1	178	227	638	388	93	69
AT1G66600	UP	NoChange	0.1	0.1	0.7	0.7	0.2	0.2	gene	protein_coding	ABA overly sensitive mutant 3	ABO3	ATWRKY63|WRKY63|WRKY DNA-binding protein 63	ABA overly sensitive mutant 3	4	2	22	16	5	5
AT1G66795	UP	NoChange	0	0	2.8	3.3	1	0	gene	mirna		MIR157B	p_MI0000185	microRNA157B	0	0	11	10	3	0
AT1G67020	UP	DOWN	0.1	0.3	1.2	1.1	0.2	0.3	gene	protein_coding	transmembrane protein				7	23	84	59	9	15
AT1G67100	UP	DOWN	0.8	0.9	4.1	3	1	1.1	gene	protein_coding	LOB domain-containing protein 40	LBD40		LOB domain-containing protein 40	24	28	128	71	25	27
AT1G67105	UP	NoChange	3.4	4.2	10.9	8.7	16	13.6	gene	other_rna	other_RNA				80	99	255	157	300	246
AT1G67210	UP	NoChange	3	3.3	7.2	7.7	3.4	3.1	gene	protein_coding	Proline-rich spliceosome-associated (PSP) family protein / zinc knuckle (CCHC-type) family protein				160	173	378	312	145	125
AT1G67220	UP	NoChange	0	0	0.1	0.2	0	0.1	gene	protein_coding	histone acetyltransferase of the CBP family 2	HAC2	ATHPCAT1|ARABIDOPSIS THALIANA P300/CBP ACETYLTRANSFERASE-RELATED PROTEIN 1|HAC02	histone acetyltransferase of the CBP family 2	1	0	7	15	3	6
AT1G67265	UP	DOWN	0.1	0.2	2.8	1.7	0.2	0.5	gene	protein_coding	ROTUNDIFOLIA like 21	RTFL21	DVL3|DEVIL 3	ROTUNDIFOLIA like 21	2	4	57	26	3	7
AT1G67365	UP	DOWN	1.7	2.5	7.5	6	1.7	1.5	gene	antisense_long_noncoding_rna	Natural antisense transcript overlaps with AT1G67370				47	70	210	130	38	33
AT1G67370	UP	DOWN	1.7	1.7	7.8	8.4	0.4	0.6	gene	protein_coding	DNA-binding HORMA family protein	ASY1	ATASY1	ASYNAPTIC 1	107	111	501	416	22	30
AT1G67650	UP	DOWN	0.7	0.6	3.4	4.9	1.1	1.2	gene	protein_coding	SRP72 RNA-binding domain-containing protein				50	37	226	252	59	63
AT1G68170	UP	DOWN	0	0.1	2	1.7	0	0	gene	protein_coding	nodulin MtN21 /EamA-like transporter family protein	UMAMIT23		Usually multiple acids move in and out Transporters 23	1	3	105	68	2	1
AT1G68300	UP	DOWN	41.9	44.2	249.7	184.2	37.3	34.5	gene	protein_coding	Adenine nucleotide alpha hydrolases-like superfamily protein				958	1000	5656	3210	675	601
AT1G68450	UP	DOWN	0.8	0.7	2.9	3.4	0.7	0.9	gene	protein_coding	VQ motif-containing protein	PDE337		PIGMENT DEFECTIVE 337	18	17	68	61	14	16
AT1G68560	UP	DOWN	69.7	67	140.6	193.1	64.8	67.4	gene	protein_coding	alpha-xylosidase 1	XYL1	ATXYL1|ALPHA-XYLOSIDASE 1|AXY3|altered xyloglucan 3|TRG1|thermoinhibition resistant germination 1	alpha-xylosidase 1	7053	6721	14103	14899	5192	5202
AT1G68570	UP	DOWN	6.1	5.8	33.1	35.5	10.3	10.5	gene	protein_coding	Major facilitator superfamily protein		AtNPF3.1|NPF3.1|NRT1/ PTR family 3.1		384	361	2076	1710	517	507
AT1G68930	UP	DOWN	1.6	1.7	3.8	3.9	0.5	0.5	gene	protein_coding	pentatricopeptide (PPR) repeat-containing protein				139	146	329	260	36	32
AT1G69280	UP	DOWN	0.7	0.6	1.5	1.9	0.6	0.6	gene	protein_coding	hypothetical protein				64	48	127	125	42	41
AT1G69410	UP	DOWN	50.4	59.1	128.5	114	44.5	34.7	gene	protein_coding	eukaryotic elongation factor 5A-3	ELF5A-3	ATELF5A-3|EUKARYOTIC ELONGATION FACTOR 5A-3	eukaryotic elongation factor 5A-3	1952	2272	4938	3370	1367	1026
AT1G69430	UP	NoChange	0.2	0.2	0.6	1.4	0.5	0.4	gene	protein_coding	Son of sevenless protein				11	12	32	53	21	16
AT1G69480	UP	NoChange	0.4	0.3	1.8	2.1	1	1.2	gene	protein_coding	EXS (ERD1/XPR1/SYG1) family protein				36	23	162	145	70	86
AT1G69490	UP	UP	0.5	0.5	1.5	1.5	14.5	14.6	gene	protein_coding	NAC-like, activated by AP3/PI	NAP	ANAC029|Arabidopsis NAC domain containing protein 29|ATNAP|NAC-LIKE| ACTIVATED BY AP3/PI	NAC-like, activated by AP3/PI	17	20	57	44	434	419
AT1G69630	UP	DOWN	0	0	0.3	0.6	0.1	0	gene	protein_coding	F-box/RNI-like superfamily protein				1	0	15	22	4	1
AT1G69680	UP	DOWN	5.6	6	15.1	13	4.9	4.6	gene	protein_coding	ran guanine nucleotide release factor, putative (Mog1/PsbP/DUF1795-like photosystem II reaction center PsbP family protein)				212	228	569	379	147	135
AT1G69710	UP	DOWN	0.2	0.2	0.8	1.2	0.2	0.1	gene	protein_coding	Regulator of chromosome condensation (RCC1) family with FYVE zinc finger domain-containing protein				25	22	89	101	17	8
AT1G69720	UP	NoChange	1.4	1.8	4.6	2.9	1.9	1.6	gene	protein_coding	heme oxygenase 3	HO3		heme oxygenase 3	58	74	185	90	60	49
AT1G69730	UP	NoChange	2.9	3.1	9	10	8.3	6.7	gene	protein_coding	Wall-associated kinase family protein				221	237	683	587	508	393
AT1G69760	UP	NoChange	9.4	9.3	24.1	19.3	10.5	9.5	gene	protein_coding	suppressor SRP40-like protein				447	438	1140	703	395	345
AT1G69790	UP	NoChange	0.5	0.4	1.5	1.1	0.8	0.8	gene	protein_coding	Protein kinase superfamily protein				25	19	77	44	32	30
AT1G70000	UP	NoChange	5.1	4.7	15.5	14.9	10.9	9.6	gene	protein_coding	myb-like transcription factor family protein				265	241	799	591	449	380
AT1G70130	UP	DOWN	0	0.1	0.4	0.5	0	0.1	gene	protein_coding	Concanavalin A-like lectin protein kinase family protein		LecRK-V.2|L-type lectin receptor kinase V.2		1	5	27	26	1	4
AT1G70140	UP	DOWN	2.2	2.2	6.5	6	2.2	2.3	gene	protein_coding	formin 8	FH8	ATFH8|formin 8	formin 8	174	178	517	367	138	144
AT1G70250	UP	NoChange	1.5	1.6	4.8	7.3	9.1	10.1	gene	protein_coding	receptor serine/threonine kinase				127	135	394	458	595	638
AT1G70430	UP	DOWN	1.9	1.5	4	5.3	1.6	1.5	gene	protein_coding	Protein kinase superfamily protein				141	115	300	308	95	84
AT1G70440	UP	DOWN	0.2	0.4	3.1	3	0.4	0.4	gene	protein_coding	similar to RCD one 3	SRO3		similar to RCD one 3	8	14	114	85	12	11
AT1G70470	UP	DOWN	3.3	3.9	7.9	8.4	1	1.1	gene	protein_coding	transmembrane protein				76	88	180	147	19	19
AT1G70505	UP	NoChange	1.7	2.1	4.4	5.9	3.4	2.8	gene	protein_coding	transmembrane protein				95	119	249	260	157	123
AT1G70510	UP	NoChange	0.3	0.3	1.4	1.3	1	0.9	gene	protein_coding	homeobox knotted-like protein	KNAT2	ATK1|ARABIDOPSIS THALIANA KN 1	KNOTTED-like from Arabidopsis thaliana 2	18	19	79	54	43	37
AT1G70518	UP	NoChange	4.5	5.5	13.3	12.8	7.1	6.7	gene	other_rna	other_RNA				88	106	258	190	110	100
AT1G70640	UP	DOWN	1.1	1.6	3.4	3.7	0.6	0.6	gene	protein_coding	octicosapeptide/Phox/Bem1p (PB1) domain-containing protein				54	80	169	140	25	23
AT1G70650	UP	DOWN	1	1.5	3.5	4	0.6	0.5	gene	protein_coding	Ran BP2/NZF zinc finger-like superfamily protein				76	110	261	228	35	31
AT1G70660	UP	NoChange	3.1	2.3	10.2	8.9	5.2	4.5	gene	protein_coding	MMS ZWEI homologue 2	MMZ2	UEV1B|UBIQUITIN E2 VARIANT 1B	MMS ZWEI homologue 2	81	60	265	177	108	89
AT1G70700	UP	UP	7.1	7.7	18	16.9	47.5	49.8	gene	protein_coding	TIFY domain/Divergent CCT motif family protein	TIFY7			398	427	995	718	2101	2120
AT1G70900	UP	DOWN	14.2	12.1	31.9	34.7	12.3	12.6	gene	protein_coding	hypothetical protein				583	494	1302	1092	400	396
AT1G70980	UP	DOWN	10.9	10.5	42.6	36.6	9.3	9.3	gene	protein_coding	Class II aminoacyl-tRNA and biotin synthetases superfamily protein	SYNC3			736	702	2851	1887	497	480
AT1G70985	UP	NoChange	2.2	2.3	5.9	6.6	5.5	3.2	gene	protein_coding	hydroxyproline-rich glycoprotein family protein				41	42	109	93	81	45
AT1G71000	UP	DOWN	2.3	2.6	17.6	12.9	0	0.1	gene	protein_coding	Chaperone DnaJ-domain superfamily protein				82	92	626	354	1	3
AT1G71040	UP	NoChange	13.2	12.8	37.4	45.6	27	26.4	gene	protein_coding	Cupredoxin superfamily protein	LPR2		Low Phosphate Root2	988	944	2766	2598	1595	1504
AT1G71110	UP	DOWN	5.5	5.4	15.5	19.2	3.7	3.3	gene	protein_coding	transmembrane protein				375	365	1054	1006	203	171
AT1G71150	UP	DOWN	0	0	1.1	0.8	0.1	0	gene	protein_coding	cyclin-D1-binding protein				1	0	43	23	2	0
AT1G71260	UP	DOWN	36.9	37.2	109.3	108.6	19.6	17.4	gene	protein_coding	WHIRLY 2	ATWHY2	WHY2|WHIRLY 2	WHIRLY 2	1080	1078	3171	2423	455	389
AT1G71280	UP	DOWN	0.2	0.2	9.8	9.6	0.2	0.3	gene	protein_coding	DEA(D/H)-box RNA helicase family protein				9	11	456	347	6	10
AT1G71330	UP	DOWN	0.6	0.9	5	6.4	2.2	1.3	gene	protein_coding	non-intrinsic ABC protein 5	NAP5	ATNAP5|non-intrinsic ABC protein 5	non-intrinsic ABC protein 5	18	25	145	144	52	30
AT1G71340	UP	NoChange	4.3	4.1	11.3	13.3	11.5	11.5	gene	protein_coding	PLC-like phosphodiesterases superfamily protein	GDPD4	AtGDPD4	glycerophosphodiester phosphodiesterase 4	312	299	812	735	663	636
AT1G71370	UP	DOWN	0	0	3.2	2.6	0	0.1	gene	protein_coding	DEA(D/H)-box RNA helicase family protein				0	0	185	119	0	3
AT1G71380	UP	DOWN	0.4	0.6	2.5	4	0.4	0.5	gene	protein_coding	cellulase 3	CEL3	ATCEL3|cellulase 3|ATGH9B3|ARABIDOPSIS THALIANA GLYCOSYL HYDROLASE 9B3	cellulase 3	24	33	145	176	18	23
AT1G71696	UP	DOWN	7.1	6.5	14.9	16.8	6.9	5.9	gene	protein_coding	carboxypeptidase D	SOL1		SUPPRESSOR OF LLP1 1	447	404	927	805	345	282
AT1G71790	UP	DOWN	16.2	14.2	42.8	36.3	9.6	12.7	gene	protein_coding	Subunits of heterodimeric actin filament capping protein Capz superfamily	CPB	AtCPB	capping protein B	545	472	1426	930	255	327
AT1G71990	UP	DOWN	2.5	2.7	5.8	6	1.8	2	gene	protein_coding	fucosyltransferase 13	FUT13	ATFT4|ARABIDOPSIS FUCOSYLTRANSFERASE 4|ATFUT13|FT4-M|FUCTC	fucosyltransferase 13	115	122	268	213	67	72
AT1G72030	UP	NoChange	18.6	19	55.8	37	42.6	38	gene	protein_coding	Acyl-CoA N-acyltransferases (NAT) superfamily protein				522	530	1553	793	947	814
AT1G72100	UP	DOWN	0.1	0	0.9	0.8	0	0.1	gene	protein_coding	late embryogenesis abundant domain-containing protein / LEA domain-containing protein				5	2	44	30	2	2
AT1G72120	UP	NoChange	0.7	0.9	2.2	2.6	1.2	1.1	gene	protein_coding	Major facilitator superfamily protein		AtNPF5.14|NPF5.14|NRT1/ PTR family 5.14		38	50	128	114	54	47
AT1G72230	UP	NoChange	6.2	6.7	15.8	13.6	7.7	7.2	gene	protein_coding	Cupredoxin superfamily protein				199	213	502	332	196	176
AT1G72240	UP	NoChange	1.2	0.7	4.3	4.1	2.1	2.1	gene	protein_coding	hypothetical protein				27	16	92	68	36	34
AT1G72270	UP	NoChange	0	0	0.1	0.2	0	0.1	gene	protein_coding	nucleolar pre-ribosomal-associated protein				4	6	23	35	4	15
AT1G72430	UP	DOWN	12	13.5	47.9	43.6	20.9	15.9	gene	protein_coding	SAUR-like auxin-responsive protein family		SAUR78|SMALL AUXIN UPREGULATED RNA 78		435	485	1723	1206	602	440
AT1G72530	UP	DOWN	1.8	1.7	4.6	5.2	2	1.7	gene	protein_coding	plastid developmental protein DAG		RIP7|RNA edi7ting-Interacting Protein		71	67	184	160	63	51
AT1G72540	UP	DOWN	0.4	0.4	1.4	2	0.8	0.5	gene	protein_coding	Protein kinase superfamily protein				19	18	59	64	26	17
AT1G72660	UP	DOWN	0	0.1	40.2	36.8	0.1	0.3	gene	protein_coding	P-loop containing nucleoside triphosphate hydrolases superfamily protein		Drg1-3		1	4	2367	1665	5	14
AT1G72760	UP	DOWN	0	0.1	0.7	0.6	0.2	0.1	gene	protein_coding	Protein kinase superfamily protein				3	6	53	34	15	8
AT1G72800	UP	DOWN	1.2	0.9	4.3	3.2	1.2	1.7	gene	protein_coding	RNA-binding (RRM/RBD/RNP motifs) family protein				52	36	183	103	40	56
AT1G73040	UP	DOWN	3.3	3.3	60.2	58.1	2.2	1.1	gene	protein_coding	Mannose-binding lectin superfamily protein				82	81	1464	1088	43	20
AT1G73050	UP	DOWN	0	0	0.3	0.3	0	0	gene	protein_coding	Glucose-methanol-choline (GMC) oxidoreductase family protein				0	0	13	11	1	0
AT1G73066	UP	DOWN	0.1	0.1	1	1.4	0.3	0.3	gene	protein_coding	Leucine-rich repeat family protein				7	5	69	72	14	17
AT1G73130	UP	NoChange	2	2	4.8	4.6	2.8	2.3	gene	protein_coding	mucin				171	166	409	302	190	151
AT1G73240	UP	DOWN	6.4	7.2	12.6	18.9	5.6	5.4	gene	protein_coding	nucleoporin protein Ndc1-Nup protein				395	444	775	894	274	254
AT1G73260	UP	DOWN	15.7	15.6	91.6	72.6	38	34	gene	protein_coding	kunitz trypsin inhibitor 1	KTI1	ATKTI1|ARABIDOPSIS THALIANA KUNITZ TRYPSIN INHIBITOR 1	kunitz trypsin inhibitor 1	559	551	3240	1975	1075	926
AT1G73325	UP	DOWN	0.2	0.3	7.5	7.9	0.3	0.1	gene	protein_coding	Kunitz family trypsin and protease inhibitor protein				5	8	194	156	7	1
AT1G73550	UP	NoChange	0.2	0.4	1.1	1.6	1.1	2	gene	protein_coding	Bifunctional inhibitor/lipid-transfer protein/seed storage 2S albumin superfamily protein				5	9	23	27	19	33
AT1G73680	UP	NoChange	9.2	9.4	23.8	24.4	14.1	15.6	gene	protein_coding	alpha dioxygenase	ALPHA DOX2	alpha-DOX2|alpha-dioxygenase 2	alpha dioxygenase	738	750	1889	1489	895	956
AT1G73690	UP	DOWN	1.6	2.1	7.4	9.1	1.5	0.8	gene	protein_coding	cyclin-dependent kinase D1;1	CDKD1;1	AT;CDKD;1|CYCLIN-DEPENDENT KINASE D1|CAK3AT	cyclin-dependent kinase D1;1	89	111	398	377	65	34
AT1G73700	UP	NoChange	0.6	0.5	3.1	4	1.8	2	gene	protein_coding	MATE efflux family protein				33	24	161	156	74	80
AT1G73870	UP	UP	0.6	0.9	14	14.6	24.9	27.9	gene	protein_coding	B-box type zinc finger protein with CCT domain-containing protein	BBX16	COL7|CONSTANS-LIKE 7	B-box domain protein 16	32	45	708	570	1009	1087
AT1G73890	UP	NoChange	1.3	2.6	4.6	5	2.3	4	gene	protein_coding	Bifunctional inhibitor/lipid-transfer protein/seed storage 2S albumin superfamily protein				23	46	80	67	32	53
AT1G73910	UP	DOWN	1	0.4	2.7	1.8	0.4	0.4	gene	protein_coding	actin-related proteins 4A	ARP4A	ATARP4A|actin-related proteins 4A	actin-related proteins 4A	30	13	81	43	9	10
AT1G74010	UP	DOWN	1.4	1.6	5.5	5.3	2.3	2	gene	protein_coding	Calcium-dependent phosphotriesterase superfamily protein				62	73	246	184	83	68
AT1G74170	UP	DOWN	3.2	2.9	6.1	9.6	3.1	3.4	gene	protein_coding	receptor like protein 13	RLP13	AtRLP13|receptor like protein 13	receptor like protein 13	361	324	669	816	276	286
AT1G74240	UP	DOWN	5	5.6	15.8	13.1	2.6	2.6	gene	protein_coding	Mitochondrial substrate carrier family protein				240	267	754	481	99	97
AT1G74310	UP	DOWN	3.4	2.8	16.1	20.7	3.1	3	gene	protein_coding	heat shock protein 101	HSP101	ATHSP101|heat shock protein 101|HOT1	heat shock protein 101	339	285	1612	1596	252	231
AT1G74560	UP	DOWN	67.7	70	206.1	176.3	41.8	42.7	gene	protein_coding	NAP1-related protein 1	NRP1		NAP1-related protein 1	2364	2426	7141	4699	1157	1140
AT1G74870	UP	DOWN	0.4	0.8	8.7	7.6	0.6	0.3	gene	protein_coding	RING/U-box superfamily protein				17	38	403	270	21	12
AT1G75100	UP	UP	2.1	2.4	9.1	10.3	28	28	gene	protein_coding	J-domain protein required for chloroplast accumulation response 1	JAC1		J-domain protein required for chloroplast accumulation response 1	164	189	710	620	1753	1687
AT1G75125	UP	DOWN	3.3	4.2	10.7	10.9	3.1	3.7	gene	protein_coding	plastid transcriptionally active protein				62	78	200	158	47	54
AT1G75270	UP	DOWN	42.8	45.3	140.8	102.7	29.8	30.3	gene	protein_coding	dehydroascorbate reductase 2	DHAR2		dehydroascorbate reductase 2	1358	1425	4429	2485	749	734
AT1G75280	UP	NoChange	62.5	64.2	160.5	161.9	93	98.9	gene	protein_coding	NmrA-like negative transcriptional regulator family protein				3139	3197	7989	6200	3701	3791
AT1G75335	UP	DOWN	8.4	10.6	28.7	19.3	3	2.2	gene	protein_coding	nucleolar-like protein				117	146	396	205	33	23
AT1G75390	UP	DOWN	12.9	12.7	30.1	26.2	11.4	9.1	gene	protein_coding	basic leucine-zipper 44	bZIP44	AtbZIP44|basic leucine-zipper 44	basic leucine-zipper 44	508	495	1178	788	356	275
AT1G75490	UP	UP	0.2	0.3	0.9	1	3.6	5	gene	protein_coding	Integrase-type DNA-binding superfamily protein				9	12	38	35	127	171
AT1G75580	UP	DOWN	4.1	3.7	11	6.8	2	4.2	gene	protein_coding	SAUR-like auxin-responsive protein family		SAUR51|SMALL AUXIN UPREGULATED RNA 51		114	103	308	146	44	90
AT1G75670	UP	DOWN	8.5	8.3	23.1	16.7	3.5	3.4	gene	protein_coding	DNA-directed RNA polymerase				345	335	933	521	113	105
AT1G75750	UP	DOWN	84.5	86.8	1262.1	1065.5	141.2	128.9	gene	protein_coding	GAST1 protein homolog 1	GASA1		GAST1 protein homolog 1	1933	1968	28627	18591	2560	2250
AT1G75770	UP	NoChange	4.2	3.7	13	7.9	5.9	6.4	gene	protein_coding	hypothetical protein				126	108	383	178	140	146
AT1G75830	UP	DOWN	0.2	0	3.5	2.4	0.1	0.3	gene	protein_coding	low-molecular-weight cysteine-rich 67	LCR67	PDF1.1|PLANT DEFENSIN 1.1	low-molecular-weight cysteine-rich 67	2	0	46	24	1	3
AT1G75860	UP	DOWN	13.8	12.5	47.3	50.1	12.1	12.9	gene	protein_coding	DNA ligase				562	505	1911	1558	392	401
AT1G76080	UP	NoChange	195.8	199.1	460.2	410	289.8	273.5	gene	protein_coding	chloroplastic drought-induced stress protein of 32 kD	CDSP32	ATCDSP32|ARABIDOPSIS THALIANA CHLOROPLASTIC DROUGHT-INDUCED STRESS PROTEIN OF 32 KD	chloroplastic drought-induced stress protein of 32 kD	8393	8460	19556	13405	9844	8948
AT1G76130	UP	DOWN	5.9	5.8	17.3	17.3	5.1	5.1	gene	protein_coding	alpha-amylase-like 2	AMY2	ATAMY2|ARABIDOPSIS THALIANA ALPHA-AMYLASE-LIKE 2	alpha-amylase-like 2	349	343	1014	783	239	230
AT1G76650	UP	UP	2.9	3.5	9.6	6.5	21.8	17.5	gene	protein_coding	calmodulin-like 38	CML38		calmodulin-like 38	88	105	284	148	516	399
AT1G76705	UP	DOWN	1	1	3.3	2.8	1	1.1	gene	protein_coding	calmodulin binding protein				25	25	79	53	20	21
AT1G76780	UP	NoChange	0.6	0.4	0.9	2.3	1.2	0.8	gene	protein_coding	HSP20-like chaperones superfamily protein				135	89	194	370	197	129
AT1G76820	UP	DOWN	1.4	1.4	5.8	9.6	2.3	2	gene	protein_coding	eukaryotic translation initiation factor 2 (eIF-2) family protein				167	157	671	849	214	180
AT1G76870	UP	NoChange	1.7	1.8	4.2	4.1	2.5	1.8	gene	protein_coding	transcription factor				90	98	227	169	108	76
AT1G76960	UP	DOWN	24.8	27.6	107.4	81.9	36.9	28	gene	protein_coding	transmembrane protein				409	451	1756	1030	482	352
AT1G76994	UP	DOWN	0.1	0.1	1.4	1.9	0.1	0.1	gene	protein_coding	hypothetical protein				1	2	20	21	1	1
AT1G77130	UP	DOWN	16	15.5	37.7	40	16	16.6	gene	protein_coding	plant glycogenin-like starch initiation protein 2	PGSIP2	GUX3|glucuronic acid substitution of xylan 3	plant glycogenin-like starch initiation protein 2	1049	1007	2451	1999	833	829
AT1G77230	UP	DOWN	1	1.5	3.5	4	1.3	1.7	gene	protein_coding	Tetratricopeptide repeat (TPR)-like superfamily protein				74	118	267	236	80	100
AT1G77370	UP	DOWN	31.8	30.8	95.4	77.2	31.4	26.2	gene	protein_coding	Glutaredoxin family protein				764	734	2272	1415	598	481
AT1G77410	UP	DOWN	1.3	1	3.1	4.3	1	1.3	gene	protein_coding	beta-galactosidase 16	BGAL16		beta-galactosidase 16	108	86	254	272	64	84
AT1G77480	UP	NoChange	6.6	7.6	15.1	16.7	8.2	9.2	gene	protein_coding	Eukaryotic aspartyl protease family protein				393	453	894	761	388	420
AT1G77570	UP	DOWN	2.4	3	9.7	7.7	0.6	1.2	gene	protein_coding	Winged helix-turn-helix transcription repressor DNA-binding protein		AtREN1|REN1|restricted to nucleolus 1		48	59	192	117	10	18
AT1G77710	UP	DOWN	88.3	93	250.9	177.9	71	58.7	gene	protein_coding	ubiquitin-fold modifier	CCP2	AtCCP2	conserved in ciliated species and in the land plants 2	1901	1985	5354	2920	1211	964
AT1G77765	UP	DOWN	1.1	1	2.6	3.2	1.2	0.9	gene	protein_coding	transmembrane protein				39	33	90	85	34	23
AT1G77880	UP	DOWN	0.4	0.2	6.6	4.2	0.4	0.1	gene	protein_coding	Galactose oxidase/kelch repeat superfamily protein				10	7	186	92	9	3
AT1G78060	UP	DOWN	20.5	20.6	39.8	52.7	18.2	17.8	gene	protein_coding	Glycosyl hydrolase family protein				1545	1533	2970	3021	1082	1021
AT1G78080	UP	NoChange	49.5	47.1	105.8	116.9	78.2	81.6	gene	protein_coding	related to AP2 4	RAP2.4	AtWIND1|WIND1|wound induced dedifferentiation 1	related to AP2 4	3181	3000	6747	5734	3986	4004
AT1G78190	UP	DOWN	7.7	8	42.2	30.1	8.2	6.8	gene	protein_coding	Trm112p-like protein				87	90	472	259	73	59
AT1G78230	UP	NoChange	1.5	1.8	5.3	7.4	7.2	7.4	gene	protein_coding	Outer arm dynein light chain 1 protein				115	132	392	421	423	418
AT1G78290	UP	NoChange	1.6	1.4	8	8.4	11.4	10.1	gene	protein_coding	Protein kinase superfamily protein	SNRK2-8	SNRK2.8|SNF1-RELATED PROTEIN KINASE 2.8|SRK2C|SNF1-RELATED PROTEIN KINASE 2C	SNF1-RELATED PROTEIN KINASE 2-8	90	76	447	362	509	432
AT1G78400	UP	DOWN	0	0	0.7	0.9	0	0	gene	protein_coding	Pectin lyase-like superfamily protein				0	0	28	28	0	0
AT1G78510	UP	NoChange	10.3	10.2	24.3	22.8	25.4	22.7	gene	protein_coding	solanesyl diphosphate synthase 1	SPS1	AtSPS1	solanesyl diphosphate synthase 1	587	576	1376	993	1148	987
AT1G78550	UP	NoChange	2.8	4	7.4	8.1	5.8	3.8	gene	protein_coding	2-oxoglutarate (2OG) and Fe(II)-dependent oxygenase superfamily protein				123	171	320	267	201	125
AT1G78680	UP	DOWN	40.8	42.1	93.1	94.6	38.6	36.5	gene	protein_coding	gamma-glutamyl hydrolase 2	GGH2	ATGGH2|gamma-glutamyl hydrolase 2	gamma-glutamyl hydrolase 2	1863	1910	4221	3298	1400	1274
AT1G78730	UP	DOWN	2.6	2.5	8.2	8.9	3.2	3	gene	protein_coding	FBD, F-box, Skp2-like and Leucine Rich Repeat domains containing protein				109	104	348	288	109	96
AT1G78750	UP	DOWN	0.2	0.3	4.5	4.5	1.3	0.8	gene	protein_coding	F-box/RNI-like superfamily protein				9	15	242	183	56	31
AT1G78780	UP	NoChange	1.2	1.7	6.3	6.8	3.9	4.3	gene	protein_coding	pathogenesis-related family protein				42	58	213	178	105	112
AT1G78840	UP	DOWN	0	0	0.3	0.6	0	0.1	gene	protein_coding	F-box/RNI-like/FBD-like domains-containing protein				0	1	14	21	1	3
AT1G78930	UP	DOWN	2.3	2.1	8.5	8.3	1.2	0.7	gene	protein_coding	Mitochondrial transcription termination factor family protein				160	139	578	431	65	37
AT1G78960	UP	NoChange	1.9	1.8	3.7	4.8	3	2.5	gene	protein_coding	lupeol synthase 2	LUP2	ATLUP2|lupeol synthase 2	lupeol synthase 2	193	177	367	370	235	189
AT1G79320	UP	NoChange	0.9	0.9	2.6	2.2	1.2	1.2	gene	protein_coding	metacaspase 6	MC6	AtMC6|metacaspase 6|AtMCP2c|metacaspase 2c|MCP2c|metacaspase 2c	metacaspase 6	38	36	107	69	39	38
AT1G79360	UP	NoChange	0.9	0.5	2.9	2.2	1.2	1	gene	protein_coding	organic cation/carnitine transporter 2	2018-10-02	ATOCT2|organic cation/carnitine transporter 2	organic cation/carnitine transporter 2	49	26	166	97	56	44
AT1G79390	UP	DOWN	40.7	42.3	113.5	78.1	20.5	19.6	gene	protein_coding	centrosomal protein				826	851	2287	1211	330	304
AT1G79490	UP	DOWN	4	3.9	8.7	10.6	1.9	1.9	gene	protein_coding	Pentatricopeptide repeat (PPR) superfamily protein	EMB2217		embryo defective 2217	345	333	747	703	132	124
AT1G79520	UP	NoChange	2.5	2.4	9.5	9.9	6.1	5.9	gene	protein_coding	Cation efflux family protein				243	233	916	733	468	435
AT1G79760	UP	DOWN	1	1.3	4.1	4.8	1.7	1.6	gene	protein_coding	downstream target of AGL15-4	DTA4		downstream target of AGL15-4	44	56	173	158	58	54
AT1G79780	UP	DOWN	0.8	0.3	4.9	4.6	1.1	1.3	gene	protein_coding	Uncharacterized protein family (UPF0497)		CASPL3A2|CASP-like protein 3A2		20	8	114	82	20	23
AT1G79820	UP	DOWN	7	6.6	17.2	20.3	4.4	5.5	gene	protein_coding	Major facilitator superfamily protein	SGB1		SUPPRESSOR OF G PROTEIN BETA1	582	548	1416	1289	287	350
AT1G79890	UP	DOWN	0.7	1	3.8	4.4	0.7	1.3	gene	protein_coding	RAD3-like DNA-binding helicase protein				64	92	346	312	53	91
AT1G79900	UP	DOWN	0.2	0.3	1.1	1.2	0.3	0.3	gene	protein_coding	Mitochondrial substrate carrier family protein	BAC2			12	16	61	51	13	14
AT1G79915	UP	DOWN	0.9	0.9	2.1	2.5	0.4	0.5	gene	protein_coding	Putative methyltransferase family protein				25	27	60	55	8	10
AT1G80060	UP	DOWN	0.9	0.7	4.7	5.4	1.3	1.1	gene	protein_coding	Ubiquitin-like superfamily protein				77	58	380	339	82	66
AT1G80130	UP	DOWN	7.8	7.1	96.7	82	5	4.5	gene	protein_coding	Tetratricopeptide repeat (TPR)-like superfamily protein				346	314	4257	2778	176	152
AT1G80150	UP	DOWN	3.8	3.1	8.7	9.2	1.8	1.6	gene	protein_coding	Tetratricopeptide repeat (TPR)-like superfamily protein				243	200	551	451	94	80
AT1G80160	UP	NoChange	0.2	0.3	1.8	1.6	1.5	1.6	gene	protein_coding	Lactoylglutathione lyase / glyoxalase I family protein	GLYI7		glyoxylase I 7	11	15	81	55	54	55
AT1G80245	UP	DOWN	5.2	4.3	10.6	11.3	2.9	3.7	gene	protein_coding	Spc97 / Spc98 family of spindle pole body (SBP) component				203	167	411	336	91	110
AT1G80660	UP	DOWN	0	0	1.6	1.5	0	0	gene	protein_coding	H[+]-ATPase 9	HA9	AHA9|H(+)-ATPase 9	H(+)-ATPase 9	4	1	163	122	0	1
AT1G80840	UP	UP	1.7	2	5.2	5.5	37.5	38.7	gene	protein_coding	WRKY DNA-binding protein 40	WRKY40	ATWRKY40	WRKY DNA-binding protein 40	69	81	205	166	1184	1178
AT1G80890	UP	DOWN	10.9	9.5	26.8	24.8	2.7	1.8	gene	protein_coding	GAG1At protein				217	188	529	377	42	28
AT2G01008	UP	DOWN	0.6	0.4	17.2	18.5	1.2	1.5	gene	protein_coding	maternal effect embryo arrest protein				31	17	824	679	45	55
AT2G01010	UP	DOWN	1.9	2.3	57.8	46.4	2.9	2.2	gene	ribosomal_rna	rRNA				105	126	3119	1928	123	93
AT2G01100	UP	DOWN	23.9	23.9	61.1	58.4	22.1	27.8	gene	protein_coding	FAM133-like protein				1172	1164	2974	2187	861	1043
AT2G01175	UP	NoChange	0.3	0.1	0.9	1.3	0.9	0.4	gene	protein_coding	transmembrane protein				11	3	31	34	25	11
AT2G01280	UP	DOWN	0	0	0.2	0.2	0	0	gene	protein_coding	Cyclin/Brf1-like TBP-binding protein	MEE65		maternal effect embryo arrest 65	0	0	14	12	0	0
AT2G01300	UP	NoChange	0.3	0.7	1.2	1.6	2.1	1.9	gene	protein_coding	mediator of RNA polymerase II transcription subunit				8	20	33	33	46	40
AT2G01422	UP	NoChange	0	0	0.5	0.3	0.1	0.2	gene	other_rna	other_RNA				1	0	11	6	1	3
AT2G01730	UP	DOWN	1.1	1.1	2.5	3.9	0.6	0.7	gene	protein_coding	cleavage and polyadenylation specificity factor 73 kDa subunit-II	CPSF73-II	ATCPSF73-II|cleavage and polyadenylation specificity factor 73 kDa subunit-II|EDA26|embryo sac development arrest 26	cleavage and polyadenylation specificity factor 73 kDa subunit-II	70	73	168	198	29	38
AT2G01860	UP	NoChange	2.1	2.1	5.2	5.2	3.4	3.6	gene	protein_coding	Tetratricopeptide repeat (TPR)-like superfamily protein	EMB975		EMBRYO DEFECTIVE 975	115	118	287	223	151	156
AT2G01890	UP	DOWN	7.1	7.7	32.1	28.9	9.9	9.5	gene	protein_coding	purple acid phosphatase 8	PAP8	ATPAP8|PURPLE ACID PHOSPHATASE 8	purple acid phosphatase 8	352	380	1585	1097	389	363
AT2G02000	UP	DOWN	0.4	0.4	1.2	1.7	0.3	0.2	gene	protein_coding	glutamate decarboxylase 3	GAD3		glutamate decarboxylase 3	21	20	63	65	14	7
AT2G02010	UP	DOWN	3.8	4.7	9.6	9.6	1.8	2	gene	protein_coding	glutamate decarboxylase 4	GAD4		glutamate decarboxylase 4	260	319	648	496	95	105
AT2G02130	UP	DOWN	247.2	263.4	783.9	628.5	144.5	130.9	gene	protein_coding	low-molecular-weight cysteine-rich 68	LCR68	PDF2.3	low-molecular-weight cysteine-rich 68	5259	5556	16540	10201	2436	2126
AT2G02350	UP	DOWN	1.2	0.8	4.4	5.1	1.5	0.9	gene	protein_coding	SKP1 interacting partner 3	SKIP3	AtPP2-B9|Phloem protein 2-B9	SKP1 interacting partner 3	60	39	213	190	60	35
AT2G02620	UP	NoChange	0.1	0.1	0.2	0.7	0.1	0.2	gene	protein_coding	Cysteine/Histidine-rich C1 domain family protein				5	7	13	32	4	11
AT2G02750	UP	DOWN	0.8	0.5	3.4	3.3	0.4	0.4	gene	protein_coding	Pentatricopeptide repeat (PPR) superfamily protein				60	35	240	182	20	20
AT2G02765	UP	NoChange	2.9	3.6	10.6	10.8	5.4	6	gene	protein_coding	L-aminoadipate-semialdehyde dehydrogenase-phosphopantetheinyl transferase				125	154	452	353	184	196
AT2G02810	UP	DOWN	12.5	13.5	66.9	60	7.8	6.1	gene	protein_coding	UDP-galactose transporter 1	UTR1	ATUTR1|UDP-GALACTOSE TRANSPORTER 1	UDP-galactose transporter 1	508	542	2691	1855	250	189
AT2G02910	UP	NoChange	3.8	3.6	8.6	9.5	4.5	5	gene	protein_coding	transmembrane protein (DUF616)				217	208	489	418	203	219
AT2G02955	UP	DOWN	3.3	3.7	7.7	8.1	1.8	2.2	gene	protein_coding	maternal effect embryo arrest 12	MEE12		maternal effect embryo arrest 12	243	269	562	454	106	125
AT2G03020	UP	DOWN	0.6	0.4	8.4	8.2	0.7	0.5	gene	protein_coding	Heat shock protein HSP20/alpha crystallin family				20	13	283	214	19	13
AT2G03110	UP	DOWN	1	0.6	1.6	2.2	0.5	0.3	gene	protein_coding	putative RNA-binding protein				48	27	76	78	19	12
AT2G03360	UP	DOWN	0.1	0.2	0.9	0.4	0.2	0.1	gene	protein_coding	Glycosyltransferase family 61 protein				5	9	43	17	10	4
AT2G04030	UP	DOWN	140.5	135.5	444.8	524.8	69.5	74.4	gene	protein_coding	Chaperone protein htpG family protein	CR88			11869	11351	37259	33819	4652	4795
AT2G04050	UP	DOWN	0.9	1	5.6	7.9	1.2	2.9	gene	protein_coding	MATE efflux family protein				48	55	309	331	54	122
AT2G04450	UP	DOWN	2.7	3.7	9.2	7.8	2.1	1.5	gene	protein_coding	nudix hydrolase homolog 6	NUDT6	ATNUDT6|nudix hydrolase homolog 6|ATNUDX6|Arabidopsis thaliana nucleoside diphosphate linked to some moiety X 6|NUDX6|nucleoside diphosphates linked to some moiety X 6	nudix hydrolase homolog 6	113	151	378	249	69	49
AT2G04795	UP	NoChange	2.5	3.4	9.5	7.1	7.8	8.4	gene	protein_coding	hypothetical protein				56	78	215	123	142	147
AT2G04805	UP	DOWN	4	3.7	14.6	13	2.1	2.1	gene	long_noncoding_rna					33	30	119	82	14	13
AT2G04852	UP	DOWN	0.5	0.5	1.1	1.8	0.3	0.3	gene	antisense_long_noncoding_rna	Natural antisense transcript overlaps with AT2G04850				20	18	45	54	8	9
AT2G04860	UP	DOWN	1.9	1.4	3.8	5.9	1.1	1.2	gene	protein_coding	Tetratricopeptide repeat (TPR)-like superfamily protein				120	88	242	292	57	57
AT2G05155	UP	DOWN	0	0.1	13.3	22.5	0.2	0.4	gene	long_noncoding_rna					0	1	244	318	3	5
AT2G05215	UP	DOWN	0.6	0.5	14.7	23.3	1.4	2	gene	long_noncoding_rna					21	17	518	632	40	55
AT2G05365	UP	DOWN	0.1	0.1	55.9	76.5	0.7	0.2	gene	long_noncoding_rna					2	1	836	880	8	2
AT2G05445	UP	DOWN	0	0	12.9	14	0	0	gene	long_noncoding_rna					0	0	97	81	0	0
AT2G05510	UP	DOWN	57.1	60.9	442.2	369.6	139.6	148.5	gene	protein_coding	Glycine-rich protein family				1395	1475	10716	6891	2703	2770
AT2G05695	UP	DOWN	0.6	0.8	3.8	2.3	0	0	gene	long_noncoding_rna					6	8	39	18	0	0
AT2G05914	UP	DOWN	0.1	0.1	1.6	2.1	0.8	0.5	gene	antisense_long_noncoding_rna	Natural antisense transcript overlaps with AT2G05915				4	3	67	67	27	15
AT2G06002	UP	DOWN	0.7	0.5	1.6	2.4	0.8	0.4	gene	other_rna	other_RNA				14	10	33	38	14	7
AT2G06040	UP	NoChange	3.8	4.1	9.1	10.7	4.3	4.6	gene	protein_coding	F-box/LRR protein				304	323	721	654	273	282
AT2G06065	UP	DOWN	0	0	3.9	2.3	0	0	gene	long_noncoding_rna					0	0	44	20	0	0
AT2G07042	UP	NoChange	0.7	1.2	2.9	3.8	2.2	2	gene	other_rna	other_RNA				19	35	82	82	49	43
AT2G07599	UP	DOWN	0	0	9.6	14.4	0.2	0.2	gene	protein_coding	hypothetical protein				0	1	354	410	7	5
AT2G07621	UP	DOWN	0	0	5	9.6	0.1	0	gene	protein_coding	hypothetical protein				0	0	84	125	1	0
AT2G07626	UP	DOWN	0	0	3.6	6.1	0	0	gene	protein_coding	hypothetical protein				0	0	10	13	0	0
AT2G07628	UP	DOWN	0	0	1.2	1.7	0	0	gene	protein_coding	hypothetical protein				0	0	11	12	0	0
AT2G07629	UP	DOWN	0	0.2	65.7	69.9	0.7	0.9	gene	protein_coding	hypothetical protein				0	4	1113	912	10	12
AT2G07632	UP	DOWN	0.3	0	1.1	4.2	0.2	0.4	gene	protein_coding	hypothetical protein				2	0	7	20	1	2
AT2G07633	UP	DOWN	0.1	0.1	5.5	7.8	0.1	0.3	gene	protein_coding	NADH-plastoquinone oxidoreductase subunit				4	5	245	270	5	9
AT2G07637	UP	DOWN	0	0	1.2	2.2	0	0.3	gene	protein_coding	hypothetical protein				0	0	17	24	0	3
AT2G07638	UP	DOWN	0.3	0.2	23.1	31.8	1.5	0.9	gene	protein_coding	hypothetical protein				7	5	517	548	27	15
AT2G07641	UP	DOWN	1.2	0.8	36.4	50.1	2.5	2.9	gene	protein_coding	hypothetical protein				28	19	871	921	47	54
AT2G07643	UP	DOWN	0	0	1.7	4.2	0.5	0.2	gene	protein_coding	hypothetical protein				0	0	28	52	6	2
AT2G07644	UP	DOWN	0.5	0.4	5.3	9.4	0.3	1.1	gene	protein_coding	hypothetical protein				5	4	58	79	3	9
AT2G07646	UP	DOWN	0	0	1.2	1.8	0	0	gene	protein_coding	hypothetical protein				0	0	18	21	0	0
AT2G07648	UP	DOWN	0	0.1	5.3	7.2	0	0	gene	protein_coding	hypothetical protein				0	1	95	99	0	0
AT2G07652	UP	DOWN	0	0	20.8	28.8	0.8	0.2	gene	protein_coding	hypothetical protein				0	1	486	518	15	3
AT2G07654	UP	DOWN	0	0	2	1.9	0	0	gene	protein_coding	hypothetical protein				0	0	17	13	0	0
AT2G07655	UP	DOWN	0.4	0.5	11.3	16.2	0.9	0.5	gene	protein_coding	hypothetical protein				8	11	228	252	15	8
AT2G07656	UP	DOWN	0	0	5.2	8.7	0	0.2	gene	protein_coding	hypothetical protein				0	0	127	165	0	3
AT2G07658	UP	DOWN	0	0	2.8	5.2	0.1	0.1	gene	protein_coding	hypothetical protein				0	0	65	94	1	1
AT2G07659	UP	DOWN	0.1	0	3.1	2.8	0.2	0.2	gene	protein_coding	transmembrane protein				1	0	56	38	3	3
AT2G07661	UP	DOWN	0	0.2	8.8	18.4	0.3	0.3	gene	protein_coding	hypothetical protein				0	2	106	171	3	3
AT2G07662	UP	DOWN	1.2	1.2	298.7	277.2	4.9	3.5	gene	protein_coding	hypothetical protein				20	19	4929	3519	65	45
AT2G07665	UP	DOWN	0.1	0	41.5	65.7	1.4	0.3	gene	protein_coding	hypothetical protein				1	0	471	573	13	3
AT2G07667	UP	DOWN	0	0	14.7	25.7	0.4	0.6	gene	protein_coding	hypothetical protein				0	1	587	790	12	19
AT2G07669	UP	DOWN	0	0	8.3	15.1	0.2	0.1	gene	protein_coding	hypothetical protein				1	0	191	266	4	2
AT2G07671	UP	DOWN	2.4	2.5	1764.9	1442.9	7.3	5.1	gene	protein_coding	ATP synthase subunit C family protein				57	58	40874	25706	135	91
AT2G07672	UP	DOWN	0	0	11.9	16.6	0.1	0.3	gene	protein_coding	hypothetical protein				0	0	467	503	4	10
AT2G07673	UP	DOWN	0	0	2.3	4	0.1	0	gene	protein_coding	hypothetical protein				0	0	49	64	2	0
AT2G07674	UP	DOWN	0.3	0.2	46.5	42.4	0.2	0.2	gene	protein_coding	transmembrane protein				10	7	1352	950	5	4
AT2G07678	UP	DOWN	0	0.1	6.9	10.7	0.2	0	gene	protein_coding	hypothetical protein				3	5	418	499	9	0
AT2G07681	UP	DOWN	0	0	1.1	1.9	0	0	gene	protein_coding	Cytochrome C assembly protein	ABCI4		ATP-binding cassette I4	0	1	75	99	1	1
AT2G07687	UP	DOWN	0.2	0.1	16.3	20.7	0.2	0.3	gene	protein_coding	Cytochrome c oxidase, subunit III				7	2	485	475	5	7
AT2G07689	UP	DOWN	0	0	1.7	2.1	0.1	0	gene	protein_coding	NADH-Ubiquinone/plastoquinone (complex I) protein				0	0	32	31	1	0
AT2G07691	UP	DOWN	0	0	3.5	6	0	0	gene	protein_coding	hypothetical protein				0	0	61	80	0	0
AT2G07692	UP	DOWN	0	0	24.4	21	0.2	0.1	gene	protein_coding	hypothetical protein				1	1	612	404	4	2
AT2G07695	UP	DOWN	0.1	0.3	45.3	54.5	0.5	0.7	gene	protein_coding	Cytochrome C oxidase subunit II-like, transmembrane domain-containing protein				8	19	2568	2374	24	31
AT2G07696	UP	DOWN	0.1	0	30.4	34.3	1	0.4	gene	protein_coding	Ribosomal protein S7p/S5e family protein				2	1	756	655	20	7
AT2G07698	UP	DOWN	0.7	0.5	89	95.7	1.5	1.2	gene	protein_coding	ATPase, F1 complex, alpha subunit protein				49	35	6488	5370	86	68
AT2G07705	UP	DOWN	0	0	9	10.6	0.2	0	gene	protein_coding	hypothetical protein				0	0	54	49	1	0
AT2G07706	UP	DOWN	0	0.1	19.6	19.4	0.4	0.3	gene	protein_coding	hypothetical protein				1	4	1474	1124	22	15
AT2G07708	UP	DOWN	0.1	0.1	25.9	25	0.7	0.7	gene	protein_coding	hypothetical protein				4	5	1014	751	23	21
AT2G07714	UP	DOWN	0	0	1	2.1	0	0.1	gene	protein_coding	transcription factor-like protein				0	0	18	29	0	1
AT2G07715	UP	DOWN	1.3	1.3	21	29.2	2	2.3	gene	protein_coding	Nucleic acid-binding, OB-fold-like protein				88	83	1363	1455	103	117
AT2G07718	UP	DOWN	0.7	0.3	25.5	35.9	1	1.2	gene	protein_coding	Cytochrome b/b6 protein				126	59	4419	4782	140	160
AT2G07719	UP	DOWN	0.4	0.3	42.9	41.7	0.9	0.5	gene	protein_coding	Putative membrane lipoprotein				18	12	1945	1454	33	16
AT2G07721	UP	DOWN	0	0.1	9.2	16.7	0	0	gene	protein_coding	hypothetical protein				0	2	235	327	1	0
AT2G07722	UP	DOWN	0.2	0	11	19.6	0.2	0.4	gene	protein_coding	transmembrane protein				2	0	138	189	2	4
AT2G07724	UP	DOWN	0	0	12.8	23.6	0.1	0.5	gene	protein_coding	hypothetical protein				0	0	250	355	1	8
AT2G07725	UP	DOWN	0.1	0.6	39.5	50.7	1.5	0.9	gene	protein_coding	Ribosomal L5P family protein				3	13	879	868	26	16
AT2G07727	UP	DOWN	0.2	0.2	24.2	33.9	1	1.3	gene	protein_coding	cytochrome b				19	17	2342	2525	78	95
AT2G07728	UP	DOWN	0.1	0	7.7	9.2	0.1	0.2	gene	protein_coding	hypothetical protein				3	0	199	181	3	4
AT2G07732	UP	DOWN	0	0	3.6	6.9	0.1	0.2	gene	protein_coding	Ribulose bisphosphate carboxylase large chain, catalytic domain-containing protein				0	0	80	118	1	4
AT2G07734	UP	DOWN	0	0	6.5	7.6	0.1	0.3	gene	protein_coding	Alpha-L RNA-binding motif/Ribosomal protein S4 family protein				1	1	269	243	3	9
AT2G07739	UP	DOWN	0.3	0.3	69.7	59.1	1.1	0.6	gene	protein_coding	Ycf1 protein				7	8	1848	1205	23	13
AT2G07749	UP	DOWN	0	0	4.9	9.2	0.1	0.1	gene	protein_coding	Mitovirus RNA-dependent RNA polymerase				2	1	311	447	5	5
AT2G07763	UP	DOWN	0	0	11.8	12.3	0	0	gene	pre_trna					0	0	25	20	0	0
AT2G07765	UP	DOWN	0	0.4	23	21	1.5	3.1	gene	pre_trna					0	1	57	40	3	6
AT2G07772	UP	DOWN	0	0	4.7	5.2	0	0.1	gene	protein_coding	hypothetical protein				0	0	75	64	0	1
AT2G07773	UP	DOWN	0.2	0.2	9.2	12.6	0.5	0.7	gene	protein_coding	cytochrome B/B6 protein				9	11	487	511	20	27
AT2G07774	UP	DOWN	0.6	1.1	78	75.2	1.4	1.3	gene	protein_coding	hypothetical protein				10	19	1376	1020	20	18
AT2G07775	UP	DOWN	0	0	14.7	22.7	0.4	0.5	gene	protein_coding	hypothetical protein				1	0	293	349	7	7
AT2G07776	UP	DOWN	0.2	0.1	5.1	7.8	1	0.8	gene	protein_coding	hypothetical protein				4	2	135	159	22	17
AT2G07777	UP	DOWN	0.2	0.3	96.8	75.8	0.3	0.6	gene	protein_coding	ATP synthase 9 mitochondrial				12	22	6210	3744	17	29
AT2G07779	UP	DOWN	0.1	0.1	63.2	81.4	0.9	0.5	gene	protein_coding	hypothetical protein				3	3	2740	2715	31	16
AT2G07785	UP	DOWN	0.1	0.1	18.5	24.9	0.3	0.5	gene	protein_coding	NADH dehydrogenase family protein				3	2	498	516	6	10
AT2G07787	UP	DOWN	0.1	0	19.1	27.4	0.3	0.3	gene	protein_coding	hypothetical protein				4	1	746	824	10	8
AT2G07792	UP	NoChange	0	0	5.8	12.8	1.7	2.3	gene	pre_trna					0	0	13	22	3	4
AT2G07795	UP	DOWN	0	0	9.8	16.6	0.1	0.3	gene	protein_coding	transmembrane protein				0	0	337	441	2	9
AT2G07798	UP	DOWN	0	0	10.5	15.8	0.1	0.4	gene	protein_coding	hypothetical protein				0	1	465	537	2	12
AT2G07806	UP	DOWN	0.1	0.1	6.9	11.3	0.3	0.1	gene	protein_coding	hypothetical protein				3	5	285	362	10	4
AT2G07815	UP	DOWN	0	0	7.8	12.4	0.2	0.3	gene	protein_coding	LOW protein: cytochrome C biogenesis ccmF-like protein				0	2	352	432	7	12
AT2G07820	UP	DOWN	0	0	7.2	7	0.2	0.2	gene	protein_coding	hypothetical protein				0	0	57	43	1	1
AT2G07825	UP	DOWN	0	0.1	10.9	15.7	0.2	0.3	gene	protein_coding	hypothetical protein				0	1	125	138	2	3
AT2G07827	UP	DOWN	0.1	0.1	12	17.2	0.1	1	gene	protein_coding	hypothetical protein				2	1	223	246	1	14
AT2G07835	UP	DOWN	0.1	0.3	28.8	37.8	0.5	0.5	gene	protein_coding	hypothetical protein				2	5	557	562	7	8
AT2G08100	UP	DOWN	0.6	0.3	4.7	9.2	1.1	0.5	gene	long_noncoding_rna					9	5	68	102	13	6
AT2G08755	UP	DOWN	1.4	3.6	12.3	8.4	0.5	1.4	gene	small_nucleolar_rna			At39BYb		4	10	34	18	1	3
AT2G08760	UP	DOWN	0.1	0.7	5.4	5.6	0.4	1.4	gene	small_nucleolar_rna			snoR158b		1	5	36	29	2	7
AT2G08950	UP	DOWN	0.1	0.3	3.6	2.6	0	0	gene	long_noncoding_rna					1	6	65	37	0	0
AT2G09165	UP	NoChange	0.1	0.1	0.6	0.8	0.1	0.3	gene	long_noncoding_rna					3	3	18	20	3	8
AT2G09170	UP	NoChange	0.1	0.1	2	1.9	0.7	3.6	gene	long_noncoding_rna					1	1	17	12	5	23
AT2G10975	UP	DOWN	0	0	2.2	2.7	0	0	gene	protein_coding	hypothetical protein				0	0	38	36	0	0
AT2G11778	UP	DOWN	0	0	14.4	15.6	0.2	0	gene	protein_coding	transmembrane protein				0	0	72	60	1	0
AT2G13430	UP	NoChange	0.1	0	0.7	0.7	0.2	0.1	gene	protein_coding	hypothetical protein				1	0	12	9	3	1
AT2G13770	UP	DOWN	0	0	1.5	1.1	0	0	gene	protein_coding	nuclease				0	0	49	28	0	1
AT2G14520	UP	DOWN	1.8	1.7	5.2	5.8	1.9	2.5	gene	protein_coding	CBS domain protein (DUF21)				107	101	302	259	89	111
AT2G14610	UP	NoChange	9	9.5	67.8	52.3	50.9	13.6	gene	protein_coding	pathogenesis-related protein 1	PR1	ATPR1|PATHOGENESIS-RELATED GENE 1|PR 1|PATHOGENESIS-RELATED GENE 1	pathogenesis-related gene 1	244	255	1825	1083	1095	281
AT2G14775	UP	DOWN	0.7	0.8	3.1	4	1.1	1.3	gene	protein_coding	hypothetical protein				26	32	120	119	35	40
AT2G14800	UP	DOWN	0.5	0.9	2.1	2.6	0.6	0.7	gene	protein_coding	hypothetical protein				15	25	59	56	13	16
AT2G14900	UP	DOWN	19.6	16.5	93.3	56.4	15	12.2	gene	protein_coding	Gibberellin-regulated family protein				421	352	1991	926	256	200
AT2G15020	UP	UP	0.2	0.3	3.1	4	14.6	12.4	gene	protein_coding	hypothetical protein				10	16	196	193	726	596
AT2G15080	UP	NoChange	1.3	1.3	8.1	14.7	9.4	9.8	gene	protein_coding	receptor like protein 19	RLP19	AtRLP19|receptor like protein 19	receptor like protein 19	152	142	899	1261	836	843
AT2G15400	UP	DOWN	0.7	1	2.5	3.1	0.7	0.3	gene	protein_coding	DNA-directed RNA polymerase family protein	NRPE3B			31	46	113	109	27	12
AT2G15790	UP	DOWN	13.2	15	60.7	84.8	9.9	9.7	gene	protein_coding	peptidyl-prolyl cis-trans isomerase / cyclophilin-40 (CYP40) / rotamase	SQN	CYP40|CYCLOPHILIN 40	SQUINT	600	679	2742	2946	359	336
AT2G15880	UP	NoChange	5	3.9	19.3	41.3	19.4	22.9	gene	protein_coding	Leucine-rich repeat (LRR) family protein				405	313	1563	2568	1253	1423
AT2G16586	UP	DOWN	57.2	54.4	1140.4	873.7	59.2	73.6	gene	protein_coding	transmembrane protein				1953	1843	38630	22768	1602	1920
AT2G16700	UP	DOWN	23.2	24.5	60.5	45.1	18.7	16.5	gene	protein_coding	actin depolymerizing factor 5	ADF5	ATADF5	actin depolymerizing factor 5	1096	1148	2834	1627	699	595
AT2G17036	UP	NoChange	0.5	0.2	1.6	3.5	1.1	1.6	gene	protein_coding	F-box SKIP23-like protein (DUF295)				24	9	68	117	37	54
AT2G17040	UP	NoChange	3.8	3.3	14.6	11.4	8.1	8.9	gene	protein_coding	NAC domain containing protein 36	NAC036	anac036|NAC domain containing protein 36	NAC domain containing protein 36	149	131	575	345	255	268
AT2G17525	UP	NoChange	2.8	2.8	4.8	8.7	3	2.9	gene	protein_coding	Pentatricopeptide repeat (PPR) superfamily protein				190	190	329	457	163	155
AT2G17690	UP	DOWN	0	0	1.2	1.5	0.2	0.3	gene	protein_coding	ascorbic acid mannose pathway regulator, putative (DUF295)	SDC		SUPPRESSOR OF DRM1 DRM2 CMT3	0	0	57	56	7	11
AT2G17787	UP	NoChange	4	4	13.5	13.4	8.1	7.1	gene	protein_coding	cylicin				189	187	629	480	300	253
AT2G17830	UP	DOWN	1.1	1.7	4.8	4	1.3	1.4	gene	protein_coding	F-box and associated interaction domains-containing protein				53	78	224	144	49	49
AT2G17900	UP	DOWN	2.7	2.6	12.9	14.2	3.1	3.3	gene	protein_coding	SET domain group 37	SDG37	ASHR1|ASH1-related 1	SET domain group 37	147	138	688	583	131	135
AT2G17975	UP	DOWN	5.3	4.1	13.6	14.9	6.4	5.5	gene	protein_coding	zinc finger (Ran-binding) family protein				179	136	455	383	171	141
AT2G18000	UP	DOWN	1.7	1.9	4.2	3.8	1.2	1.8	gene	protein_coding	TBP-associated factor 14	TAF14	YAF9b|homolog of yeast YAF9 b	TBP-associated factor 14	60	67	150	106	34	51
AT2G18180	UP	DOWN	0.5	0.3	1	1.6	0.2	0.3	gene	protein_coding	Sec14p-like phosphatidylinositol transfer family protein				32	19	65	81	9	14
AT2G18190	UP	DOWN	0	0.1	2.4	2.8	0	0	gene	protein_coding	P-loop containing nucleoside triphosphate hydrolases superfamily protein				0	5	131	119	0	1
AT2G18193	UP	DOWN	4.1	4.9	10.5	12.7	3.3	3.9	gene	protein_coding	P-loop containing nucleoside triphosphate hydrolases superfamily protein				231	271	584	541	144	166
AT2G18390	UP	DOWN	22.8	21.7	74.9	64.4	19.9	14.5	gene	protein_coding	ADP-ribosylation factor family protein	TTN5	ARL2|ARF-LIKE 2|ATARLC1|HAL|HALLIMASCH	TITAN 5	603	568	1964	1300	417	292
AT2G18410	UP	DOWN	5	4.8	12.5	11.4	3.9	4.9	gene	protein_coding	elongator complex protein				234	227	587	411	147	178
AT2G18440	UP	NoChange	60.4	59.2	151.4	159.7	77.4	73.4	gene	other_rna	other_RNA				3083	2995	7661	6220	3133	2858
AT2G18600	UP	DOWN	1.7	1.7	7.3	5.3	2	1.3	gene	protein_coding	Ubiquitin-conjugating enzyme family protein				47	45	198	110	44	28
AT2G18660	UP	DOWN	1.7	1.8	5.9	4.5	2.7	1.6	gene	protein_coding	plant natriuretic peptide A	PNP-A	AtPNP-A	plant natriuretic peptide A	108	115	372	218	135	75
AT2G18720	UP	DOWN	0.1	0.2	4.3	4.4	0.2	0.1	gene	protein_coding	Translation elongation factor EF1A/initiation factor IF2gamma family protein				5	10	223	179	10	4
AT2G18780	UP	DOWN	2.1	2.7	6.4	5	1.4	1.2	gene	protein_coding	F-box and associated interaction domains-containing protein				90	112	269	161	47	40
AT2G19310	UP	DOWN	19.2	21	150	110	12.8	12.4	gene	protein_coding	HSP20-like chaperones superfamily protein				641	693	4960	2799	338	316
AT2G19330	UP	NoChange	0	0.1	0.6	0.3	0.2	0.4	gene	protein_coding	plant intracellular ras group-related LRR 6	PIRL6		plant intracellular ras group-related LRR 6	1	3	22	9	5	12
AT2G19385	UP	DOWN	13.7	13.1	35.6	27.8	6.4	6.3	gene	protein_coding	zinc ion binding protein				517	488	1331	800	192	182
AT2G19610	UP	NoChange	0	0	0.2	0.2	0.1	0.1	gene	protein_coding	RING/U-box superfamily protein				2	0	13	8	6	4
AT2G19650	UP	NoChange	0.5	0.7	3.1	4	5.1	4.8	gene	protein_coding	Cysteine/Histidine-rich C1 domain family protein				40	52	227	224	294	268
AT2G19890	UP	DOWN	0	0	0.3	0.2	0	0	gene	protein_coding	hypothetical protein				2	1	19	8	1	0
AT2G19900	UP	DOWN	0.3	0.3	3.6	3.4	1	1.2	gene	protein_coding	NADP-malic enzyme 1	NADP-ME1	ATNADP-ME1|Arabidopsis thaliana NADP-malic enzyme 1	NADP-malic enzyme 1	20	18	241	174	55	60
AT2G19910	UP	NoChange	1	1.1	2.2	3	1.2	1.6	gene	protein_coding	RNA-dependent RNA polymerase family protein				99	115	217	233	95	124
AT2G20250	UP	NoChange	1	0.8	2.1	3.1	1.8	2.2	gene	protein_coding	hypothetical protein				77	61	167	187	116	132
AT2G20330	UP	NoChange	22.3	21.1	44.6	51.4	20.9	21.6	gene	protein_coding	Transducin/WD40 repeat-like superfamily protein				1564	1465	3104	2753	1164	1157
AT2G20540	UP	DOWN	0.6	1	1.9	2.3	0.6	0.4	gene	protein_coding	mitochondrial editing factor 21	MEF21		mitochondrial editing factor 21	34	59	115	107	28	18
AT2G20560	UP	DOWN	2.9	3.5	55.8	47.2	3.6	3.1	gene	protein_coding	DNAJ heat shock family protein				132	159	2554	1661	133	108
AT2G20670	UP	UP	9.4	9	24.6	22.3	238.3	230.8	gene	protein_coding	sugar phosphate exchanger, putative (DUF506)				412	391	1073	750	8314	7757
AT2G20800	UP	DOWN	0.5	0.6	1.9	2.1	0.2	0.1	gene	protein_coding	NAD(P)H dehydrogenase B4	NDB4		NAD(P)H dehydrogenase B4	32	37	119	100	9	7
AT2G20815	UP	NoChange	0.8	0.8	1.5	2.2	1.1	1.2	gene	protein_coding	QWRF motif protein (DUF566)	QWRF3		QWRF domain containing 3	59	57	107	124	65	66
AT2G21180	UP	NoChange	3.6	3.8	10.6	9.4	5.3	5	gene	protein_coding	transmembrane protein				104	109	307	209	123	111
AT2G21187	UP	DOWN	0.2	0.3	1.6	1.5	0.2	0.3	gene	antisense_long_noncoding_rna	Natural antisense transcript overlaps with AT2G21185				6	10	58	42	6	8
AT2G21188	UP	NoChange	3.3	2.8	13	14.6	6.9	6.8	gene	other_rna	other_RNA				37	31	144	124	61	58
AT2G21260	UP	DOWN	0.2	0.4	2.1	2.1	0.7	0.6	gene	protein_coding	NAD(P)-linked oxidoreductase superfamily protein				8	13	74	57	21	17
AT2G21320	UP	NoChange	2.9	2.4	23.3	25	13.6	15.2	gene	protein_coding	B-box zinc finger family protein	BBX18		B-box domain protein 18	94	77	759	627	355	382
AT2G21350	UP	DOWN	0.6	0.7	3	1.9	0.8	0.8	gene	protein_coding	RNA-binding CRS1 / YhbY (CRM) domain protein				18	19	85	41	18	17
AT2G21430	UP	DOWN	0.5	0.8	4.9	9.8	0.9	0.8	gene	protein_coding	Papain family cysteine protease				21	33	199	306	28	25
AT2G21450	UP	DOWN	0.1	0.1	0.4	0.4	0.1	0	gene	protein_coding	chromatin remodeling 34	CHR34		chromatin remodeling 34	7	6	36	30	5	2
AT2G21590	UP	NoChange	3.5	3.7	7.8	8.3	3.2	4.1	gene	protein_coding	Glucose-1-phosphate adenylyltransferase family protein	APL4			289	309	640	526	213	261
AT2G21640	UP	DOWN	7.6	6.3	82.3	62.2	3.4	4.1	gene	protein_coding	marker for oxidative stress response protein				169	138	1805	1049	60	69
AT2G21710	UP	DOWN	4.5	3.8	8.2	10.3	2.2	2.7	gene	protein_coding	Mitochondrial transcription termination factor family protein	EMB2219		embryo defective 2219	301	251	550	528	115	138
AT2G21730	UP	NoChange	0.3	0	1.1	1.7	0.6	0.6	gene	protein_coding	cinnamyl alcohol dehydrogenase homolog 2	CAD2	ATCAD2	cinnamyl alcohol dehydrogenase homolog 2	14	2	62	69	25	26
AT2G21800	UP	NoChange	0.8	1.6	2.5	3.7	1.2	1.4	gene	protein_coding	essential meiotic endonuclease 1A	EME1A	ATEME1A|essential meiotic endonuclease 1A	essential meiotic endonuclease 1A	51	94	150	171	60	67
AT2G21820	UP	DOWN	0.1	0.2	27.1	20.5	0.8	0.5	gene	protein_coding	seed maturation protein				2	3	449	262	10	7
AT2G21890	UP	NoChange	0.3	0.1	0.5	0.7	1	1.2	gene	protein_coding	cinnamyl alcohol dehydrogenase homolog 3	CAD3	ATCAD3	cinnamyl alcohol dehydrogenase homolog 3	9	3	19	18	29	32
AT2G22240	UP	NoChange	7.6	7.4	17.8	16	27.6	25.9	gene	protein_coding	myo-inositol-1-phosphate synthase 2	MIPS2	ATIPS2|INOSITOL 3-PHOSPHATE SYNTHASE 2|ATMIPS2|MYO-INOSITOL-1-PHOSTPATE SYNTHASE 2	myo-inositol-1-phosphate synthase 2	521	504	1205	833	1499	1350
AT2G22490	UP	DOWN	14.3	14	40	31	9.8	9.1	gene	protein_coding	Cyclin D2;1	CYCD2;1	ATCYCD2;1	Cyclin D2;1	751	728	2080	1240	409	363
AT2G22496	UP	DOWN	1.4	1.6	4.9	6.9	0.3	1.1	gene	mirna		MIR779A	p_MI0005109	microRNA779A	7	8	24	26	1	4
AT2G22690	UP	NoChange	2.4	2.9	6.7	6.5	5.6	3.9	gene	protein_coding	zinc ion binding protein				124	145	338	252	224	151
AT2G22860	UP	NoChange	1.1	1.3	3.8	4.5	3.7	2.9	gene	protein_coding	phytosulfokine 2 precursor	PSK2	ATPSK2|phytosulfokine 2 precursor	phytosulfokine 2 precursor	22	26	75	67	58	44
AT2G23000	UP	DOWN	5	5.9	31.1	30.6	9.7	10.7	gene	protein_coding	serine carboxypeptidase-like 10	scpl10		serine carboxypeptidase-like 10	316	372	1948	1475	486	518
AT2G23090	UP	DOWN	241.8	261.9	673.1	491.8	161	123.5	gene	protein_coding	Uncharacterized protein family SERF				4395	4721	12133	6820	2319	1714
AT2G23100	UP	NoChange	0.4	0.5	1.4	2.1	1.3	1.2	gene	protein_coding	Cysteine/Histidine-rich C1 domain family protein				33	44	115	133	82	73
AT2G23110	UP	DOWN	0.2	0.1	3.7	2.7	0.5	0.2	gene	protein_coding	Late embryogenesis abundant protein, group 6				6	3	99	55	11	5
AT2G23190	UP	DOWN	0.1	0	0.3	0.7	0.1	0	gene	protein_coding	cytochrome P450, family 81, subfamily D, polypeptide 7	CYP81D7		cytochrome P450, family 81, subfamily D, polypeptide 7	7	0	15	25	2	0
AT2G23340	UP	DOWN	14.5	14.6	50	41.4	11.3	9.2	gene	protein_coding	DREB and EAR motif protein 3	DEAR3		DREB and EAR motif protein 3	527	524	1799	1146	325	255
AT2G23347	UP	DOWN	0.5	0.2	3.1	5.2	0.5	1.2	gene	mirna		MIR844A	p_MI0005400	microRNA844A	3	1	17	22	2	5
AT2G23348	UP	DOWN	0.6	0.5	2.4	1.9	0.9	0.7	gene	protein_coding	transmembrane protein				23	19	88	53	26	20
AT2G24030	UP	DOWN	0.7	0.6	1.9	2.3	0.6	0.6	gene	protein_coding	zinc ion binding / nucleic acid binding protein				37	33	104	95	24	25
AT2G24150	UP	NoChange	21.4	20.3	59.9	62.8	28.4	30.2	gene	protein_coding	heptahelical protein 3	HHP3		heptahelical protein 3	1125	1057	3121	2517	1183	1210
AT2G24240	UP	UP	2.4	2.2	5.3	5.2	11.4	8.8	gene	protein_coding	BTB/POZ domain with WD40/YVTN repeat-like protein				153	139	332	248	568	422
AT2G24681	UP	DOWN	0.1	0	0.4	0.7	0.1	0	gene	protein_coding	AP2/B3-like transcriptional factor family protein				3	1	14	18	2	0
AT2G24720	UP	NoChange	0	0	0.7	0.8	0.3	0.4	gene	protein_coding	glutamate receptor 2.2	GLR2.2	ATGLR2.2|glutamate receptor 2.2	glutamate receptor 2.2	3	0	65	56	26	27
AT2G24735	UP	DOWN	0.1	0	0.9	1.1	0	0	gene	other_rna	other_RNA				1	0	16	15	0	0
AT2G24762	UP	DOWN	17.8	19.8	68.8	50.9	22.9	21.8	gene	protein_coding	glutamine dumper 4	GDU4	AtGDU4|glutamine dumper 4	glutamine dumper 4	573	629	2191	1247	582	535
AT2G24830	UP	DOWN	7.1	6.6	25.5	20.5	7.6	6.2	gene	protein_coding	zinc finger (CCCH-type) family protein / D111/G-patch domain-containing protein				365	337	1300	803	311	244
AT2G24940	UP	DOWN	243.8	277.3	821.9	662.3	203	169.8	gene	protein_coding	membrane-associated progesterone binding protein 2	MAPR2	AtMAPR2|membrane-associated progesterone binding protein 2	membrane-associated progesterone binding protein 2	3551	4005	11872	7359	2344	1888
AT2G24945	UP	NoChange	3	2.6	6.8	9.5	4.4	4.6	gene	protein_coding	transmembrane protein				125	110	285	304	148	148
AT2G24960	UP	DOWN	2.3	2.1	5.1	7.5	2.2	2.2	gene	protein_coding	Myb/SANT-like DNA-binding domain protein				174	159	385	436	133	126
AT2G25090	UP	NoChange	0.8	0.7	2.7	3.1	3.9	3.3	gene	protein_coding	CBL-interacting protein kinase 16	CIPK16	AtCIPK16|SnRK3.18|SNF1-RELATED PROTEIN KINASE 3.18	CBL-interacting protein kinase 16	43	39	147	128	169	140
AT2G25095	UP	DOWN	3.5	1.4	25.3	35.8	4.1	3.5	gene	mirna		MIR156A	p_MI0000178	microRNA156A	13	5	93	101	12	10
AT2G25110	UP	DOWN	42	40.9	101.9	95.5	25.1	24.2	gene	protein_coding	stromal cell-derived factor 2-like protein precursor	SDF2	ATSDL|ATSDF2-LIKE|AtSDF2|Arabidopsis thaliana STROMAL CELL-DERIVED FACTOR 2-like protein precursor	stromal cell-derived factor 2-like protein precursor	1864	1803	4489	3235	885	819
AT2G25140	UP	DOWN	6.9	6.2	15.2	21.9	5.1	5.4	gene	protein_coding	casein lytic proteinase B4	CLPB4	CLPB-M|CASEIN LYTIC PROTEINASE B-M|HSP98.7|HEAT SHOCK PROTEIN 98.7	casein lytic proteinase B4	692	621	1520	1685	404	419
AT2G25200	UP	UP	2.3	2.9	8.6	7.2	14.5	14.5	gene	protein_coding	hypothetical protein (DUF868)				106	131	394	254	534	512
AT2G25330	UP	NoChange	0	0	0.2	0.2	0	0.1	gene	protein_coding	TRAF-like family protein				0	0	11	8	0	5
AT2G25460	UP	NoChange	0.6	0.5	1.5	2	2.3	2.2	gene	protein_coding	EEIG1/EHBP1 protein amino-terminal domain protein				48	39	122	126	148	139
AT2G25470	UP	DOWN	0.8	0.7	2.5	3.1	0.9	1.1	gene	protein_coding	receptor like protein 21	RLP21	AtRLP21|receptor like protein 21	receptor like protein 21	75	64	236	225	66	83
AT2G25510	UP	NoChange	111.3	127.3	370.7	344.9	219.9	132	gene	protein_coding	transmembrane protein				2546	2888	8408	6018	3987	2305
AT2G25570	UP	DOWN	7.4	6.3	19.7	13.4	5.6	4.3	gene	protein_coding	binding protein				354	299	931	486	210	158
AT2G25940	UP	NoChange	2.1	1.6	4.3	4.1	2.1	2.8	gene	protein_coding	alpha-vacuolar processing enzyme	ALPHA-VPE	ALPHAVPE	alpha-vacuolar processing enzyme	112	86	230	169	89	114
AT2G26130	UP	NoChange	0	0	0.2	0.5	0.1	0.1	gene	protein_coding	RING/U-box protein with C6HC-type zinc finger		RSL1|Ring finger of Seed Longevity 1		1	1	9	16	3	2
AT2G26150	UP	DOWN	0.5	0.4	7.9	9.1	0.5	0.4	gene	protein_coding	heat shock transcription factor A2	HSFA2	ATHSFA2|heat shock transcription factor A2	heat shock transcription factor A2	31	22	445	393	23	16
AT2G26690	UP	NoChange	9.7	9.5	37.8	43.4	40.6	40.7	gene	protein_coding	Major facilitator superfamily protein		AtNPF6.2|NPF6.2|NRT1/ PTR family 6.2		706	683	2731	2414	2346	2262
AT2G26692	UP	DOWN	0	0	0.6	0.6	0.1	0	gene	antisense_long_noncoding_rna	Natural antisense transcript overlaps with AT2G26690				0	1	13	9	1	0
AT2G26740	UP	NoChange	36.8	35.7	89.3	84.1	53.9	54.5	gene	protein_coding	soluble epoxide hydrolase	SEH	ATSEH|soluble epoxide hydrolase	soluble epoxide hydrolase	1518	1459	3653	2646	1764	1717
AT2G26790	UP	DOWN	1.3	1.1	2.5	3	0.6	0.7	gene	protein_coding	Pentatricopeptide repeat (PPR) superfamily protein				137	124	271	250	49	57
AT2G26800	UP	NoChange	11.7	11.3	24.9	27.5	28.8	29.2	gene	protein_coding	Aldolase superfamily protein				852	817	1795	1522	1661	1619
AT2G26860	UP	NoChange	3.5	2.9	7.5	9.9	4.6	3.6	gene	protein_coding	FBD, F-box and Leucine Rich Repeat domains containing protein				192	160	408	417	201	150
AT2G27080	UP	NoChange	3.1	3.4	17.1	15.2	15.6	15.6	gene	protein_coding	Late embryogenesis abundant (LEA) hydroxyproline-rich glycoprotein family				119	130	653	446	477	458
AT2G27120	UP	DOWN	0	0	0.2	0.1	0	0	gene	protein_coding	DNA polymerase epsilon catalytic subunit	TIL2	POL2B	TILTED 2	2	6	36	20	6	3
AT2G27420	UP	NoChange	0.7	1.2	4.8	4.9	3.6	4.4	gene	protein_coding	Cysteine proteinases superfamily protein				27	47	193	154	118	137
AT2G27500	UP	NoChange	5.9	6	21.2	22.7	16.5	15.9	gene	protein_coding	Glycosyl hydrolase superfamily protein				351	356	1260	1036	783	725
AT2G27535	UP	DOWN	0.4	0.2	1.7	2.1	0.7	0.3	gene	protein_coding	ribosomal protein L10A family protein				7	3	30	28	10	4
AT2G28105	UP	DOWN	0.8	1.4	2.8	2.6	0.9	1.2	gene	protein_coding	replication factor-A carboxy-terminal domain protein				26	44	88	63	23	30
AT2G28110	UP	NoChange	1.5	2	4.7	4.8	5.1	6.1	gene	protein_coding	Exostosin family protein	FRA8	IRX7|IRREGULAR XYLEM 7	FRAGILE FIBER 8	86	111	260	204	227	260
AT2G28120	UP	NoChange	1.7	1.8	4.5	4.4	4.4	4	gene	protein_coding	Major facilitator superfamily protein		OTU1|ovarian tumor domain (OTU)-containing DUB (deubiquitilating enzyme) 1		108	114	291	217	225	198
AT2G28400	UP	NoChange	1.4	1.2	4.9	4.2	4.8	3.8	gene	protein_coding	senescence regulator (Protein of unknown function, DUF584)				49	43	174	115	136	105
AT2G28500	UP	DOWN	1.1	0.9	5.5	5.7	1.3	1.7	gene	protein_coding	LOB domain-containing protein 11	LBD11		LOB domain-containing protein 11	40	32	197	159	37	48
AT2G28570	UP	NoChange	3.6	2.7	18.2	16.6	9.1	8.6	gene	protein_coding	hypothetical protein				111	83	551	385	220	199
AT2G28650	UP	NoChange	0.8	0.6	2	2.1	0.7	1.6	gene	protein_coding	exocyst subunit exo70 family protein H8	EXO70H8	ATEXO70H8|exocyst subunit exo70 family protein H8	exocyst subunit exo70 family protein H8	49	33	118	93	34	70
AT2G29120	UP	NoChange	3.1	2.4	6.2	8	5.1	5.2	gene	protein_coding	glutamate receptor 2.7	GLR2.7	ATGLR2.7|glutamate receptor 2.7	glutamate receptor 2.7	289	225	580	577	382	375
AT2G29130	UP	DOWN	0.3	0.3	0.8	1.6	0.3	0.5	gene	protein_coding	laccase 2	LAC2	ATLAC2	laccase 2	21	19	51	80	17	23
AT2G29300	UP	UP	1.4	1.5	3.1	3.7	15.5	17.2	gene	protein_coding	NAD(P)-binding Rossmann-fold superfamily protein				50	54	111	102	444	474
AT2G29340	UP	NoChange	9.5	10.9	37.2	26	22.2	22.2	gene	protein_coding	NAD-dependent epimerase/dehydratase family protein				567	648	2214	1190	1053	1018
AT2G29350	UP	NoChange	1.5	1.5	10.7	8	9.7	5.6	gene	protein_coding	senescence-associated gene 13	SAG13		senescence-associated gene 13	63	63	437	250	316	177
AT2G29400	UP	DOWN	35.5	33.8	125.2	125.4	50.9	43.4	gene	protein_coding	type one protein phosphatase 1	TOPP1	PP1-AT|PROTEIN PHOSPHATASE 1	type one protein phosphatase 1	1589	1498	5552	4277	1803	1480
AT2G29440	UP	DOWN	4.6	4.2	14.3	10.8	2.9	4.1	gene	protein_coding	glutathione S-transferase tau 6	GSTU6	ATGSTU6|glutathione S-transferase tau 6|GST24|GLUTATHIONE S-TRANSFERASE 24	glutathione S-transferase tau 6	185	166	570	330	91	125
AT2G29500	UP	DOWN	5.1	4.8	6330	6187.3	6.5	4.8	gene	protein_coding	HSP20-like chaperones superfamily protein				161	150	199492	150005	164	117
AT2G29670	UP	NoChange	20.1	20.2	114.3	108.8	130.9	128.1	gene	protein_coding	Tetratricopeptide repeat (TPR)-like superfamily protein				1513	1504	8511	6231	7790	7341
AT2G30000	UP	DOWN	14.4	15.3	81.4	60.2	7.5	6.9	gene	protein_coding	PHF5-like protein				311	329	1746	993	128	114
AT2G30250	UP	NoChange	5.5	5.6	11.9	13.6	11.9	11.8	gene	protein_coding	WRKY DNA-binding protein 25	WRKY25	ATWRKY25	WRKY DNA-binding protein 25	295	298	629	556	502	480
AT2G30480	UP	DOWN	1.1	1	5.7	8.6	1.4	1.5	gene	protein_coding	hypothetical protein				145	129	755	874	147	152
AT2G30520	UP	UP	18	16.6	49.9	55.6	113.9	110.7	gene	protein_coding	Phototropic-responsive NPH3 family protein	RPT2		ROOT PHOTOTROPISM 2	1334	1221	3671	3148	6697	6268
AT2G30550	UP	DOWN	3.1	3.4	19.5	16.2	5.6	4.8	gene	protein_coding	alpha/beta-Hydrolases superfamily protein		DALL3|DAD1-Like Lipase 3		261	281	1629	1040	376	309
AT2G30580	UP	NoChange	3	2.6	7.6	8.6	3.7	3.6	gene	protein_coding	DREB2A-interacting protein 2	DRIP2	BMI1A	DREB2A-interacting protein 2	218	187	544	472	213	199
AT2G30660	UP	DOWN	0.6	0.9	2.2	2.4	0.6	0.5	gene	protein_coding	ATP-dependent caseinolytic (Clp) protease/crotonase family protein				25	40	95	78	20	16
AT2G30690	UP	DOWN	0	0.1	0.4	0.6	0.1	0.1	gene	protein_coding	lateral signaling target-like protein (Protein of unknown function, DUF593)				4	7	38	45	5	9
AT2G30760	UP	NoChange	0	0.5	2.2	3.6	0.5	0.8	gene	protein_coding	hypothetical protein				0	4	18	23	3	5
AT2G30770	UP	NoChange	0.6	0.4	2.1	1.3	1.4	0.6	gene	protein_coding	cytochrome P450 family 71 polypeptide	CYP71A13		cytochrome P450, family 71, subfamily A, polypeptide 13	28	20	94	45	50	19
AT2G30790	UP	NoChange	1.1	1.5	8.9	9.1	5.4	6.2	gene	protein_coding	photosystem II subunit P-2	PSBP-2		photosystem II subunit P-2	32	44	268	210	130	145
AT2G31150	UP	DOWN	6.3	5.2	20.4	24.6	8.3	8.3	gene	protein_coding	ATP binding / ATPase				388	317	1245	1156	408	390
AT2G31350	UP	NoChange	14	14.7	35.8	30.3	18.8	18.4	gene	protein_coding	glyoxalase 2-5	GLX2-5		glyoxalase 2-5	734	764	1860	1212	781	736
AT2G31380	UP	UP	3.7	2.9	11.1	10.9	34.3	34.6	gene	protein_coding	salt tolerance homologue	STH	BBX25|B-box domain protein 25	salt tolerance homologue	143	108	420	316	1037	1007
AT2G31550	UP	DOWN	0.1	0.1	1.2	0.7	0.2	0	gene	protein_coding	SGNH hydrolase-type esterase superfamily protein				4	3	42	19	7	0
AT2G31560	UP	NoChange	7.9	9.6	31.2	25.6	13.8	13.7	gene	protein_coding	signal transducer/transcription protein, putative (DUF1685)				328	395	1280	808	451	431
AT2G31590	UP	DOWN	0.1	0	0.6	0.6	0	0	gene	protein_coding	hypothetical protein				2	1	13	10	0	0
AT2G31600	UP	DOWN	2.6	1.9	5.6	6.3	2.2	1.7	gene	protein_coding	INO80 complex subunit D-like protein				122	87	263	228	82	62
AT2G31730	UP	DOWN	5.9	4.7	17.5	16.9	3.4	3.5	gene	protein_coding	basic helix-loop-helix (bHLH) DNA-binding superfamily protein				201	159	593	440	93	90
AT2G31751	UP	NoChange	0.2	0.1	0.5	0.8	0.7	0.6	gene	antisense_long_noncoding_rna	Natural antisense transcript overlaps with AT2G31750				34	19	78	91	82	66
AT2G31830	UP	DOWN	0.4	0.3	1.1	1.5	0.2	0.4	gene	protein_coding	endonuclease/exonuclease/phosphatase family protein	5PTase14		inositol-polyphosphate 5-phosphatase 14	55	35	134	140	24	33
AT2G31865	UP	NoChange	1.4	1.1	4.8	5.6	2.6	2.5	gene	protein_coding	poly(ADP-ribose) glycohydrolase 2	PARG2	atPARG2	poly(ADP-ribose) glycohydrolase 2	83	69	289	261	126	115
AT2G31890	UP	DOWN	10.1	10.3	22.4	24.4	6.7	5.8	gene	protein_coding	RAP	RAP			843	858	1855	1561	447	372
AT2G31910	UP	NoChange	0	0	0.2	0.3	0.1	0.1	gene	protein_coding	cation/H+ exchanger 21	CHX21	ATCHX21|cation/H+ exchanger 21	cation/H+ exchanger 21	2	2	15	20	9	4
AT2G31945	UP	UP	0.3	0.4	1.1	1	2.8	1.7	gene	protein_coding	transmembrane protein				8	10	28	19	56	32
AT2G31970	UP	NoChange	6.8	5.7	9.8	18.8	5.7	7.3	gene	protein_coding	DNA repair-recombination protein (RAD50)	RAD50			909	760	1302	1931	612	747
AT2G31980	UP	DOWN	1.3	1.2	7.2	7.5	1.5	1.1	gene	protein_coding	PHYTOCYSTATIN 2	CYS2	AtCYS2|PHYTOCYSTATIN 2	PHYTOCYSTATIN 2	30	29	167	135	28	20
AT2G31990	UP	NoChange	0.8	0.8	1.7	2	1.6	1.4	gene	protein_coding	Exostosin family protein				42	41	92	84	69	60
AT2G32120	UP	DOWN	1.1	1.1	20.7	19	1.8	2.2	gene	protein_coding	heat-shock protein 70T-2	HSP70T-2		heat-shock protein 70T-2	75	71	1351	953	95	110
AT2G32140	UP	NoChange	0.3	0.4	1.8	1.9	0.9	0.8	gene	protein_coding	transmembrane receptor				12	17	78	65	33	28
AT2G32160	UP	UP	0.4	0.4	1.1	0.9	6.8	6.1	gene	protein_coding	S-adenosyl-L-methionine-dependent methyltransferases superfamily protein				23	20	57	34	281	245
AT2G32190	UP	DOWN	2.9	3	11.2	9.9	3.7	3.8	gene	protein_coding	cysteine-rich/transmembrane domain A-like protein				85	87	329	224	87	87
AT2G32210	UP	DOWN	2.2	2	12	11.9	3.8	3.9	gene	protein_coding	cysteine-rich/transmembrane domain A-like protein				52	47	278	211	71	70
AT2G32340	UP	NoChange	1.4	1.2	5	6.1	3	2.6	gene	protein_coding	TraB family protein				66	58	233	220	111	93
AT2G32487	UP	DOWN	2.5	2.3	9	5.7	1.8	1.2	gene	protein_coding	hypothetical protein				90	82	326	159	51	33
AT2G32530	UP	DOWN	3.6	3.3	16.4	19.4	5.3	6.4	gene	protein_coding	cellulose synthase-like B3	CSLB03	ATCSLB03|cellulose synthase-like B3|ATCSLB3|cellulose synthase-like B3	cellulose synthase-like B3	280	261	1284	1167	329	382
AT2G32540	UP	NoChange	3.4	2.9	14.1	18.1	12.6	13.9	gene	protein_coding	cellulose synthase-like B4	CSLB04	ATCSLB04|cellulose synthase-like B4|ATCSLB4|CELLULOSE SYNTHASE LIKE B4	cellulose synthase-like B4	261	220	1068	1051	762	807
AT2G32550	UP	DOWN	0.7	0.6	13	14.6	3.5	3.8	gene	protein_coding	Cell differentiation, Rcd1-like protein				32	28	585	506	126	130
AT2G32560	UP	DOWN	12	10.8	49.8	48.3	18.8	18.5	gene	protein_coding	F-box family protein				850	756	3491	2605	1052	997
AT2G32795	UP	NoChange	2.1	2.2	6	4.1	3.1	2.3	gene	other_rna	other_RNA				41	43	118	62	49	35
AT2G32830	UP	DOWN	0.2	0.3	4.8	5.8	0.6	0.5	gene	protein_coding	phosphate transporter 1;5	PHT1;5	PHT5|PHOSPHATE TRANSPORTER 5	phosphate transporter 1;5	10	17	270	252	26	20
AT2G32920	UP	DOWN	48.1	44.7	189.3	205.5	30.1	27.1	gene	protein_coding	PDI-like 2-3	PDIL2-3	ATPDI9|ARABIDOPSIS THALIANA PROTEIN DISULFIDE ISOMERASE 9|ATPDIL2-3|PDI-like 2-3|PDI9|PROTEIN DISULFIDE ISOMERASE 9	PDI-like 2-3	2515	2317	9814	8195	1249	1081
AT2G33000	UP	DOWN	0.2	0.2	1.9	1.9	0.2	0.3	gene	protein_coding	ubiquitin-associated (UBA)/TS-N domain-containing protein-like protein				14	9	106	84	7	14
AT2G33051	UP	NoChange	0	0	0.2	0.2	0.1	0.1	gene	antisense_long_noncoding_rna	Natural antisense transcript overlaps with AT2G33050				4	1	15	14	5	7
AT2G33060	UP	NoChange	1.2	1.2	2.4	2.8	2.2	2.6	gene	protein_coding	receptor like protein 27	RLP27	AtRLP27|receptor like protein 27	receptor like protein 27	97	97	203	179	145	164
AT2G33080	UP	NoChange	0	0	0.1	0.2	0.1	0.1	gene	protein_coding	receptor like protein 28	RLP28	AtRLP28|receptor like protein 28	receptor like protein 28	0	0	6	9	3	3
AT2G33175	UP	NoChange	0.3	0.5	3.3	2	1.3	1.2	gene	protein_coding	transmembrane protein				7	13	92	43	29	26
AT2G33250	UP	DOWN	17.4	18	81.3	78.8	30.5	32.8	gene	protein_coding	transmembrane protein				555	568	2566	1914	769	798
AT2G33280	UP	NoChange	0	0.1	0.4	0.5	0.2	0.1	gene	protein_coding	Major facilitator superfamily protein				3	5	28	27	9	7
AT2G33380	UP	NoChange	1.2	1.5	19.2	16.5	8.1	9.5	gene	protein_coding	Caleosin-related family protein	RD20	AtCLO3|Arabidopsis thaliana caleosin 3|AtRD20|CLO-3|caleosin 3|CLO3|caleosin 3|PXG3|peroxygenase 3	RESPONSIVE TO DESSICATION 20	37	46	598	395	203	229
AT2G33550	UP	DOWN	10.8	11.8	33.2	32.8	12.1	10.6	gene	protein_coding	Homeodomain-like superfamily protein				439	477	1337	1017	388	328
AT2G33580	UP	NoChange	1	1.3	2.2	3.7	4.7	4.6	gene	protein_coding	Protein kinase superfamily protein	LYK5	AtLYK5	LysM-containing receptor-like kinase 5	85	106	179	235	312	291
AT2G33590	UP	NoChange	13.1	12.8	38.3	29.4	19.1	19.6	gene	protein_coding	NAD(P)-binding Rossmann-fold superfamily protein	CRL1	AtCRL1	CCR(Cinnamoyl coA:NADP oxidoreductase)-like 1	627	610	1817	1073	723	715
AT2G33740	UP	DOWN	26.2	28.9	101.7	70.1	25.1	23.3	gene	protein_coding	Nitrogen regulatory PII-like, alpha/beta	CUTA			785	859	3027	1605	596	533
AT2G34070	UP	NoChange	7.7	7.5	17.1	17	8.5	8.4	gene	protein_coding	TRICHOME BIREFRINGENCE-LIKE 37	TBL37		TRICHOME BIREFRINGENCE-LIKE 37	432	414	948	725	379	358
AT2G34080	UP	DOWN	1.6	1.3	3.5	3.9	1.1	0.7	gene	protein_coding	Cysteine proteinases superfamily protein				65	55	142	122	36	21
AT2G34220	UP	DOWN	0.2	0.1	0.3	0.6	0.1	0.1	gene	protein_coding	ubiquitin carboxyl-terminal hydrolase-like protein, putative (DUF627 and DUF629)	MEE20		maternal effect embryo arrest 20	17	10	31	44	5	5
AT2G34230	UP	DOWN	0.1	0.1	0.4	0.8	0.1	0.1	gene	protein_coding	ubiquitin carboxyl-terminal hydrolase-like protein, putative (DUF627 and DUF629)				4	5	34	50	5	7
AT2G34240	UP	DOWN	0.5	0.3	1	1.2	0.4	0.2	gene	protein_coding	ubiquitin carboxyl-terminal hydrolase-like protein, putative (Protein with domains of unknown function DUF627 and DUF632)				36	24	68	65	20	10
AT2G34340	UP	DOWN	2.1	2.4	9.1	5.3	1	1.9	gene	protein_coding	senescence regulator (Protein of unknown function, DUF584)				74	85	320	143	27	52
AT2G34600	UP	UP	0.2	0.1	0.9	1.2	2.6	2.1	gene	protein_coding	jasmonate-zim-domain protein 7	JAZ7	TIFY5B	jasmonate-zim-domain protein 7	5	3	23	22	52	39
AT2G34610	UP	DOWN	1.6	1.1	4.2	4	1.1	1.1	gene	protein_coding	cotton fiber protein				53	38	143	104	30	29
AT2G34900	UP	DOWN	20.3	18.7	55.7	42.6	12.1	11.5	gene	protein_coding	Transcription factor GTE6	IMB1	GTE01|GTE1|GLOBAL TRANSCRIPTION FACTOR GROUP E1	IMBIBITION-INDUCIBLE 1	981	893	2665	1566	461	424
AT2G34930	UP	DOWN	2.1	1.9	9.4	14.1	4.8	4.9	gene	protein_coding	disease resistance family protein / LRR family protein				179	163	797	917	325	318
AT2G35060	UP	NoChange	6.1	6	13.2	17	17.5	17.4	gene	protein_coding	K+ uptake permease 11	KUP11		K+ uptake permease 11	630	613	1360	1348	1442	1374
AT2G35070	UP	NoChange	0.2	0.1	0.6	0.7	0.5	0.3	gene	protein_coding	transmembrane protein				6	2	18	17	12	7
AT2G35140	UP	DOWN	0.5	0.7	1.5	2.6	0.7	0.7	gene	protein_coding	DCD (Development and Cell Death) domain protein				53	64	144	196	55	53
AT2G35150	UP	DOWN	3	3.1	9.8	7.4	3	1.8	gene	protein_coding	EXORDIUM like 7	EXL7		EXORDIUM LIKE 7	105	108	340	197	84	49
AT2G35210	UP	NoChange	0.2	0.5	1	1.2	0.6	0.7	gene	protein_coding	root and pollen arfgap	RPA	AGD10|MEE28|MATERNAL EFFECT EMBRYO ARREST 28	root and pollen arfgap	10	23	45	44	22	24
AT2G35300	UP	NoChange	0.1	0	1.5	1.1	0.3	0.4	gene	protein_coding	Late embryogenesis abundant protein, group 1 protein	LEA18	AtLEA4-2|late embryogenesis abundant 4-2|LEA4-2|late embryogenesis abundant 4-2	late embryogenesis abundant 18	2	0	28	16	5	6
AT2G35550	UP	NoChange	0.3	0.3	1.9	1.6	0.9	0.9	gene	protein_coding	basic pentacysteine 7	BPC7	ATBPC7|BASIC PENTACYSTEINE 7|BBR	basic pentacysteine 7	12	12	77	50	28	30
AT2G35658	UP	NoChange	1.6	1	3.1	4.1	1.4	2.2	gene	protein_coding	transmembrane protein				29	18	57	58	20	31
AT2G35700	UP	DOWN	2	2.4	7.2	7.9	1.3	1.8	gene	protein_coding	ERF family protein 38	ERF38	ATERF38|ERF FAMILY PROTEIN 38	ERF family protein 38	57	70	209	177	29	41
AT2G35736	UP	DOWN	7.7	8.7	25.3	17.5	4.9	5.4	gene	protein_coding	hypothetical protein				121	135	392	208	61	64
AT2G35742	UP	DOWN	4.2	12.1	43.6	48.5	2.1	0	gene	small_nucleolar_rna	snoRNA				10	29	104	89	4	0
AT2G36080	UP	NoChange	3.4	3.1	7.9	10.7	4.9	5.5	gene	protein_coding	AP2/B3-like transcriptional factor family protein	ABS2	NGAL1|NGATHA-Like 1	ABNORMAL SHOOT 2	346	311	798	827	391	429
AT2G36307	UP	DOWN	2.2	2.3	7.1	5.7	2.8	2.4	gene	other_rna	other_RNA				47	49	150	92	47	39
AT2G36540	UP	NoChange	0.1	0.4	1.3	1	0.2	0.9	gene	protein_coding	Haloacid dehalogenase-like hydrolase (HAD) superfamily protein				3	8	28	17	3	16
AT2G36630	UP	UP	3.1	3.2	6.9	8.9	23.2	23.7	gene	protein_coding	Sulfite exporter TauE/SafE family protein				178	183	401	397	1070	1055
AT2G36640	UP	DOWN	0	0	0.7	1.3	0	0	gene	protein_coding	embryonic cell protein 63	ECP63	ATECP63|embryonic cell protein 63	embryonic cell protein 63	2	1	34	52	2	1
AT2G36660	UP	DOWN	0.4	0.7	2.8	2.6	0.6	0.3	gene	protein_coding	poly(A) binding protein 7	PAB7		poly(A) binding protein 7	23	43	164	120	27	14
AT2G36750	UP	DOWN	2.8	2.8	28.4	27.3	4.6	4.8	gene	protein_coding	UDP-glucosyl transferase 73C1	UGT73C1		UDP-glucosyl transferase 73C1	142	141	1431	1059	185	188
AT2G36760	UP	NoChange	0	0	0.6	0.5	0.1	0.3	gene	protein_coding	UDP-glucosyl transferase 73C2	UGT73C2		UDP-glucosyl transferase 73C2	0	0	31	18	5	11
AT2G36770	UP	DOWN	0.2	0.2	4.4	4.4	1.9	1.6	gene	protein_coding	UDP-Glycosyltransferase superfamily protein				12	12	233	179	82	64
AT2G36780	UP	DOWN	0.5	0.4	3	2.8	1.1	1.3	gene	protein_coding	UDP-Glycosyltransferase superfamily protein				29	24	181	131	52	61
AT2G36870	UP	NoChange	14.1	13.7	37.4	30.9	16.1	15.4	gene	protein_coding	xyloglucan endotransglucosylase/hydrolase 32	XTH32	AtXTH32	xyloglucan endotransglucosylase/hydrolase 32	814	781	2136	1359	737	680
AT2G36950	UP	NoChange	16.7	18.5	72.4	69.8	40.8	40.2	gene	protein_coding	Heavy metal transport/detoxification superfamily protein				857	941	3677	2728	1658	1571
AT2G36985	UP	NoChange	0.4	0.1	1.1	1.3	1.3	0.8	gene	protein_coding	DVL family protein	ROT4	DVL16|DEVIL 16	ROTUNDIFOLIA4	6	2	18	17	18	11
AT2G37050	UP	NoChange	12.3	13.3	28.8	33.6	16.5	15.3	gene	protein_coding	Leucine-rich repeat protein kinase family protein				1298	1396	3022	2712	1381	1239
AT2G37060	UP	DOWN	8.5	7.9	25.1	20.1	7.6	8.7	gene	protein_coding	nuclear factor Y, subunit B8	NF-YB8		nuclear factor Y, subunit B8	248	230	728	447	177	193
AT2G37150	UP	NoChange	1.8	1.6	3.7	4.8	2.4	2.6	gene	protein_coding	RING/U-box superfamily protein				257	230	534	534	277	290
AT2G37180	UP	NoChange	20.7	20.3	107.6	107	58.1	65.8	gene	protein_coding	Aquaporin-like superfamily protein	RD28	PIP2;3|PLASMA MEMBRANE INTRINSIC PROTEIN 2;3|PIP2C|PLASMA MEMBRANE INTRINSIC PROTEIN 2C	RESPONSIVE TO DESICCATION 28	761	739	3918	2997	1691	1843
AT2G37200	UP	DOWN	20	19.5	58.8	55.8	15.5	15.8	gene	protein_coding	Uncharacterized protein family (UPF0497)		CASPL5A1|CASP-like protein 5A1		565	547	1647	1202	347	340
AT2G37240	UP	NoChange	23.1	23.2	71.8	60.1	36.1	35	gene	protein_coding	Thioredoxin superfamily protein				876	872	2703	1740	1088	1014
AT2G37320	UP	DOWN	1.5	1.1	4.3	3.3	0.9	1.2	gene	protein_coding	Tetratricopeptide repeat (TPR)-like superfamily protein				77	58	218	128	38	48
AT2G37340	UP	DOWN	35.8	34.2	111	98.7	36.8	41.4	gene	protein_coding	arginine/serine-rich zinc knuckle-containing protein 33	RS2Z33	AT-RS2Z33|arginine/serine-rich zinc knuckle-containing protein 33|ATRSZ33|ARGININE/SERINE-RICH ZINC KNUCKLE-CONTAINING PROTEIN 33|RSZ33|arginine/serine-rich zinc knuckle-containing protein 33	arginine/serine-rich zinc knuckle-containing protein 33	1855	1759	5706	3905	1513	1639
AT2G37530	UP	DOWN	2.1	2.9	7.1	6.2	2.3	1.9	gene	protein_coding	forkhead box protein G1				45	61	150	100	38	30
AT2G37670	UP	DOWN	0.4	0.4	1.3	1.5	0.5	0.6	gene	protein_coding	Transducin/WD40 repeat-like superfamily protein				36	33	121	109	35	40
AT2G37760	UP	DOWN	9.3	10	59.6	51.1	11.9	12.4	gene	protein_coding	NAD(P)-linked oxidoreductase superfamily protein	AKR4C8		Aldo-keto reductase family 4 member C8	466	496	2960	1954	471	473
AT2G37770	UP	NoChange	2	1.9	8.4	8.9	4.2	4	gene	protein_coding	NAD(P)-linked oxidoreductase superfamily protein	ChlAKR	AKR4C9|Aldo-keto reductase family 4 member C9	Chloroplastic aldo-keto reductase	88	84	373	304	149	137
AT2G37870	UP	DOWN	2.8	2.3	130.2	98.4	4.8	5.5	gene	protein_coding	Bifunctional inhibitor/lipid-transfer protein/seed storage 2S albumin superfamily protein				54	45	2498	1453	73	81
AT2G37890	UP	DOWN	3.2	3.2	7.2	7.1	1.6	1.2	gene	protein_coding	Mitochondrial substrate carrier family protein				158	154	349	266	60	46
AT2G37900	UP	NoChange	0.2	0.1	0.9	1.5	1	1.8	gene	protein_coding	Major facilitator superfamily protein				18	10	67	86	55	100
AT2G38250	UP	DOWN	0.6	0.8	4.6	5.1	1.4	1	gene	protein_coding	Homeodomain-like superfamily protein				33	42	231	199	55	41
AT2G38255	UP	NoChange	0	0.1	0.6	0.9	0.2	0.1	gene	protein_coding	hypothetical protein (DUF239)				1	3	13	15	3	2
AT2G38280	UP	DOWN	18.8	17.7	39.8	55.7	14.4	15	gene	protein_coding	AMP deaminase, putative / myoadenylate deaminase	FAC1	ATAMPD|ADENOSINE 5'-MONOPHOSPHATE DEAMINASE	EMBRYONIC FACTOR1	1758	1642	3684	3967	1067	1068
AT2G38530	UP	DOWN	79.7	80.1	917.6	734.7	41.3	43.9	gene	protein_coding	lipid transfer protein 2	LTP2	LP2|cdf3|cell growth defect factor-3	lipid transfer protein 2	2670	2661	30478	18774	1097	1122
AT2G38800	UP	NoChange	30.8	33.2	69.6	74.2	62.6	53.6	gene	protein_coding	Plant calmodulin-binding protein-like protein				1926	2061	4319	3538	3105	2559
AT2G38830	UP	NoChange	1.2	1.5	2.9	3.4	2.9	2.3	gene	protein_coding	Ubiquitin-conjugating enzyme/RWD-like protein				40	50	96	86	76	57
AT2G39030	UP	DOWN	0.7	0.7	7.3	7.7	1.6	1.3	gene	protein_coding	Acyl-CoA N-acyltransferases (NAT) superfamily protein	NATA1		N-acetyltransferase activity 1	24	22	239	193	41	33
AT2G39175	UP	NoChange	0.8	0.4	5.9	4.1	1.5	1	gene	mirna		MIR160A	p_MI0000190	microRNA160A	2	1	15	8	3	2
AT2G39230	UP	DOWN	1	0.8	1.8	2.5	0.5	0.4	gene	protein_coding	LATERAL ORGAN JUNCTION	LOJ		LATERAL ORGAN JUNCTION	99	73	167	184	39	27
AT2G39650	UP	NoChange	2.6	2.8	6.5	5.9	7.1	6.6	gene	protein_coding	cruciferin (DUF506)				129	139	327	228	286	256
AT2G39805	UP	NoChange	8.2	8.8	18.8	18.7	8.9	9.5	gene	protein_coding	Integral membrane Yip1 family protein				356	380	816	622	308	318
AT2G39820	UP	DOWN	0.1	0.2	0.7	0.9	0.2	0.2	gene	protein_coding	Translation initiation factor IF6	eIF6B		eukaryotic initiation factor 6B	2	7	22	21	4	4
AT2G40090	UP	NoChange	5.7	5.4	11.2	13.5	5.6	6.1	gene	protein_coding	ABC2 homolog 9	ATH9	ATATH9|ABC2 homolog 9	ABC2 homolog 9	346	327	676	626	269	281
AT2G40170	UP	DOWN	0.1	0.1	1.2	0.7	0.1	0	gene	protein_coding	Stress induced protein	GEA6	ATEM6|ARABIDOPSIS EARLY METHIONINE-LABELLED 6|EM6|EARLY METHIONINE-LABELLED 6	LATE EMBRYOGENESIS ABUNDANT 6	2	3	25	11	2	0
AT2G40320	UP	DOWN	2.9	2.6	7.6	7.6	3	2.7	gene	protein_coding	TRICHOME BIREFRINGENCE-LIKE 33	TBL33		TRICHOME BIREFRINGENCE-LIKE 33	156	141	406	312	130	112
AT2G40360	UP	DOWN	54.2	53.1	128	138.2	24.7	23.7	gene	protein_coding	Transducin/WD40 repeat-like superfamily protein		AtPEIP1|AtPEP1|Arabidopsis thaliana pescadillo ortholog1		4311	4186	10089	8378	1554	1436
AT2G40460	UP	NoChange	7	6.9	18.9	22	14	14.6	gene	protein_coding	Major facilitator superfamily protein				521	510	1394	1246	826	830
AT2G40520	UP	NoChange	2.9	2.9	8	9.5	4.2	4.9	gene	protein_coding	Nucleotidyltransferase family protein				262	257	714	656	303	341
AT2G40710	UP	DOWN	0.5	0.3	2.4	3.1	0.4	0.3	gene	protein_coding	hemolysin-III related integral membrane protein				9	6	48	47	7	5
AT2G40711	UP	DOWN	1.6	1.3	4.5	6.4	1	0.4	gene	protein_coding	hypothetical protein				53	41	149	161	27	11
AT2G40715	UP	NoChange	0.2	0.4	1.2	2.3	1	0.4	gene	protein_coding	hypothetical protein				2	5	14	20	9	4
AT2G40955	UP	DOWN	0	0	1	1.4	0.2	0.3	gene	protein_coding	hypothetical protein				1	2	75	79	14	15
AT2G41010	UP	NoChange	5.6	4.1	16.9	19.2	18.7	21.7	gene	protein_coding	calmodulin (CAM)-binding protein of 25 kDa	CAMBP25	ATCAMBP25|calmodulin (CAM)-binding protein of 25 kDa	calmodulin (CAM)-binding protein of 25 kDa	209	152	632	552	559	622
AT2G41070	UP	DOWN	2.3	1.8	6.9	7.1	2.3	1.9	gene	protein_coding	Basic-leucine zipper (bZIP) transcription factor family protein	EEL	ATBZIP12|DPBF4	ENHANCED EM LEVEL	103	82	313	246	82	65
AT2G41120	UP	NoChange	2.7	2	5.1	6	7.1	5	gene	protein_coding	DUF309 domain protein				85	62	157	141	174	118
AT2G41160	UP	NoChange	10	9.2	21.6	25.4	12	10.7	gene	protein_coding	Ubiquitin-associated (UBA) protein				458	418	983	890	436	376
AT2G41190	UP	NoChange	2.3	2.3	5.9	6.2	4.4	4.6	gene	protein_coding	Transmembrane amino acid transporter family protein				167	166	426	344	252	255
AT2G41210	UP	NoChange	1	1	3.1	4.2	1.7	2	gene	protein_coding	phosphatidylinositol- 4-phosphate 5-kinase 5	PIP5K5		phosphatidylinositol- 4-phosphate 5-kinase 5	86	89	265	275	117	131
AT2G41250	UP	UP	7	6.9	22.5	18.9	42	35.8	gene	protein_coding	Haloacid dehalogenase-like hydrolase (HAD) superfamily protein				290	284	925	598	1377	1130
AT2G41290	UP	NoChange	3.2	2.7	14	9.9	7.9	6.5	gene	protein_coding	strictosidine synthase-like 2	SSL2		strictosidine synthase-like 2	151	126	657	359	298	236
AT2G41410	UP	NoChange	58.6	61.7	166.3	119.8	83.9	77.4	gene	protein_coding	Calcium-binding EF-hand family protein				2275	2375	6402	3549	2581	2293
AT2G41470	UP	DOWN	0.1	0	0.8	0.5	0.1	0	gene	protein_coding	agamous-like MADS-box protein				3	1	35	17	2	1
AT2G41640	UP	UP	0.8	0.9	2.5	2.5	6	5.7	gene	protein_coding	Glycosyltransferase family 61 protein				69	85	227	172	430	398
AT2G41905	UP	DOWN	2.9	2.8	23.8	20.6	4.1	3.8	gene	protein_coding	transmembrane protein				60	56	485	323	66	60
AT2G42065	UP	DOWN	0.1	0.1	1.1	0.6	0.1	0.2	gene	protein_coding	DnaJ domain protein				3	2	27	10	1	3
AT2G42247	UP	DOWN	0.2	0.1	0.8	1.2	0.1	0.2	gene	antisense_long_noncoding_rna	Natural antisense transcript overlaps with AT2G42250				16	5	50	61	6	9
AT2G42270	UP	NoChange	4.1	3.5	7.6	16.4	6.8	7.8	gene	protein_coding	U5 small nuclear ribonucleoprotein helicase				846	712	1566	2596	1124	1243
AT2G42280	UP	NoChange	3.9	3	7.1	8.3	4.7	4.7	gene	protein_coding	basic helix-loop-helix (bHLH) DNA-binding superfamily protein	FBH4	AKS3|ABA-responsive kinase substrate 3	FLOWERING BHLH 4	235	177	425	382	223	217
AT2G42330	UP	DOWN	2.4	2.8	12.2	18.6	4.2	5.6	gene	protein_coding	GC-rich sequence DNA-binding factor-like protein with Tuftelin interacting domain-containing protein				242	278	1233	1441	342	435
AT2G42340	UP	DOWN	0.2	0.2	1.8	2	0.3	0.3	gene	protein_coding	hypothetical protein				7	5	58	50	7	7
AT2G42365	UP	DOWN	0.2	0.3	0.8	1.5	0.3	0.3	gene	antisense_long_noncoding_rna	Natural antisense transcript overlaps with AT2G42360 and AT2G42370				27	40	115	167	32	36
AT2G42388	UP	DOWN	0.1	0.3	1.2	1	0.1	0	gene	other_rna	other_RNA				1	5	23	15	1	0
AT2G42395	UP	DOWN	1.9	1.8	5.8	4	1	0.5	gene	protein_coding	hypothetical protein				50	47	153	82	21	11
AT2G42450	UP	DOWN	2.7	3.8	8	8.5	2.5	2.5	gene	protein_coding	alpha/beta-Hydrolases superfamily protein				178	248	529	432	133	129
AT2G42510	UP	DOWN	0.9	0.7	2.3	2.2	0.8	1	gene	protein_coding	survival motor neuron interacting protein				80	58	194	142	52	65
AT2G42560	UP	NoChange	0	0	0.3	0.6	0.2	0.3	gene	protein_coding	late embryogenesis abundant domain-containing protein / LEA domain-containing protein				0	0	17	32	11	14
AT2G42720	UP	DOWN	0.9	0.6	1.6	1.9	0.3	0.5	gene	protein_coding	FBD, F-box, Skp2-like and Leucine Rich Repeat domains containing protein				49	34	87	82	11	21
AT2G42920	UP	NoChange	2.1	2	3.9	6	2.3	2.5	gene	protein_coding	Pentatricopeptide repeat (PPR-like) superfamily protein				258	244	474	562	228	237
AT2G42955	UP	DOWN	1.1	0.9	3.8	2.8	0.7	0.2	gene	protein_coding	F-box/LRR protein				22	18	72	41	11	3
AT2G42980	UP	NoChange	0.4	0.2	1	0.7	0.6	0.3	gene	protein_coding	Eukaryotic aspartyl protease family protein				21	10	54	29	24	13
AT2G43270	UP	DOWN	0	0	0.6	0.5	0	0	gene	protein_coding	F-box and associated interaction domains-containing protein				0	0	24	13	0	0
AT2G43370	UP	NoChange	4.7	4.8	11.4	10.3	7.2	7.2	gene	protein_coding	RNA-binding (RRM/RBD/RNP motifs) family protein				185	190	450	312	227	217
AT2G43375	UP	DOWN	1.2	1	7.1	8.3	1	0.7	gene	other_rna	other_RNA				57	48	334	299	38	25
AT2G43570	UP	DOWN	3.8	3.7	94.3	99.8	13.9	9.6	gene	protein_coding	chitinase	CHI		chitinase, putative	129	127	3205	2609	377	251
AT2G43620	UP	DOWN	64.7	64	184.9	180.1	28.1	28.3	gene	protein_coding	Chitinase family protein				2299	2255	6513	4879	792	768
AT2G43660	UP	DOWN	0.5	0.4	5.7	2.8	0.4	0.1	gene	protein_coding	Carbohydrate-binding X8 domain superfamily protein				9	7	102	39	6	2
AT2G43820	UP	NoChange	15.1	13.1	34.3	36.6	29.4	31	gene	protein_coding	UDP-glucosyltransferase 74F2	UGT74F2	ATSAGT1|Arabidopsis thaliana salicylic acid glucosyltransferase 1|GT|SAGT1|salicylic acid glucosyltransferase 1|SGT1|UDP-glucose:salicylic acid glucosyltransferase 1	UDP-glucosyltransferase 74F2	791	682	1786	1466	1222	1243
AT2G43900	UP	NoChange	3.9	3.8	7.1	11.1	5.3	5.4	gene	protein_coding	Endonuclease/exonuclease/phosphatase family protein	5PTase12		inositol-polyphosphate 5-phosphatase 12	531	508	957	1155	571	563
AT2G43930	UP	NoChange	1	0.5	1.6	2.5	0.9	1.1	gene	protein_coding	Protein kinase superfamily protein				28	14	47	55	20	25
AT2G43960	UP	DOWN	0	0	1.7	1.2	0	0	gene	protein_coding	SWAP (Suppressor-of-White-APricot)/surp domain-containing protein				0	1	75	41	1	0
AT2G43970	UP	NoChange	144.2	132.3	274.6	367.6	168.8	167.2	gene	protein_coding	RNA-binding protein	LARP6b	AtLARP6b	La related protein 6b	9224	8387	17415	17935	8557	8164
AT2G44070	UP	DOWN	0	0	1.1	0.9	0	0	gene	protein_coding	NagB/RpiA/CoA transferase-like superfamily protein				0	2	44	28	1	0
AT2G44210	UP	DOWN	28.9	27.8	83.6	78.9	29.7	26.4	gene	protein_coding	carboxyl-terminal peptidase (DUF239)				1731	1648	4966	3607	1410	1209
AT2G44290	UP	DOWN	6	6	32.7	35.5	14	14.6	gene	protein_coding	Bifunctional inhibitor/lipid-transfer protein/seed storage 2S albumin superfamily protein				209	206	1121	936	385	385
AT2G44460	UP	DOWN	1.8	1.8	18.4	18	0.8	1.2	gene	protein_coding	beta glucosidase 28	BGLU28		beta glucosidase 28	118	115	1202	904	43	60
AT2G44510	UP	DOWN	6.7	5.8	16.1	14.2	3.1	2.6	gene	protein_coding	CDK inhibitor P21 binding protein				282	241	671	455	102	83
AT2G44590	UP	DOWN	0	0	0.3	0.3	0.1	0	gene	protein_coding	DYNAMIN-like 1D	DL1D	ADL1D|DYNAMIN-like 1D	DYNAMIN-like 1D	3	3	17	16	5	0
AT2G44630	UP	DOWN	1.2	0.8	2.3	2.8	1.2	1	gene	protein_coding	Galactose oxidase/kelch repeat superfamily protein				50	34	99	90	39	32
AT2G44660	UP	DOWN	7.3	6.8	16.1	15.8	6.4	7.4	gene	protein_coding	ALG6, ALG8 glycosyltransferase family				339	313	735	555	233	259
AT2G44750	UP	NoChange	5.2	4.2	10.1	13.3	4.3	6.2	gene	protein_coding	thiamin pyrophosphokinase 2	TPK2		thiamin pyrophosphokinase 2	158	126	303	309	104	144
AT2G44860	UP	DOWN	112.8	113.6	324.5	202.2	44.3	36.3	gene	protein_coding	Ribosomal protein L24e family protein				2908	2906	8299	3978	905	714
AT2G45135	UP	DOWN	0.9	0.7	2.8	3	0.7	0.5	gene	protein_coding	RING/U-box superfamily protein				33	25	99	81	20	14
AT2G45380	UP	NoChange	7.8	8.2	19.9	18.8	14.1	13.9	gene	protein_coding	myeloid leukemia factor				567	591	1442	1049	814	776
AT2G45570	UP	NoChange	0.1	0.2	0.9	1.1	0.9	0.7	gene	protein_coding	cytochrome P450, family 76, subfamily C, polypeptide 2	CYP76C2		cytochrome P450, family 76, subfamily C, polypeptide 2	6	13	60	54	48	36
AT2G45920	UP	NoChange	4	4.2	7.9	12	5.7	5.3	gene	protein_coding	U-box domain-containing protein				274	279	530	618	308	274
AT2G45930	UP	DOWN	0.1	0.1	0.9	0.8	0.2	0.3	gene	protein_coding	hypothetical protein				6	4	37	27	7	10
AT2G45940	UP	NoChange	0	0.1	0.4	0.7	0	0.3	gene	protein_coding	hypothetical protein (DUF295)				0	3	14	21	0	10
AT2G46192	UP	DOWN	0.2	0.6	2.1	1.8	0.2	0.2	gene	other_rna	other_RNA				4	15	51	35	4	4
AT2G46240	UP	DOWN	4	3.8	9.7	14.1	3	3.7	gene	protein_coding	BCL-2-associated athanogene 6	BAG6	ATBAG6|ARABIDOPSIS THALIANA BCL-2-ASSOCIATED ATHANOGENE 6	BCL-2-associated athanogene 6	456	428	1098	1228	274	323
AT2G46250	UP	NoChange	4.6	3.5	12.4	15.3	8.7	7	gene	protein_coding	myosin heavy chain-like protein				277	211	742	703	418	321
AT2G46390	UP	DOWN	132.6	141	410	389.1	76.5	63.9	gene	protein_coding	succinate dehydrogenase subunit	SDH8		succinate dehydrogenase 8	2083	2197	6388	4663	953	766
AT2G46400	UP	NoChange	1.1	1.2	4.8	4.6	7.5	5.5	gene	protein_coding	WRKY DNA-binding protein 46	WRKY46	ATWRKY46|WRKY DNA-BINDING PROTEIN 46	WRKY DNA-binding protein 46	45	49	193	142	241	171
AT2G46420	UP	DOWN	8.4	7.3	21.9	28.7	6.5	5.7	gene	protein_coding	helicase with zinc finger protein				723	624	1878	1893	446	377
AT2G46430	UP	DOWN	4	3.5	11.9	13.2	4.1	4	gene	protein_coding	cyclic nucleotide gated channel 3	CNGC3	ATCNGC3|cyclic nucleotide gated channel 3	cyclic nucleotide gated channel 3	341	293	1001	851	276	258
AT2G46580	UP	DOWN	12.1	12.6	28.2	28.1	12.3	11.3	gene	protein_coding	Pyridoxamine 5'-phosphate oxidase family protein				354	368	821	629	287	252
AT2G46610	UP	DOWN	2.9	3.2	14.6	13.1	2.7	2.8	gene	protein_coding	RNA-binding (RRM/RBD/RNP motifs) family protein	RS31a	At-RS31a|arginine/serine-rich splicing factor 31a	arginine/serine-rich splicing factor 31a	156	171	787	543	115	117
AT2G46760	UP	DOWN	1	1.1	2.4	2.5	0.9	0.9	gene	protein_coding	D-arabinono-1,4-lactone oxidase family protein	GulLO6	AtGulLO6	L -gulono-1,4-lactone ( L -GulL) oxidase 6	58	64	144	114	43	40
AT2G46790	UP	UP	0.5	1	6.7	7.4	15.1	13.7	gene	protein_coding	pseudo-response regulator 9	PRR9	APRR9|Arabidopsis pseudo-response regulator 9|TL1|TOC1-LIKE PROTEIN 1	pseudo-response regulator 9	34	61	426	362	770	674
AT2G46800	UP	DOWN	18.2	19.2	50.5	50.9	22.1	22.5	gene	protein_coding	zinc transporter	ZAT	ATCDF1|A. THALIANA CATION DIFFUSION FACILITATOR 1|ATMTP1|MTP1|metal tolerance protein 1|OZS1|OVERLY ZINC SENSITIVE 1|ZAT1|ZINC TRANSPORTER OF ARABIDOPSIS THALIANA 1	zinc transporter of Arabidopsis thaliana	1425	1492	3912	3037	1372	1343
AT2G46830	UP	UP	0.7	0.5	12	15.2	28.1	29.2	gene	protein_coding	circadian clock associated 1	CCA1	AtCCA1	circadian clock associated 1	56	41	977	951	1823	1826
AT2G46840	UP	DOWN	0.2	0.2	4.2	2	0.4	0.3	gene	protein_coding	hypothetical protein (DOMAIN OF UNKNOWN FUNCTION 724 4)	DUF4	ATDUF4|DOMAIN OF UNKNOWN FUNCTION 724 4	DOMAIN OF UNKNOWN FUNCTION 724 4	4	4	104	38	7	6
AT2G46970	UP	DOWN	0.7	0.4	1.9	2.6	0.7	0.3	gene	protein_coding	phytochrome interacting factor 3-like 1	PIL1		phytochrome interacting factor 3-like 1	38	19	96	104	29	13
AT2G47020	UP	DOWN	5.3	6.2	12.9	13.3	5.6	5.8	gene	protein_coding	Peptide chain release factor 1				323	375	779	620	272	269
AT2G47050	UP	NoChange	0.4	0.3	1.3	1.1	0.5	0.5	gene	protein_coding	Plant invertase/pectin methylesterase inhibitor superfamily protein				13	9	44	29	13	13
AT2G47180	UP	DOWN	4.2	3.9	153	128.8	34.6	34.6	gene	protein_coding	galactinol synthase 1	GolS1	AtGolS1|galactinol synthase 1	galactinol synthase 1	174	160	6358	4115	1150	1107
AT2G47420	UP	DOWN	21.5	21.4	59.6	48.3	17	15.2	gene	protein_coding	Ribosomal RNA adenine dimethylase family protein	DIM1A		adenosine dimethyl transferase 1A	912	901	2505	1564	573	493
AT2G47460	UP	DOWN	7	7.1	17.8	14.8	3.9	3.4	gene	protein_coding	myb domain protein 12	MYB12	ATMYB12|MYB DOMAIN PROTEIN 12|PFG1|PRODUCTION OF FLAVONOL GLYCOSIDES 1	myb domain protein 12	334	335	840	537	146	125
AT2G47770	UP	NoChange	0	0.1	2.2	1.4	1.1	1.4	gene	protein_coding	TSPO(outer membrane tryptophan-rich sensory protein)-like protein	TSPO	ATTSPO|TSPO(outer membrane tryptophan-rich sensory protein)-related	TSPO(outer membrane tryptophan-rich sensory protein)-related	0	4	68	34	28	34
AT2G47780	UP	DOWN	0.3	0.4	3.7	3.6	0.8	0.3	gene	protein_coding	Rubber elongation factor protein (REF)				9	12	100	76	18	6
AT2G47790	UP	DOWN	21.9	21.9	58.6	46.4	10.8	11.6	gene	protein_coding	Transducin/WD40 repeat-like superfamily protein		GTS1|GIGANTUS 1		921	914	2443	1488	360	372
AT2G48090	UP	DOWN	4.3	3.8	11.8	9.1	3.1	2.5	gene	protein_coding	hypothetical protein				165	145	447	265	94	72
AT2G48121	UP	DOWN	0.2	0.1	1.6	1.8	0.6	0.2	gene	protein_coding	ribonuclease III family protein				3	2	27	23	8	2
AT3G01070	UP	DOWN	2.9	1.6	7.1	4.8	1.5	1.7	gene	protein_coding	early nodulin-like protein 16	ENODL16	AtENODL16	early nodulin-like protein 16	98	53	236	123	39	44
AT3G01100	UP	NoChange	5.7	5.6	12.5	16.5	7	7.4	gene	protein_coding	hypothetical protein 1	HYP1	ATHYP1|ARABIDOPSIS THALIANA HYPOTHETICAL PROTEIN 1	hypothetical protein 1	552	534	1204	1219	540	545
AT3G01115	UP	NoChange	0.1	0	1	0.4	0	0.2	gene	long_noncoding_rna					1	0	16	5	0	2
AT3G01210	UP	NoChange	5.3	5.1	23.1	22.8	10.7	10.5	gene	protein_coding	RNA-binding (RRM/RBD/RNP motifs) family protein				208	200	905	685	335	317
AT3G01345	UP	DOWN	0	0.2	4.2	6.9	1.6	1.6	gene	protein_coding	Expressed protein				1	8	203	257	63	59
AT3G01420	UP	DOWN	34.1	32.6	146.1	148.9	36.8	39.9	gene	protein_coding	Peroxidase superfamily protein	DOX1			2398	2273	10193	7992	2053	2142
AT3G01540	UP	NoChange	83.2	80	190.8	212.5	90.8	101.7	gene	protein_coding	DEAD box RNA helicase 1	DRH1	ATDRH1|ARABIDOPSIS THALIANA DEAD BOX RNA HELICASE 1	DEAD box RNA helicase 1	6372	6077	14499	12419	5511	5949
AT3G01600	UP	DOWN	1.8	1.7	12.8	12.9	1.2	1	gene	protein_coding	NAC domain containing protein 44	NAC044	anac044|NAC domain containing protein 44	NAC domain containing protein 44	96	90	658	512	49	41
AT3G01770	UP	DOWN	11.5	11.9	42.9	44.1	19.1	18.7	gene	protein_coding	bromodomain and extraterminal domain protein 10	BET10	ATBET10|bromodomain and extraterminal domain protein 10	bromodomain and extraterminal domain protein 10	868	893	3206	2540	1143	1078
AT3G01820	UP	DOWN	17.1	18	52.7	48.4	10.8	14.4	gene	protein_coding	P-loop containing nucleoside triphosphate hydrolases superfamily protein				713	746	2181	1539	356	459
AT3G01930	UP	DOWN	7.9	6.9	14.8	18	6.3	6.7	gene	protein_coding	Major facilitator superfamily protein				610	530	1138	1068	390	396
AT3G02380	UP	UP	1.3	1.1	3.2	3.8	14.3	15.5	gene	protein_coding	CONSTANS-like 2	COL2	ATCOL2|CONSTANS-LIKE 2|BBX3|B-box domain protein 3	CONSTANS-like 2	86	77	217	197	769	804
AT3G02480	UP	DOWN	6.5	5.8	139.6	114.8	14.3	14.7	gene	protein_coding	Late embryogenesis abundant protein (LEA) family protein				107	96	2292	1449	188	186
AT3G02620	UP	DOWN	0.8	0.8	6.5	4	0.7	0.6	gene	protein_coding	Plant stearoyl-acyl-carrier-protein desaturase family protein				40	39	324	155	28	25
AT3G02832	UP	DOWN	0.8	0.5	2.6	1.6	0	0	gene	other_rna	other_RNA				22	14	72	34	0	0
AT3G03020	UP	NoChange	4.8	4.9	10.9	14.8	8.4	7.3	gene	protein_coding	hypothetical protein				112	114	253	265	157	130
AT3G03270	UP	DOWN	51	53.2	185.6	118.5	39.4	36.7	gene	protein_coding	Adenine nucleotide alpha hydrolases-like superfamily protein				2925	3026	10555	5185	1793	1609
AT3G03310	UP	NoChange	7.6	7.6	19	18.3	9.5	10.6	gene	protein_coding	lecithin:cholesterol acyltransferase 3	LCAT3	ATLCAT3|ARABIDOPSIS LECITHIN:CHOLESTEROL ACYLTRANSFERASE 3	lecithin:cholesterol acyltransferase 3	403	397	995	740	399	427
AT3G03341	UP	DOWN	1	0.9	5	5.5	1.9	1.2	gene	protein_coding	cold-regulated protein				17	15	85	71	25	15
AT3G03370	UP	NoChange	1.3	1	3.2	3.5	2.4	1.4	gene	protein_coding	hypothetical protein				51	42	127	108	77	44
AT3G03470	UP	NoChange	2.2	2.2	14.6	14.4	19.1	20.8	gene	protein_coding	cytochrome P450, family 87, subfamily A, polypeptide 9	CYP89A9		cytochrome P450, family 87, subfamily A, polypeptide 9	127	124	834	635	875	914
AT3G03480	UP	UP	0.1	0.2	0.5	0.5	1.7	1.9	gene	protein_coding	acetyl CoA:(Z)-3-hexen-1-ol acetyltransferase	CHAT		acetyl CoA:(Z)-3-hexen-1-ol acetyltransferase	3	9	22	20	63	68
AT3G03580	UP	DOWN	2	2.3	4.2	5.5	1.2	1.2	gene	protein_coding	Tetratricopeptide repeat (TPR)-like superfamily protein				174	198	368	369	83	78
AT3G03640	UP	DOWN	15.9	17.2	47	43.3	11.1	11.8	gene	protein_coding	beta glucosidase 25	BGLU25	GLUC	beta glucosidase 25	845	905	2474	1755	466	478
AT3G03650	UP	DOWN	0.6	0.4	2	2.5	0.9	1	gene	protein_coding	Exostosin family protein	EDA5		embryo sac development arrest 5	34	24	116	108	39	44
AT3G03660	UP	DOWN	0.4	0.3	1.5	1.8	0.4	0.5	gene	protein_coding	WUSCHEL related homeobox 11	WOX11		WUSCHEL related homeobox 11	28	24	116	104	26	26
AT3G03930	UP	DOWN	0	0.1	0.5	0.7	0.1	0	gene	protein_coding	kinase-like protein				0	3	16	16	3	0
AT3G04000	UP	DOWN	1.4	0.8	12.6	10.3	3.1	3.8	gene	protein_coding	NAD(P)-binding Rossmann-fold superfamily protein				55	31	494	313	96	115
AT3G04050	UP	DOWN	0.2	0.2	0.8	0.8	0.1	0.2	gene	protein_coding	Pyruvate kinase family protein				12	11	42	34	4	10
AT3G04160	UP	NoChange	1.9	1.8	4.2	7.2	3.8	4.4	gene	protein_coding	U11/U12 small nuclear ribonucleoprotein				160	148	351	465	256	285
AT3G04175	UP	DOWN	2.8	4.8	16.5	16.8	2.7	3.7	gene	small_nucleolar_rna			snoR80-2		12	20	69	54	9	12
AT3G04420	UP	DOWN	1.3	1.8	14.2	14.1	1.8	2.4	gene	protein_coding	NAC domain containing protein 48	NAC048	anac048|NAC domain containing protein 48	NAC domain containing protein 48	56	78	621	474	64	82
AT3G04660	UP	DOWN	0	0.1	0.5	0.4	0.1	0	gene	protein_coding	F-box and associated interaction domains-containing protein				0	3	18	12	2	0
AT3G04700	UP	DOWN	0.1	0.1	0.7	0.8	0.2	0	gene	protein_coding	carboxylate clamp-TPR protein (DUF1685)				2	4	22	19	5	1
AT3G04710	UP	DOWN	7.2	6.8	21.6	18	4.2	3.5	gene	protein_coding	ankyrin repeat family protein	TPR10		tetratricopeptide repeat 10	575	537	1702	1090	264	214
AT3G04720	UP	DOWN	116.5	129.8	340.9	231.6	105.9	98.4	gene	protein_coding	pathogenesis-related 4	PR4	AtPR4|HEL|HEVEIN-LIKE|PR-4	pathogenesis-related 4	3977	4391	11537	6030	2864	2564
AT3G04800	UP	DOWN	1.3	1.6	6.1	4.3	1.3	0.9	gene	protein_coding	translocase inner membrane subunit 23-3	TIM23-3	ATTIM23-3|translocase inner membrane subunit 23-3	translocase inner membrane subunit 23-3	23	27	103	56	18	12
AT3G04960	UP	NoChange	0.2	0.5	1.1	1.6	0.7	0.9	gene	protein_coding	trichohyalin, putative (DUF3444)				17	31	77	86	38	47
AT3G05110	UP	NoChange	0	0	0.4	0.5	0.1	0.1	gene	protein_coding	early endosome antigen-like protein, putative (DUF3444)				0	0	15	14	3	2
AT3G05165	UP	DOWN	19.4	18.6	75.8	76.6	27.5	29	gene	protein_coding	Major facilitator superfamily protein				1476	1398	5705	4435	1652	1678
AT3G05320	UP	DOWN	1.3	0.9	3.2	3.4	1.6	1.1	gene	protein_coding	O-fucosyltransferase family protein				90	66	227	184	91	63
AT3G05360	UP	DOWN	1.9	1.7	4.5	6.4	1.6	1.7	gene	protein_coding	receptor like protein 30	RLP30	AtRLP30|receptor like protein 30	receptor like protein 30	152	134	360	396	105	103
AT3G05400	UP	DOWN	3.9	3.3	13.6	12.2	3.2	3.8	gene	protein_coding	Major facilitator superfamily protein				223	191	782	539	148	167
AT3G05620	UP	DOWN	1.3	1	4	4.2	1.2	1.5	gene	protein_coding	Plant invertase/pectin methylesterase inhibitor superfamily				74	54	223	178	55	64
AT3G05635	UP	NoChange	0	0	0.7	1.6	0.1	0.5	gene	long_noncoding_rna					0	0	7	12	1	4
AT3G05650	UP	DOWN	0.6	0.7	4.2	8.4	1.2	1.2	gene	protein_coding	receptor like protein 32	RLP32	AtRLP32|receptor like protein 32	receptor like protein 32	69	77	482	741	114	108
AT3G05690	UP	DOWN	4	4.6	14.4	14.6	5.4	5.1	gene	protein_coding	nuclear factor Y, subunit A2	NF-YA2	ATHAP2B|HEME ACTIVATOR PROTEIN (YEAST) HOMOLOG 2B|AtNF-YA2|HAP2B|HEME ACTIVATOR PROTEIN (YEAST) HOMOLOG 2B|UNE8|UNFERTILIZED EMBRYO SAC 8	nuclear factor Y, subunit A2	234	262	827	647	248	227
AT3G05790	UP	DOWN	0.4	0.3	3.6	5.5	0.4	0.4	gene	protein_coding	lon protease 4	LON4		lon protease 4	42	30	336	393	27	27
AT3G05810	UP	DOWN	32.3	30.8	87	56	16.1	12.8	gene	protein_coding	IGR motif protein				713	674	1906	944	282	215
AT3G05925	UP	DOWN	0.1	0	3.1	2.2	0	0	gene	long_noncoding_rna					1	0	24	13	0	0
AT3G06210	UP	NoChange	2.9	3	7	7.8	3.7	4	gene	protein_coding	ARM repeat superfamily protein				255	262	603	514	254	262
AT3G06320	UP	DOWN	30.6	33	103.3	73.4	13.1	11.1	gene	protein_coding	Ribosomal protein L33 family protein				464	496	1554	849	157	129
AT3G06345	UP	DOWN	1.1	1.2	18.8	22.6	2.2	2.3	gene	mirna					12	13	210	194	20	20
AT3G06355	UP	DOWN	52.6	57.5	1036.2	870.1	113.5	126.6	gene	long_noncoding_rna					794	861	15524	10028	1359	1460
AT3G06465	UP	DOWN	0.1	0	1.9	2.9	0	0	gene	long_noncoding_rna					1	0	29	33	0	0
AT3G06520	UP	DOWN	1	0.7	3.7	3.7	1	1	gene	protein_coding	agenet domain-containing protein				53	34	191	146	39	39
AT3G06570	UP	NoChange	6.3	6.9	16.9	15.3	11	11.3	gene	protein_coding	Galactose oxidase/kelch repeat superfamily protein				254	274	672	469	351	348
AT3G06630	UP	DOWN	0.6	0.8	1.8	2.2	0.6	0.6	gene	protein_coding	protein kinase family protein				72	85	201	186	54	51
AT3G06690	UP	DOWN	1	1.1	5.6	5.7	1	1.6	gene	protein_coding	putative acyl-coenzyme A oxidase				21	24	122	95	18	27
AT3G06710	UP	DOWN	0.6	0.5	1.6	2.4	0.4	0.6	gene	protein_coding	E3 ubiquitin ligase				28	23	76	88	16	23
AT3G06795	UP	DOWN	0	0	4.5	4	0	0	gene	long_noncoding_rna					0	0	33	23	0	0
AT3G06920	UP	DOWN	2.7	2.8	5.5	7.1	1.7	1.7	gene	protein_coding	Tetratricopeptide repeat (TPR)-like superfamily protein				289	297	582	583	142	142
AT3G07120	UP	DOWN	0.4	0.4	1	1.3	0.2	0.1	gene	protein_coding	RING/U-box superfamily protein				16	15	39	39	5	3
AT3G07130	UP	DOWN	7.4	7	15.8	16.3	5.2	5.8	gene	protein_coding	purple acid phosphatase 15	PAP15	ATPAP15|PURPLE ACID PHOSPHATASE 15	purple acid phosphatase 15	442	410	928	738	245	262
AT3G07150	UP	DOWN	0.5	0.2	6.2	4.4	0.4	0.5	gene	protein_coding	amino acid-ligase				12	5	137	76	7	9
AT3G07350	UP	UP	3.5	4	11.2	11.8	30.8	29.8	gene	protein_coding	sulfate/thiosulfate import ATP-binding protein, putative (DUF506)				141	158	442	360	974	906
AT3G07465	UP	DOWN	0.3	0.6	2.5	3	0.6	0.3	gene	long_noncoding_rna					2	5	20	18	4	2
AT3G07770	UP	DOWN	35.9	33.8	131.2	174.8	20.1	21.1	gene	protein_coding	HEAT SHOCK PROTEIN 89.1	Hsp89.1	AtHsp90-6|HEAT SHOCK PROTEIN 90-6|AtHsp90.6|HEAT SHOCK PROTEIN 90.6	HEAT SHOCK PROTEIN 89.1	3495	3255	12649	12970	1550	1565
AT3G07860	UP	DOWN	5.6	5.3	17.9	17.5	2.9	2.5	gene	protein_coding	Ubiquitin-like superfamily protein				258	243	823	617	105	90
AT3G08040	UP	NoChange	3.6	3.9	8.6	10	3.4	4.9	gene	protein_coding	MATE efflux family protein	FRD3	ATFRD3|MAN1|MANGANESE ACCUMULATOR 1	FERRIC REDUCTASE DEFECTIVE 3	248	266	584	524	184	258
AT3G08065	UP	NoChange	5.2	5	11.9	13	6.7	5.9	gene	long_noncoding_rna					92	88	210	176	94	80
AT3G08115	UP	DOWN	0.2	0.1	1.1	1.2	0.2	0.4	gene	long_noncoding_rna					5	2	33	28	4	10
AT3G08560	UP	DOWN	0.1	0	0.7	0.8	0	0.1	gene	protein_coding	vacuolar H+-ATPase subunit E isoform 2	VHA-E2		vacuolar H+-ATPase subunit E isoform 2	3	0	15	14	0	1
AT3G08590	UP	DOWN	60.9	61.9	144.1	155.1	47.7	49.9	gene	protein_coding	Phosphoglycerate mutase, 2,3-bisphosphoglycerate-independent	iPGAM2		2,3-biphosphoglycerate-independent phosphoglycerate mutase 2	4356	4390	10221	8462	2705	2724
AT3G08690	UP	DOWN	16.7	17	55.7	48.7	14.8	12.6	gene	protein_coding	ubiquitin-conjugating enzyme 11	UBC11	ATUBC11	ubiquitin-conjugating enzyme 11	629	634	2077	1399	440	362
AT3G08810	UP	DOWN	0	0.1	2.3	2	0.1	0.1	gene	protein_coding	Galactose oxidase/kelch repeat superfamily protein				1	3	84	57	2	3
AT3G08860	UP	NoChange	3	2.8	10.3	12.2	7.1	7.5	gene	protein_coding	PYRIMIDINE 4	PYD4		PYRIMIDINE 4	214	202	737	675	406	416
AT3G08970	UP	DOWN	3.1	3.2	14.9	15.7	1.7	1.9	gene	protein_coding	DNAJ heat shock N-terminal domain-containing protein	ATERDJ3A			201	207	956	772	88	92
AT3G09405	UP	NoChange	0.5	0.6	1.6	2.1	1.2	1	gene	protein_coding	Pectinacetylesterase family protein				29	33	89	89	53	44
AT3G09450	UP	NoChange	0.1	0.1	0.6	0.5	1	0.9	gene	protein_coding	fusaric acid resistance family protein				11	5	44	26	60	53
AT3G09600	UP	UP	0.5	0.3	3.1	3.2	6.4	7.2	gene	protein_coding	Homeodomain-like superfamily protein	RVE8	LCL5|LHY-CCA1-LIKE5	REVEILLE 8	34	20	214	171	358	387
AT3G09640	UP	DOWN	0	0.1	145.8	136.9	0.4	0.2	gene	protein_coding	ascorbate peroxidase 2	APX2	APX1B|ASCORBATE PEROXIDASE 1B	ascorbate peroxidase 2	0	4	4648	3356	11	4
AT3G09680	UP	DOWN	3.5	3.5	11.7	8.8	1.2	0.7	gene	protein_coding	Ribosomal protein S12/S23 family protein				69	69	230	133	19	10
AT3G09700	UP	DOWN	11.6	11.5	26.4	25.7	5.5	5.4	gene	protein_coding	Chaperone DnaJ-domain superfamily protein				283	278	639	477	106	100
AT3G09775	UP	DOWN	0.4	0.6	2.1	2	0.6	0.2	gene	long_noncoding_rna					5	8	27	20	6	2
AT3G09785	UP	DOWN	0.1	0	3.7	5	0.2	0	gene	long_noncoding_rna					1	0	27	28	1	0
AT3G09870	UP	NoChange	0.1	0.1	0.4	0.7	1.9	1.1	gene	protein_coding	SAUR-like auxin-responsive protein family		SAUR48|SMALL AUXIN UPREGULATED RNA 48		1	1	7	9	25	13
AT3G09950	UP	DOWN	0.8	1.6	7.4	5.3	0.5	0.8	gene	protein_coding	hypothetical protein				16	30	140	77	8	12
AT3G10020	UP	NoChange	48	48	140.7	137.6	173.9	171.5	gene	protein_coding	plant/protein				1615	1601	4689	3528	4633	4401
AT3G10030	UP	DOWN	9.7	8.9	25.2	28.8	11.6	11.6	gene	protein_coding	aspartate/glutamate/uridylate kinase family protein				689	629	1774	1559	655	627
AT3G10150	UP	DOWN	0.3	0.3	3.1	3.3	1.1	1.2	gene	protein_coding	purple acid phosphatase 16	PAP16	ATPAP16	purple acid phosphatase 16	12	11	127	102	34	38
AT3G10190	UP	NoChange	10	12.1	28.8	23	12.6	12.3	gene	protein_coding	Calcium-binding EF-hand family protein				289	347	828	510	289	273
AT3G10450	UP	NoChange	3.6	3.6	16.1	16.5	10.3	9	gene	protein_coding	serine carboxypeptidase-like 7	SCPL7		serine carboxypeptidase-like 7	197	192	865	678	443	370
AT3G10510	UP	DOWN	0	0.1	1.2	0.7	0	0.1	gene	protein_coding	Galactose oxidase/kelch repeat superfamily protein				0	3	40	17	1	2
AT3G10572	UP	DOWN	6.1	6.9	18.8	15	8	6.3	gene	protein_coding	3-phosphoinositide-dependent protein kinase-1	APEM9		ABERRANT PEROXISOME MORPHOLOGY 9	271	304	834	510	284	214
AT3G10590	UP	DOWN	0.6	0.3	2.5	2.1	0.3	0.6	gene	protein_coding	Duplicated homeodomain-like superfamily protein				15	8	64	41	7	12
AT3G10745	UP	DOWN	2	3	13.1	9.1	1.7	0	gene	mirna		MIR158A	p_MI0000188	microRNA158A	6	9	39	21	4	0
AT3G10820	UP	NoChange	2.2	2.3	6.2	6.5	3.1	3.1	gene	protein_coding	Transcription elongation factor (TFIIS) family protein				177	187	503	406	197	191
AT3G10930	UP	UP	0.9	1.4	4.1	3.4	18.5	14.5	gene	protein_coding	hypothetical protein				24	35	105	67	375	284
AT3G10985	UP	NoChange	22.1	20.6	49.3	51.4	52.3	49.5	gene	protein_coding	senescence associated gene 20	SAG20	ATWI-12|ARABIDOPSIS THALIANA WOUND-INDUCED PROTEIN 12|WI12|WOUND-INDUCED PROTEIN 12	senescence associated gene 20	962	888	2126	1705	1802	1641
AT3G11000	UP	DOWN	0.7	0.4	1.6	2.5	0.7	0.3	gene	protein_coding	DCD (Development and Cell Death) domain protein				51	32	117	141	42	19
AT3G11010	UP	NoChange	1.7	2	4	7.1	3	2.9	gene	protein_coding	receptor like protein 34	RLP34	AtRLP34|receptor like protein 34	receptor like protein 34	171	199	387	533	231	214
AT3G11050	UP	DOWN	3	3.2	17.2	15.4	1.8	2.5	gene	protein_coding	ferritin 2	FER2	ATFER2|ferritin 2	ferritin 2	104	108	590	405	48	65
AT3G11165	UP	NoChange	0	0	0.4	1.2	0.2	0.4	gene	protein_coding	hypothetical protein				0	0	8	18	3	6
AT3G11580	UP	DOWN	1.9	2.2	5.2	4.5	2.2	2	gene	protein_coding	AP2/B3-like transcriptional factor family protein				162	187	438	293	147	131
AT3G11860	UP	NoChange	0	0	0.6	0.4	0.1	0	gene	protein_coding	sterile alpha motif (SAM) domain protein				1	1	14	7	2	0
AT3G12050	UP	DOWN	41.1	41.8	115.7	125	37.7	32.5	gene	protein_coding	Aha1 domain-containing protein				1946	1963	5435	4518	1417	1174
AT3G12070	UP	DOWN	1	0.9	2.3	2.7	0.9	1.1	gene	protein_coding	RAB geranylgeranyl transferase beta subunit 2	RGTB2	AtRGTB2|RAB geranylgeranyl transferase beta subunit 2	RAB geranylgeranyl transferase beta subunit 2	64	57	140	126	46	51
AT3G12300	UP	NoChange	10.5	8.9	28	20.5	13.8	10.1	gene	protein_coding	cilia/flagella-associated protein	BUG22			317	268	839	473	330	234
AT3G12320	UP	UP	0.8	0.5	6.6	5.4	23.5	23.2	gene	protein_coding	hypothetical protein		LNK3|night light-inducible and clock-regulated 3		42	24	325	203	924	877
AT3G12410	UP	NoChange	0.1	0.1	0.7	0.7	0.1	0.2	gene	protein_coding	Polynucleotidyl transferase, ribonuclease H-like superfamily protein				2	2	22	15	3	5
AT3G12520	UP	DOWN	5.3	4.8	12.3	16.6	5.9	6.3	gene	protein_coding	sulfate transporter 4;2	SULTR4;2		sulfate transporter 4;2	386	348	898	929	341	355
AT3G12580	UP	DOWN	9.3	7.5	229	283.8	14	16.2	gene	protein_coding	heat shock protein 70	HSP70	ATHSP70|ARABIDOPSIS HEAT SHOCK PROTEIN 70	heat shock protein 70	702	565	17226	16420	841	935
AT3G12760	UP	DOWN	14.3	13.9	35.9	34.9	15.9	14.2	gene	protein_coding	defective in cullin neddylation protein				1297	1247	3219	2407	1142	978
AT3G12915	UP	NoChange	3.2	3.1	6.9	8.8	4.4	4.2	gene	protein_coding	Ribosomal protein S5/Elongation factor G/III/V family protein				276	263	588	577	303	280
AT3G13130	UP	DOWN	0.8	0.7	2.8	2	0.1	0.2	gene	protein_coding	transmembrane protein				20	17	71	38	3	3
AT3G13170	UP	DOWN	0.4	0.5	1.6	1.9	0.3	0.6	gene	protein_coding	Spo11/DNA topoisomerase VI, subunit A protein	ATSPO11-1			18	21	68	62	11	19
AT3G13224	UP	DOWN	7	6.5	16.3	21	6.5	7.4	gene	protein_coding	RNA-binding (RRM/RBD/RNP motifs) family protein				478	443	1101	1093	351	386
AT3G13240	UP	NoChange	2.3	2.5	7.2	7.2	3.8	2.8	gene	protein_coding	hypothetical protein				38	41	120	92	51	36
AT3G13276	UP	DOWN	0	0.6	9.3	16.4	0.6	1.9	gene	protein_coding	hypothetical protein				0	5	75	101	4	12
AT3G13277	UP	DOWN	0.2	0.5	5.2	10.4	1.7	2.4	gene	other_rna	other_RNA				9	22	237	362	61	83
AT3G13280	UP	DOWN	0	0	0.9	1.3	0	0	gene	protein_coding	Putative endonuclease or glycosyl hydrolase				0	0	31	34	1	1
AT3G13470	UP	DOWN	118.4	113.2	807.8	865.2	52.9	55.3	gene	protein_coding	TCP-1/cpn60 chaperonin family protein	Cpn60beta2		chaperonin-60beta2	8367	7931	56607	46641	2965	2985
AT3G13590	UP	DOWN	1.1	1.4	3.5	2.6	1	1	gene	protein_coding	Cysteine/Histidine-rich C1 domain family protein				53	66	161	91	38	34
AT3G13680	UP	DOWN	0.1	0.1	3.7	3.1	0.1	0	gene	protein_coding	F-box and associated interaction domains-containing protein				5	5	161	105	5	1
AT3G13784	UP	DOWN	3.5	3.7	12.7	11.5	1.4	1	gene	protein_coding	cell wall invertase 5	CWINV5	AtcwINV5|cell wall invertase 5	cell wall invertase 5	207	216	748	518	65	43
AT3G13820	UP	DOWN	0	0	0.3	0.2	0	0	gene	protein_coding	F-box and associated interaction domains-containing protein				1	1	14	7	0	1
AT3G13850	UP	DOWN	0.1	0.2	1	1.3	0.1	0.3	gene	protein_coding	LOB domain-containing protein 22	LBD22		LOB domain-containing protein 22	2	7	32	33	3	7
AT3G13860	UP	DOWN	28.3	25.5	86.8	100.6	15.5	15.8	gene	protein_coding	heat shock protein 60-3A	HSP60-3A		heat shock protein 60-3A	1795	1603	5461	4868	781	764
AT3G14100	UP	DOWN	56.6	58.4	130	132.7	34.7	36.4	gene	protein_coding	RNA-binding (RRM/RBD/RNP motifs) family protein				2735	2799	6237	4897	1331	1342
AT3G14140	UP	NoChange	0	0.1	0.6	0.5	0.1	0.2	gene	protein_coding	2-oxoglutarate-dependent dioxygenase family protein				2	6	26	17	5	7
AT3G14210	UP	DOWN	309.9	313.5	1070.9	1208.3	251.4	243.7	gene	protein_coding	GDSL-like lipase/acylhydrolase superfamily protein	ESM1		epithiospecifier modifier 1	18196	18253	62353	54121	11700	10922
AT3G14360	UP	DOWN	1.9	1.9	6.3	6.5	1.6	1.5	gene	protein_coding	alpha/beta-Hydrolases superfamily protein				106	107	347	276	73	62
AT3G14380	UP	DOWN	0.1	0.3	1	0.8	0.1	0	gene	protein_coding	Uncharacterized protein family (UPF0497)		CASPL2A2|CASP-like protein 2A2		5	13	43	26	3	0
AT3G14450	UP	DOWN	3.7	2.9	9.5	10.1	1.8	1.5	gene	protein_coding	CTC-interacting domain 9	CID9		CTC-interacting domain 9	146	113	373	305	57	44
AT3G14460	UP	NoChange	0.3	0.2	0.5	1.1	0.4	0.8	gene	protein_coding	LRR and NB-ARC domains-containing disease resistance protein				45	32	63	115	42	77
AT3G14620	UP	DOWN	13.3	12.9	33.8	36.7	13.5	13.1	gene	protein_coding	cytochrome P450, family 72, subfamily A, polypeptide 8	CYP72A8		cytochrome P450, family 72, subfamily A, polypeptide 8	823	793	2081	1734	663	619
AT3G14640	UP	NoChange	0.2	0.2	0.5	1.2	0.4	0.5	gene	protein_coding	cytochrome P450, family 72, subfamily A, polypeptide 10	CYP72A10		cytochrome P450, family 72, subfamily A, polypeptide 10	10	9	29	48	16	20
AT3G14700	UP	DOWN	0.7	0.7	2.4	3.3	1	0.5	gene	protein_coding	SART-1 family				22	21	69	74	24	11
AT3G14710	UP	DOWN	0	0.1	0.3	0.6	0	0	gene	protein_coding	RNI-like superfamily protein				1	5	12	20	0	0
AT3G14780	UP	NoChange	1.6	1.7	4.2	3.7	2.6	2.5	gene	protein_coding	callose synthase				60	66	158	109	78	72
AT3G14860	UP	DOWN	14.8	15.4	37.9	36.6	14.6	13	gene	protein_coding	NHL domain-containing protein				856	885	2174	1613	669	572
AT3G15010	UP	DOWN	17	16.6	43.7	63.2	16.5	16.7	gene	protein_coding	RNA-binding (RRM/RBD/RNP motifs) family protein				1687	1628	4293	4776	1295	1260
AT3G15150	UP	DOWN	5.7	3.3	14.2	9.2	4.3	3.8	gene	protein_coding	RING/U-box superfamily protein	HPY2	ATMMS21|A. THALIANA METHYL METHANE SULFONATE SENSITIVITY 21|MMS21|METHYL METHANE SULFONATE SENSITIVITY 2	HIGH PLOIDY2	206	118	507	252	121	104
AT3G15290	UP	NoChange	12.8	14.2	36	32.4	14.2	17.1	gene	protein_coding	3-hydroxyacyl-CoA dehydrogenase family protein				494	543	1378	954	433	504
AT3G15340	UP	DOWN	1	0.9	2.3	2.9	0.9	0.7	gene	protein_coding	proton pump interactor 2	PPI2		proton pump interactor 2	85	79	188	185	58	45
AT3G15500	UP	UP	0.4	0.5	1.5	1.7	5.8	5.9	gene	protein_coding	NAC domain containing protein 3	NAC3	ANAC055|NAC domain containing protein 55|ATNAC3|NAC domain containing protein 3|NAC055|NAC domain containing protein 55	NAC domain containing protein 3	18	23	67	61	215	209
AT3G15510	UP	NoChange	2.4	1.8	5.1	5.5	5.4	5.5	gene	protein_coding	NAC domain containing protein 2	NAC2	ANAC056|Arabidopsis NAC domain containing protein 56|ATNAC2|NAC domain containing protein 2|NARS1|NAC-REGULATED SEED MORPHOLOGY 1	NAC domain containing protein 2	133	96	279	230	237	230
AT3G15534	UP	DOWN	0.2	0.1	0.9	0.7	0.1	0.1	gene	protein_coding	hypothetical protein				3	1	17	10	2	1
AT3G15590	UP	DOWN	19	17	40.4	47.1	11.4	11.6	gene	protein_coding	Tetratricopeptide repeat (TPR)-like superfamily protein				1360	1206	2864	2569	648	634
AT3G15605	UP	DOWN	0	0	0.8	0.8	0	0	gene	protein_coding	nucleic acid binding protein				1	0	48	39	1	0
AT3G15720	UP	DOWN	3.4	2.9	7.9	7.2	1.6	1.6	gene	protein_coding	Pectin lyase-like superfamily protein				187	157	430	300	69	66
AT3G15770	UP	UP	5	4.7	12.3	9.7	25	20.6	gene	protein_coding	hypothetical protein				129	121	316	192	514	408
AT3G15990	UP	DOWN	2.5	3.4	6	8.5	2.7	2.1	gene	protein_coding	sulfate transporter 3;4	SULTR3;4		sulfate transporter 3;4	172	231	405	446	144	112
AT3G16020	UP	NoChange	0.3	0.2	1.3	1.7	0.7	0.6	gene	protein_coding	F-box associated ubiquitination effector protein				10	5	39	38	17	13
AT3G16040	UP	DOWN	0.1	0	1	0.9	0	0	gene	protein_coding	Translation machinery associated TMA7				1	0	14	9	0	0
AT3G16050	UP	DOWN	7.6	7.4	29.2	22.2	3.9	2.8	gene	protein_coding	pyridoxine biosynthesis 1.2	PDX1.2	A37|ATPDX1.2|ARABIDOPSIS THALIANA PYRIDOXINE BIOSYNTHESIS 1.2	pyridoxine biosynthesis 1.2	317	304	1202	704	130	90
AT3G16175	UP	NoChange	1.4	1.5	7	6.5	3.5	3.1	gene	protein_coding	Thioesterase superfamily protein				30	32	151	109	61	52
AT3G16310	UP	DOWN	27.2	28.8	70.9	61.8	18	20.5	gene	protein_coding	mitotic phosphoprotein N' end (MPPN) family protein				1231	1295	3186	2136	647	708
AT3G16320	UP	DOWN	1.8	1.7	5.4	7	2.1	1.7	gene	protein_coding	Tetratricopeptide repeat (TPR)-like superfamily protein	CDC27a			148	138	445	444	137	106
AT3G16360	UP	DOWN	5.7	5.2	18.9	15.9	2.9	2.1	gene	protein_coding	HPT phosphotransmitter 4	AHP4		HPT phosphotransmitter 4	162	145	529	343	64	45
AT3G16640	UP	NoChange	755	816.2	2362.7	1568.7	891.4	873	gene	protein_coding	translationally controlled tumor protein	TCTP	AtTCTP2	translationally controlled tumor protein	22993	24648	71360	36447	21516	20295
AT3G16650	UP	DOWN	2.9	2.6	11.7	14.3	2	2.3	gene	protein_coding	Transducin/WD40 repeat-like superfamily protein		PRL2|Pleiotropic regulatory locus 2		165	145	659	619	89	98
AT3G16770	UP	NoChange	77.5	77.9	245.7	179.5	213.1	215.7	gene	protein_coding	ethylene-responsive element binding protein	EBP	ATEBP|ethylene-responsive element binding protein|ERF72|ETHYLENE RESPONSE FACTOR 72|RAP2.3|RELATED TO AP2 3	ethylene-responsive element binding protein	3048	3035	9575	5382	6639	6471
AT3G16860	UP	NoChange	0.7	1	1.9	3	1.7	1.8	gene	protein_coding	COBRA-like protein 8 precursor	COBL8		COBRA-like protein 8 precursor	48	72	137	162	96	98
AT3G16890	UP	DOWN	1.8	1.6	3.9	4.2	1.4	1.7	gene	protein_coding	pentatricopeptide (PPR) domain protein 40	PPR40		pentatricopeptide (PPR) domain protein 40	136	122	291	243	81	98
AT3G17040	UP	NoChange	14.6	13.4	31.4	32.8	42.6	42.1	gene	protein_coding	high chlorophyll fluorescent 107	HCF107		high chlorophyll fluorescent 107	1365	1244	2909	2333	3150	3001
AT3G17225	UP	NoChange	1	0.4	2.2	2.7	1.7	2	gene	protein_coding	Plant invertase/pectin methylesterase inhibitor superfamily protein				25	11	55	52	34	38
AT3G17280	UP	DOWN	0.6	0.6	1.7	2.1	0.6	0.9	gene	protein_coding	F-box and associated interaction domains-containing protein				26	30	78	75	24	31
AT3G17520	UP	NoChange	0	0.1	1.4	1.5	2.6	2.6	gene	protein_coding	Late embryogenesis abundant protein (LEA) family protein				0	2	53	44	80	75
AT3G17600	UP	DOWN	0.4	0.8	2.4	2.3	0.1	0.9	gene	protein_coding	indole-3-acetic acid inducible 31	IAA31		indole-3-acetic acid inducible 31	12	22	63	47	2	18
AT3G17611	UP	DOWN	4.3	3.4	12.9	11.3	3.7	3.4	gene	protein_coding	RHOMBOID-like protein 14	RBL14	ATRBL10|RHOMBOID-like protein 10|ATRBL14|RHOMBOID-like protein 14|RBL10|RHOMBOID-like protein 10	RHOMBOID-like protein 14	226	177	679	459	154	137
AT3G17626	UP	NoChange	2.4	3.2	8.9	6.1	4.1	3.5	gene	protein_coding	structural constituent of ribosome				49	65	180	96	67	54
AT3G17630	UP	NoChange	0.8	0.7	1.8	2.1	0.9	0.9	gene	protein_coding	cation/H+ exchanger 19	CHX19	ATCHX19|cation/H+ exchanger 19	cation/H+ exchanger 19	71	65	163	145	64	63
AT3G17660	UP	DOWN	1.1	1.2	2.4	3.7	1	1	gene	protein_coding	ARF-GAP domain 15	AGD15		ARF-GAP domain 15	46	50	103	124	36	33
AT3G17740	UP	DOWN	3.1	3.1	10.9	13.5	3.8	4.3	gene	protein_coding	hypothetical protein				351	352	1236	1178	349	375
AT3G17790	UP	DOWN	23.1	24.2	50.5	55.5	16.6	18.4	gene	protein_coding	purple acid phosphatase 17	PAP17	ATACP5|ATPAP17	purple acid phosphatase 17	1152	1199	2500	2113	655	702
AT3G17800	UP	NoChange	19.6	18.3	42.6	42.5	53.3	51.1	gene	protein_coding	alanine-tRNA ligase, putative (DUF760)				1001	927	2161	1657	2160	1995
AT3G17890	UP	DOWN	2.2	2.6	7	5.8	2.2	1.6	gene	protein_coding	hypothetical protein				83	97	259	166	66	45
AT3G17980	UP	DOWN	0.1	0.1	0.6	0.7	0.1	0.1	gene	protein_coding	Calcium-dependent lipid-binding (CaLB domain) family protein	C2	AtC2|Arabidopsis thaliana C2 domain|AtGAP1|homolog of OsGAP1|CAR4|C2-domain ABA-related	C2 domain	3	3	28	26	3	2
AT3G18210	UP	DOWN	14.5	15.8	38.3	32.7	10.8	10.4	gene	protein_coding	2-oxoglutarate (2OG) and Fe(II)-dependent oxygenase superfamily protein				765	828	2007	1320	452	418
AT3G18217	UP	DOWN	7	3.7	12	13.4	5.8	3.4	gene	mirna		MIR157C	p_MI0000186	microRNA157C	46	24	78	67	30	17
AT3G18280	UP	DOWN	53.1	55.8	149.7	144.9	49.4	41.7	gene	protein_coding	Bifunctional inhibitor/lipid-transfer protein/seed storage 2S albumin superfamily protein				1123	1171	3141	2339	828	673
AT3G18282	UP	NoChange	0	0	0.6	0.5	0.1	0.1	gene	protein_coding	hypothetical protein				0	0	11	7	2	1
AT3G18610	UP	DOWN	0.6	0.4	9.8	9.8	0.6	0.5	gene	protein_coding	nucleolin like 2	NUC-L2	ATNUC-L2|nucleolin like 2|NUC2|nucleolin 2|PARLL1|PARALLEL1-LIKE 1	nucleolin like 2	40	29	658	507	34	27
AT3G18773	UP	UP	1.1	0.7	2.2	2.2	5.3	4.5	gene	protein_coding	RING/U-box superfamily protein				46	31	92	73	179	149
AT3G18870	UP	NoChange	3	3	7.8	7.8	3.1	3.8	gene	protein_coding	Mitochondrial transcription termination factor family protein				87	87	223	172	70	84
AT3G19040	UP	DOWN	0.2	0.1	0.3	0.7	0.2	0.1	gene	protein_coding	histone acetyltransferase of the TAFII250 family 2	HAF2	TAF1B|TBP-ASSOCIATED FACTOR 1B|TAF1|TBP-ASSOCIATED FACTOR 1	histone acetyltransferase of the TAFII250 family 2	28	23	51	85	33	15
AT3G19150	UP	DOWN	6	5.9	15.5	14.5	7.1	5.4	gene	protein_coding	KIP-related protein 6	KRP6	ACK1|ARABIDOPSIS CDK INHIBITOR 1|AtKRP6|ICK4	KIP-related protein 6	273	266	702	506	259	189
AT3G19270	UP	DOWN	0.6	0.8	10.9	12.2	1.2	1.2	gene	protein_coding	cytochrome P450, family 707, subfamily A, polypeptide 4	CYP707A4		cytochrome P450, family 707, subfamily A, polypeptide 4	31	44	568	491	52	49
AT3G19470	UP	DOWN	2.6	2.5	7.2	5.5	2.3	2.3	gene	protein_coding	F-box and associated interaction domains-containing protein				123	117	334	196	85	82
AT3G19580	UP	UP	1.3	0.8	2.4	3.2	8.5	8.6	gene	protein_coding	zinc-finger protein 2	ZF2	AZF2|zinc-finger protein 2	zinc-finger protein 2	56	34	101	101	281	277
AT3G19920	UP	NoChange	0	0	0.3	0.2	0.1	0	gene	protein_coding	BTB/POZ domain protein				0	1	16	8	3	1
AT3G20100	UP	DOWN	10.6	10.7	57.1	59.9	16.9	17.7	gene	protein_coding	cytochrome P450, family 705, subfamily A, polypeptide 19	CYP705A19		cytochrome P450, family 705, subfamily A, polypeptide 19	635	633	3379	2726	799	806
AT3G20180	UP	DOWN	0.2	0.1	1.8	1.8	0	0.1	gene	protein_coding	Copper transport protein family				4	3	47	37	1	3
AT3G20190	UP	DOWN	0.1	0.1	0.6	0.6	0	0.2	gene	protein_coding	Leucine-rich repeat protein kinase family protein	PRK4		pollen receptor like kinase 4	5	6	46	33	3	9
AT3G20475	UP	DOWN	0.8	0.6	1.6	1.9	0.5	0.5	gene	protein_coding	MUTS-homologue 5	MSH5	ATMSH5|MUTS-HOMOLOGUE 5	MUTS-homologue 5	70	54	146	130	37	36
AT3G20500	UP	DOWN	16.4	16.6	41.7	44.5	16.6	16.1	gene	protein_coding	purple acid phosphatase 18	PAP18	ATPAP18|PURPLE ACID PHOSPHATASE 18	purple acid phosphatase 18	759	764	1921	1576	609	570
AT3G20520	UP	DOWN	0.2	0.1	0.4	0.6	0.1	0.1	gene	protein_coding	SHV3-like 3	SVL3	GDPDL5|Glycerophosphodiester phosphodiesterase (GDPD) like 5	SHV3-like 3	13	5	32	32	5	7
AT3G20660	UP	NoChange	2.4	2	4.9	5.9	3.2	3.3	gene	protein_coding	organic cation/carnitine transporter4	2018-10-04	AtOCT4|organic cation/carnitine transporter4	organic cation/carnitine transporter4	153	126	307	286	161	161
AT3G20710	UP	DOWN	0.3	0.2	0.9	1.2	0.3	0.3	gene	protein_coding	F-box family protein				12	9	36	38	10	9
AT3G21000	UP	DOWN	0	0	0.6	0.7	0.1	0	gene	protein_coding	Gag-Pol-related retrotransposon family protein				1	2	27	24	3	1
AT3G21150	UP	NoChange	0.2	0.2	1.9	2.5	1.5	2.6	gene	protein_coding	B-box 32	BBX32	AtBBX32|EIP6|EMF1-Interacting Protein 6	B-box domain protein 32	8	8	74	75	47	77
AT3G21310	UP	DOWN	0.3	0.2	0.9	0.9	0.2	0.1	gene	protein_coding	Core-2/I-branching beta-1,6-N-acetylglucosaminyltransferase family protein				24	20	73	56	16	4
AT3G21420	UP	DOWN	3.4	3.7	11.1	12	4	4.6	gene	protein_coding	2-oxoglutarate (2OG) and Fe(II)-dependent oxygenase superfamily protein	LBO1		LATERAL BRANCHING OXIDOREDUCTASE 1	168	180	541	447	156	174
AT3G21520	UP	NoChange	0.2	0.2	2.4	2.3	1.8	1	gene	protein_coding	transmembrane protein, putative (DUF679 domain membrane protein 1)	DMP1	AtDMP1|Arabidopsis thaliana DUF679 domain membrane protein 1	DUF679 domain membrane protein 1	4	4	61	45	36	20
AT3G21660	UP	NoChange	0.1	0	1.1	0.8	0.6	0.6	gene	protein_coding	UBX domain-containing protein				3	0	47	27	19	18
AT3G21670	UP	UP	2.1	3.1	17.2	18	36.4	36.5	gene	protein_coding	Major facilitator superfamily protein		AtNPF6.4|NPF6.4|NRT1/ PTR family 6.4		140	205	1133	915	1917	1851
AT3G21720	UP	DOWN	4.5	4.9	28.9	24.5	7.5	9	gene	protein_coding	isocitrate lyase	ICL		isocitrate lyase	299	326	1909	1247	397	460
AT3G21740	UP	DOWN	7.2	6.1	16.4	14.8	4.5	3.3	gene	protein_coding	APO RNA-binding protein (DUF794)	APO4		ACCUMULATION OF PHOTOSYSTEM ONE 4	345	289	780	539	171	122
AT3G21870	UP	UP	2.3	3	8.4	6.9	21.9	22.5	gene	protein_coding	cyclin p2;1	CYCP2;1		cyclin p2;1	62	80	226	143	474	468
AT3G21880	UP	NoChange	0	0	0.3	0.2	0.1	0	gene	protein_coding	B-box type zinc finger protein with CCT domain-containing protein	BBX10		B-box domain protein 10	0	1	13	6	2	0
AT3G21890	UP	DOWN	0.2	0.4	6.4	5.1	1.6	2.1	gene	protein_coding	B-box type zinc finger family protein	BBX31		B-box domain protein 31	6	13	210	129	43	54
AT3G22090	UP	DOWN	0.2	0.1	4.4	3.7	0.2	0	gene	protein_coding	hypothetical protein				4	1	72	46	2	0
AT3G22100	UP	NoChange	0.3	0.3	1.7	3.6	0.6	1.4	gene	protein_coding	basic helix-loop-helix (bHLH) DNA-binding superfamily protein				8	8	43	68	12	26
AT3G22410	UP	DOWN	2.1	1.6	4	5.3	1.6	1.1	gene	protein_coding	Sec14p-like phosphatidylinositol transfer family protein				105	79	202	205	65	44
AT3G22415	UP	DOWN	1	1.5	3.8	3	1	1.5	gene	protein_coding	hypothetical protein				22	31	80	48	16	24
AT3G22460	UP	NoChange	2.4	2	5.7	4.9	7.8	6.7	gene	protein_coding	O-acetylserine (thiol) lyase (OAS-TL) isoform A2	OASA2		O-acetylserine (thiol) lyase (OAS-TL) isoform A2	86	73	203	135	223	185
AT3G22550	UP	DOWN	12.3	12.4	31.5	30.5	9	9.2	gene	protein_coding	NAD(P)H-quinone oxidoreductase subunit, putative (DUF581)				686	689	1748	1302	401	391
AT3G22560	UP	DOWN	0.3	0.5	5.3	4.9	1.3	1.5	gene	protein_coding	Acyl-CoA N-acyltransferases (NAT) superfamily protein				8	14	148	105	29	31
AT3G22700	UP	DOWN	0	0	0.5	0.3	0	0	gene	protein_coding	F-box and associated interaction domains-containing protein				1	1	18	7	1	0
AT3G22860	UP	DOWN	0	0	0.6	0.8	0.2	0.1	gene	protein_coding	eukaryotic translation initiation factor 3 subunit C2	TIF3C2	ATEIF3C-2|ATTIF3C2|EIF3C-2|EUKARYOTIC INITIATION FACTOR 3C-2	eukaryotic translation initiation factor 3 subunit C2	2	3	43	47	9	3
AT3G22880	UP	DOWN	11.1	10.4	27.2	23.2	7.4	8.2	gene	protein_coding	DNA repair (Rad51) family protein	DMC1	ARLIM15|ARABIDOPSIS HOMOLOG OF LILY MESSAGES INDUCED AT MEIOSIS 15|ATDMC1|ARABIDOPSIS THALIANA DISRUPTION OF MEIOTIC CONTROL 1	DISRUPTION OF MEIOTIC CONTROL 1	518	483	1258	824	275	293
AT3G22910	UP	DOWN	0.9	0.6	2	3.1	0.6	0.4	gene	protein_coding	ATPase E1-E2 type family protein / haloacid dehalogenase-like hydrolase family protein		ACA13|auto-inhibited Ca2+ ATPase 13		82	54	189	230	47	33
AT3G23020	UP	DOWN	2.2	2	4.4	5.4	1.5	1.2	gene	protein_coding	Tetratricopeptide repeat (TPR)-like superfamily protein				202	185	407	390	108	84
AT3G23110	UP	DOWN	1.3	1.1	4.6	7	0.9	1	gene	protein_coding	receptor like protein 37	RLP37	AtRLP37|receptor like protein 37|EMB2800|EMBRYO DEFECTIVE 2800	receptor like protein 37	98	85	345	404	56	55
AT3G23120	UP	DOWN	0.3	0.3	2.3	3.8	0.7	0.1	gene	protein_coding	receptor like protein 38	RLP38	AtRLP38|receptor like protein 38	receptor like protein 38	25	19	167	211	40	7
AT3G23250	UP	NoChange	0.9	0.4	4.6	3.6	4.3	3.5	gene	protein_coding	myb domain protein 15	MYB15	ATMYB15|MYB DOMAIN PROTEIN 15|ATY19	myb domain protein 15	40	20	208	126	155	122
AT3G23370	UP	DOWN	1.5	1.6	3.3	3.7	0.7	0.6	gene	protein_coding	RNA-binding (RRM/RBD/RNP motifs) family protein				141	155	309	273	52	41
AT3G23930	UP	NoChange	1.9	2.3	5.4	6.5	4.3	3.6	gene	protein_coding	troponin T, skeletal protein				66	76	182	169	115	94
AT3G23970	UP	DOWN	0	0	0.9	0.8	0	0	gene	protein_coding	F-box family protein				0	0	35	24	0	0
AT3G23990	UP	DOWN	86.1	91.2	272	237.6	43.6	40.7	gene	protein_coding	heat shock protein 60	HSP60		heat shock protein 60	5893	6194	18469	12408	2367	2128
AT3G24000	UP	DOWN	3.5	3.7	8.5	8.4	2.1	2.1	gene	protein_coding	Tetratricopeptide repeat (TPR)-like superfamily protein				228	238	549	418	107	102
AT3G24100	UP	DOWN	31.4	36.7	464.7	446	46.3	42.1	gene	protein_coding	Uncharacterized protein family SERF				595	689	8723	6441	694	609
AT3G24340	UP	DOWN	0.5	0.4	1.1	1.4	0.4	0.3	gene	protein_coding	chromatin remodeling 40	CHR40		chromatin remodeling 40	55	49	120	114	35	25
AT3G24460	UP	NoChange	1	0.9	4.6	5.5	5.3	5.8	gene	protein_coding	Serinc-domain containing serine and sphingolipid biosynthesis protein				91	85	413	377	378	397
AT3G24463	UP	DOWN	1	0.9	6.9	7.8	2.2	2.3	gene	protein_coding	nuclear transport factor 2 family protein				37	33	266	230	66	68
AT3G24500	UP	DOWN	3.1	3.6	61	38.8	5.7	5.9	gene	protein_coding	multiprotein bridging factor 1C	MBF1C	ATMBF1C	multiprotein bridging factor 1C	114	129	2196	1073	165	163
AT3G24515	UP	DOWN	5.1	5.1	13.3	12.6	3.4	3.1	gene	protein_coding	ubiquitin-conjugating enzyme 37	UBC37		ubiquitin-conjugating enzyme 37	250	249	643	470	130	115
AT3G24730	UP	DOWN	5.4	6	14.4	12	4	3.8	gene	protein_coding	mRNA splicing factor, thioredoxin-like U5 snRNP				143	157	376	240	84	76
AT3G24780	UP	NoChange	0.2	0.2	1.1	1.1	0.6	0.4	gene	protein_coding	Uncharacterized conserved protein UCP015417, vWA				16	14	85	67	36	25
AT3G25013	UP	NoChange	1.1	1.1	2.5	3	1.3	1.1	gene	protein_coding	Synaptobrevin family protein				50	49	113	103	48	37
AT3G25020	UP	NoChange	1.6	1.4	2.7	4.6	3.7	2.7	gene	protein_coding	receptor like protein 42	RLP42	AtRLP42|receptor like protein 42|RBPG1|response to Botrytis polygalacturonases 1	receptor like protein 42	148	133	247	329	275	196
AT3G25230	UP	DOWN	61.1	60.2	171.3	223.6	33.3	31.6	gene	protein_coding	rotamase FKBP 1	ROF1	ATFKBP62|FKBP62|FK506 BINDING PROTEIN 62	rotamase FKBP 1	4245	4150	11809	11859	1837	1676
AT3G25510	UP	DOWN	0.8	0.4	1.5	2.2	0.6	0.7	gene	protein_coding	disease resistance protein (TIR-NBS-LRR class) family protein				113	58	202	229	63	73
AT3G25590	UP	DOWN	2.6	2.3	6.4	7.2	2.6	2.3	gene	protein_coding	micronuclear linker histone polyprotein-like protein				183	159	445	388	143	123
AT3G25870	UP	DOWN	4	5	11.9	8.5	2.5	2.6	gene	protein_coding	hypothetical protein				165	204	488	268	81	81
AT3G25940	UP	DOWN	13	11.9	33.4	25.4	4.8	4.8	gene	protein_coding	TFIIB zinc-binding protein				258	234	658	386	76	73
AT3G26130	UP	DOWN	0.2	0.1	0.6	0.4	0.1	0.1	gene	protein_coding	Cellulase (glycosyl hydrolase family 5) protein				22	14	62	31	12	12
AT3G26135	UP	NoChange	1.4	1.4	5.3	3	1.6	2.5	gene	protein_coding	2-oxoglutarate/Fe(II)-dependent oxygenase family protein				13	13	50	22	12	18
AT3G26170	UP	DOWN	1.5	2.1	38.6	38.7	5.3	5.8	gene	protein_coding	cytochrome P450, family 71, subfamily B, polypeptide 19	CYP71B19		cytochrome P450, family 71, subfamily B, polypeptide 19	83	119	2161	1663	239	250
AT3G26220	UP	NoChange	1.5	1.4	8.3	7.4	6.6	6.9	gene	protein_coding	cytochrome P450, family 71, subfamily B, polypeptide 3	CYP71B3		cytochrome P450, family 71, subfamily B, polypeptide 3	85	80	465	320	295	297
AT3G26290	UP	NoChange	24.7	24.5	68.9	56.7	32.3	33.1	gene	protein_coding	cytochrome P450, family 71, subfamily B, polypeptide 26	CYP71B26		cytochrome P450, family 71, subfamily B, polypeptide 26	1520	1497	4210	2666	1578	1556
AT3G26350	UP	DOWN	0.5	0.5	2.2	3.8	0.6	0.5	gene	protein_coding	proline-rich receptor-like kinase				22	20	95	125	21	16
AT3G26480	UP	DOWN	0.6	0.7	2.8	2.6	0.4	0.6	gene	protein_coding	Transducin family protein / WD-40 repeat family protein				47	48	206	146	23	36
AT3G26510	UP	NoChange	2.7	3.3	10.1	11.2	12.5	13.9	gene	protein_coding	Octicosapeptide/Phox/Bem1p family protein				212	255	773	661	765	824
AT3G26840	UP	DOWN	3.1	3.3	10.5	10.3	3.5	3.5	gene	protein_coding	Esterase/lipase/thioesterase family protein	PES2		phytyl ester synthase 2	218	227	721	546	190	187
AT3G26960	UP	DOWN	2.2	3	12.5	9.8	3	2	gene	protein_coding	Pollen Ole e 1 allergen and extensin family protein				88	118	493	296	94	61
AT3G27025	UP	DOWN	0	0.2	1.7	1.7	0.4	0.8	gene	protein_coding	hypothetical protein				3	11	103	82	22	39
AT3G27090	UP	NoChange	50	49.8	131.5	110.4	79.2	69	gene	protein_coding	DCD (Development and Cell Death) domain protein				2854	2816	7441	4805	3581	3007
AT3G27150	UP	DOWN	5.4	5.4	12.9	13	3.3	3.4	gene	protein_coding	Galactose oxidase/kelch repeat superfamily protein				283	281	669	519	136	136
AT3G27170	UP	DOWN	2.1	2.7	21.6	25	4.6	4.4	gene	protein_coding	chloride channel B	CLC-B	ATCLC-B	chloride channel B	182	226	1827	1625	312	285
AT3G27280	UP	DOWN	38.9	37.5	104.5	90.7	15.8	16.3	gene	protein_coding	prohibitin 4	PHB4	ATPHB4|prohibitin 4	prohibitin 4	1745	1670	4652	3107	563	557
AT3G27340	UP	DOWN	15.7	14.3	46.2	35.2	16.5	14.3	gene	protein_coding	Myb domain protein				496	449	1450	849	413	346
AT3G27510	UP	NoChange	0.3	0.5	1.3	1.4	0.7	0.6	gene	protein_coding	Cysteine/Histidine-rich C1 domain family protein				19	35	86	70	38	29
AT3G27550	UP	DOWN	5.7	5.7	11.7	13.5	2.5	1.8	gene	protein_coding	RNA-binding CRS1 / YhbY (CRM) domain protein				352	350	721	642	122	84
AT3G27620	UP	DOWN	0.6	0.5	7.1	5.5	0.2	0.3	gene	protein_coding	alternative oxidase 1C	AOX1C		alternative oxidase 1C	25	19	284	171	8	9
AT3G27710	UP	NoChange	0	0.1	0.3	0.3	0.3	0.4	gene	protein_coding	RING/U-box superfamily protein	ARI3	ARARI3|ARABIDOPSIS ARIADNE 3	ARIADNE 3	0	4	17	11	15	17
AT3G27730	UP	DOWN	0.5	0.4	1	1.6	0.5	0.4	gene	protein_coding	DNA helicase ROCK-N-ROLLERS	RCK	MER3	ROCK-N-ROLLERS	60	55	125	152	54	44
AT3G27860	UP	NoChange	0.5	0.4	0.9	1.1	0.5	0.4	gene	protein_coding	Tudor/PWWP/MBT superfamily protein				32	25	65	60	27	24
AT3G28100	UP	NoChange	2.2	2.1	5.7	6.5	4	4.3	gene	protein_coding	nodulin MtN21 /EamA-like transporter family protein	UMAMIT45		Usually multiple acids move in and out Transporters 45	177	165	450	392	252	259
AT3G28140	UP	DOWN	5.3	5.2	12.8	16.1	5.5	6.4	gene	protein_coding	RNA ligase/cyclic nucleotide phosphodiesterase family protein				180	177	433	419	149	167
AT3G28150	UP	DOWN	0.6	0.7	3	5.8	1.5	1	gene	protein_coding	TRICHOME BIREFRINGENCE-LIKE 22	TBL22	AXY4L|ALTERED XYLOGLUCAN 4-LIKE	TRICHOME BIREFRINGENCE-LIKE 22	28	34	143	212	56	38
AT3G28210	UP	DOWN	2.2	1.9	14.6	12.2	2.1	2.4	gene	protein_coding	zinc finger (AN1-like) family protein	PMZ			77	67	507	325	57	65
AT3G28230	UP	NoChange	0	0.1	0.7	0.4	0	0.2	gene	protein_coding	something about silencing protein				0	1	13	6	0	3
AT3G28270	UP	DOWN	0.9	1.1	45.4	49.1	5.7	6.2	gene	protein_coding	transmembrane protein, putative (DUF677)				55	67	2799	2328	281	295
AT3G28330	UP	DOWN	0	0	0.4	0.7	0.1	0.1	gene	protein_coding	F-box family protein-like protein				0	0	16	20	3	3
AT3G28480	UP	DOWN	13.7	17.2	44.1	31.1	11	9.2	gene	protein_coding	Oxoglutarate/iron-dependent oxygenase				584	730	1867	1013	374	301
AT3G28500	UP	DOWN	0.4	0.5	6.9	5.6	1.4	1.5	gene	protein_coding	60S acidic ribosomal protein family				11	14	197	122	32	32
AT3G28540	UP	NoChange	4.1	3.8	10.8	15.4	12.3	8.9	gene	protein_coding	P-loop containing nucleoside triphosphate hydrolases superfamily protein				255	237	670	733	607	423
AT3G28620	UP	DOWN	0.3	0.4	1.4	1.2	0.3	0.3	gene	protein_coding	Zinc finger, C3HC4 type (RING finger) family protein				9	10	37	24	6	6
AT3G28630	UP	DOWN	0.2	0.2	1	1.2	0.3	0.1	gene	protein_coding	actin cross-linking protein, putative (DUF569)		CROLIN1|CROLIN 1		8	7	42	40	12	3
AT3G28770	UP	DOWN	0.1	0.1	0.4	1.1	0.3	0.4	gene	protein_coding	transmembrane protein, putative (DUF1216)				16	16	85	172	44	53
AT3G28840	UP	DOWN	0.6	0.8	2.6	2.1	0.7	0.8	gene	protein_coding	hypothetical protein (DUF1216)				27	38	124	75	27	29
AT3G28857	UP	DOWN	0.1	0	1.7	1.9	0.7	0.3	gene	protein_coding	basic helix-loop-helix (bHLH) DNA-binding family protein	PRE5		Paclobutrazol Resistance 5	3	1	47	40	15	7
AT3G28880	UP	DOWN	1.6	1.3	2.9	5.3	1	0.8	gene	protein_coding	serine/threonine-protein phosphatase 6 regulatory ankyrin repeat subunit				78	60	137	195	38	31
AT3G28890	UP	NoChange	0.1	0.1	0.7	1.2	0.5	0.4	gene	protein_coding	receptor like protein 43	RLP43	AtRLP43|receptor like protein 43	receptor like protein 43	8	6	55	68	29	22
AT3G29000	UP	NoChange	1.4	1.5	4.2	3.4	6.7	5.4	gene	protein_coding	Calcium-binding EF-hand family protein				36	39	109	69	141	109
AT3G29173	UP	DOWN	1.3	0.7	5.5	6.8	2.3	2	gene	protein_coding	hypothetical protein				15	8	65	62	22	18
AT3G29633	UP	NoChange	0.1	0	1.7	1.7	0.5	0.9	gene	protein_coding	hypothetical protein				3	1	53	40	12	22
AT3G29637	UP	DOWN	0	0	1.3	1.2	0	0	gene	protein_coding	hypothetical protein				0	0	27	19	0	0
AT3G29638	UP	DOWN	0	0	1.3	1	0	0.1	gene	protein_coding	General transcription factor 2-related zinc finger protein				0	2	66	40	0	2
AT3G29639	UP	DOWN	0.1	0.1	12.3	13.7	1.2	1.4	gene	protein_coding	hypothetical protein				3	4	346	297	28	30
AT3G29670	UP	UP	1.2	1.2	3	3	9.3	8.9	gene	protein_coding	HXXXD-type acyl-transferase family protein	PMAT2		phenolic glucoside malonyltransferase 2	61	59	149	115	368	340
AT3G29680	UP	NoChange	1.1	1.4	3.2	3.7	2.2	1.8	gene	protein_coding	HXXXD-type acyl-transferase family protein				58	68	160	143	87	68
AT3G29810	UP	DOWN	1.9	1.7	21.8	27.5	3.1	2.6	gene	protein_coding	COBRA-like protein 2 precursor	COBL2		COBRA-like protein 2 precursor	97	86	1111	1076	125	102
AT3G29970	UP	DOWN	0.2	0.2	3.8	3.6	0.9	0.4	gene	protein_coding	B12D protein				3	4	65	47	12	5
AT3G30720	UP	DOWN	15.3	13.7	36.9	39.5	7.4	6.2	gene	protein_coding	qua-quine starch	QQS		QUA-QUINE STARCH	316	281	757	623	122	98
AT3G30725	UP	DOWN	0.8	0.7	7.6	6.4	0.5	0	gene	protein_coding	glutamine dumper 6	GDU6	AtGDU6|glutamine dumper 6	glutamine dumper 6	13	11	128	82	7	0
AT3G30730	UP	DOWN	0.1	0.3	2.9	2.4	0.1	0.1	gene	protein_coding	hypothetical protein				2	6	67	44	1	1
AT3G30770	UP	DOWN	0.1	0	0.4	0.5	0.1	0.1	gene	protein_coding	Eukaryotic aspartyl protease family protein				5	2	26	23	3	3
AT3G33528	UP	DOWN	0	0.3	1.8	1	0	0.2	gene	protein_coding	hypothetical protein				1	9	59	25	0	4
AT3G41762	UP	DOWN	0.3	0.2	10.5	14.3	0.8	0.5	gene	protein_coding	hypothetical protein				11	6	350	366	21	14
AT3G42860	UP	DOWN	3.6	2.8	7.9	8.3	1.9	1.6	gene	protein_coding	zinc knuckle (CCHC-type) family protein				170	133	369	299	71	57
AT3G43970	UP	DOWN	0.1	0.1	1.3	1.3	0	0	gene	protein_coding	hypothetical protein				1	1	19	14	0	0
AT3G44120	UP	DOWN	0.6	0.5	3.9	3	1.3	0.6	gene	protein_coding	F-box and associated interaction domains-containing protein				26	23	165	99	44	20
AT3G44300	UP	NoChange	19.4	19.2	52	44	37.1	37.1	gene	protein_coding	nitrilase 2	NIT2	AtNIT2|nitrilase 2	nitrilase 2	895	881	2383	1549	1358	1309
AT3G44310	UP	DOWN	217.2	212.2	1416.1	1003.6	187.9	183.3	gene	protein_coding	nitrilase 1	NIT1	ATNIT1|A. THALIANA NITRILASE 1|NITI	nitrilase 1	16155	15645	104433	56935	11077	10407
AT3G44405	UP	DOWN	0	0.2	0.7	0.8	0.1	0	gene	protein_coding	hypothetical protein				0	4	16	14	1	0
AT3G44440	UP	DOWN	0.2	0	2.3	2.1	0.2	0	gene	protein_coding	hypothetical protein				2	0	25	18	2	0
AT3G44570	UP	DOWN	0.2	0.2	1.2	0.8	0.2	0.2	gene	protein_coding	retrotransposon ORF-1 protein				6	5	32	17	5	4
AT3G44580	UP	DOWN	0.1	0.1	1.8	1.6	0	0	gene	protein_coding	hypothetical protein				2	4	60	41	0	1
AT3G44690	UP	DOWN	1.2	1.4	2.8	4	0.8	0.9	gene	protein_coding	hypothetical protein				127	151	303	332	69	79
AT3G44713	UP	DOWN	1.1	1.3	2.3	3.4	0.6	0.6	gene	protein_coding	hypothetical protein				60	75	129	146	27	27
AT3G44720	UP	NoChange	12.9	13.7	34.5	33.3	23.1	25.2	gene	protein_coding	arogenate dehydratase 4	ADT4		arogenate dehydratase 4	739	777	1962	1455	1050	1102
AT3G44790	UP	DOWN	0.4	0.3	1.8	1.5	0.2	0.1	gene	protein_coding	TRAF-like family protein				15	12	71	47	6	4
AT3G45210	UP	NoChange	6	5.7	16.9	16	8.3	6.3	gene	protein_coding	transcription initiation factor TFIID subunit (Protein of unknown function, DUF584)				269	252	751	547	293	216
AT3G45390	UP	NoChange	0.4	0.4	1.5	1.5	0.6	0.7	gene	protein_coding	LOW protein: L-type lectin-domain receptor kinase-like protein		LecRK-I.2|L-type lectin receptor kinase I.2		27	26	90	67	28	34
AT3G45420	UP	DOWN	0.7	0.7	3.9	5.7	1	1.1	gene	protein_coding	Concanavalin A-like lectin protein kinase family protein		LecRK-I.4|L-type lectin receptor kinase I.4		76	75	403	456	86	86
AT3G45590	UP	DOWN	2.2	3.1	6.6	6.1	1.9	2.3	gene	protein_coding	splicing endonuclease 1	SEN1	ATSEN1|splicing endonuclease 1	splicing endonuclease 1	69	97	209	148	48	56
AT3G45680	UP	NoChange	0.9	1	2.6	2.7	2.6	2.4	gene	protein_coding	Major facilitator superfamily protein				57	62	161	130	130	113
AT3G45970	UP	DOWN	4.9	3.9	39.1	35.8	10.9	9	gene	protein_coding	expansin-like A1	EXLA1	ATEXLA1|expansin-like A1|ATEXPL1|ATHEXP BETA 2.1|EXPL1|EXPANSIN L1	expansin-like A1	158	125	1242	876	276	219
AT3G46070	UP	NoChange	0	0	0.7	0.7	0.2	0.4	gene	protein_coding	C2H2-type zinc finger family protein				0	0	10	8	2	5
AT3G46080	UP	UP	0.4	0.9	1.7	1.6	3.3	3.3	gene	protein_coding	C2H2-type zinc finger family protein				10	21	40	28	62	59
AT3G46230	UP	DOWN	0	0	432.2	470.7	0.1	0.2	gene	protein_coding	heat shock protein 17.4	HSP17.4	ATHSP17.4|ARABIDOPSIS THALIANA HEAT SHOCK PROTEIN 17.4	heat shock protein 17.4	0	0	9339	7824	2	4
AT3G46920	UP	NoChange	2.8	2.4	5	7.9	3.3	3.6	gene	protein_coding	kinase superfamily with octicosapeptide/Phox/Bem1p domain-containing protein				305	265	550	661	287	300
AT3G47030	UP	NoChange	0.4	0.3	1	1	0.7	0.7	gene	protein_coding	F-box and associated interaction domains-containing protein				18	14	43	35	23	24
AT3G47110	UP	NoChange	0.2	0.2	0.6	0.9	0.4	0.7	gene	protein_coding	Leucine-rich repeat protein kinase family protein				27	23	68	75	37	56
AT3G47180	UP	DOWN	0.9	1.4	3	2.8	1.1	1.1	gene	protein_coding	RING/U-box superfamily protein				23	35	73	52	21	21
AT3G47347	UP	NoChange	2.6	2.6	11.7	7.9	9.3	9.6	gene	small_nucleolar_rna	snoRNA				6	6	27	14	17	17
AT3G47420	UP	NoChange	11.1	9.8	35.5	35.8	15	17.6	gene	protein_coding	putative glycerol-3-phosphate transporter 1	G3Pp1	ATPS3|phosphate starvation-induced gene 3|AtG3Pp1|Glycerol-3-phosphate permease 1|PS3|phosphate starvation-induced gene 3	Glycerol-3-phosphate permease 1	937	822	2970	2303	999	1129
AT3G47430	UP	NoChange	12.9	14.1	34.4	26.2	30.3	29	gene	protein_coding	peroxin 11B	PEX11B		peroxin 11B	415	450	1097	642	772	712
AT3G47580	UP	NoChange	0.1	0.1	0.6	0.9	0.5	0.3	gene	protein_coding	Leucine-rich repeat protein kinase family protein				9	14	65	66	37	24
AT3G47610	UP	NoChange	12.3	12.4	37.5	34.4	17.6	14.6	gene	protein_coding	transcription regulator/ zinc ion binding protein				594	596	1800	1270	675	539
AT3G47630	UP	DOWN	3.6	3.6	11.9	9.5	4.3	4.2	gene	protein_coding	translocator assembly/maintenance protein				230	223	746	458	214	201
AT3G47680	UP	NoChange	7.3	7.2	17.5	21.4	12.7	14	gene	protein_coding	DNA binding protein				363	356	860	807	499	530
AT3G47750	UP	NoChange	0.7	0.7	1.8	2.3	1.8	1.3	gene	protein_coding	ATP binding cassette subfamily A4	ABCA4	ATATH3	ATP-binding cassette A4	68	63	162	161	130	92
AT3G48280	UP	NoChange	1.6	1.7	7.3	7.6	5	4.3	gene	protein_coding	cytochrome P450, family 71, subfamily A, polypeptide 25	CYP71A25		cytochrome P450, family 71, subfamily A, polypeptide 25	82	90	383	304	208	171
AT3G48310	UP	NoChange	7.6	7	19.9	22.1	17.2	16.5	gene	protein_coding	cytochrome P450, family 71, subfamily A, polypeptide 22	CYP71A22		cytochrome P450, family 71, subfamily A, polypeptide 22	428	387	1104	944	762	707
AT3G48390	UP	NoChange	0.2	0.3	2.1	2.3	3.2	3.4	gene	protein_coding	MA3 domain-containing protein				13	24	146	126	182	186
AT3G48520	UP	NoChange	0.5	0.8	3.6	3.3	2.2	2.2	gene	protein_coding	cytochrome P450, family 94, subfamily B, polypeptide 3	CYP94B3		cytochrome P450, family 94, subfamily B, polypeptide 3	30	44	204	144	101	96
AT3G48580	UP	DOWN	0.4	0.3	2.3	2.5	0.6	0.5	gene	protein_coding	xyloglucan endotransglucosylase/hydrolase 11	XTH11		xyloglucan endotransglucosylase/hydrolase 11	16	12	86	73	19	15
AT3G48620	UP	DOWN	0	0	0.7	0.6	0	0.1	gene	protein_coding	Outer membrane OMP85 family protein				0	0	25	15	0	2
AT3G48700	UP	NoChange	1.6	2.1	6.7	6.4	2.6	3.1	gene	protein_coding	carboxyesterase 13	CXE13	ATCXE13|carboxyesterase 13	carboxyesterase 13	59	76	246	180	76	87
AT3G48790	UP	DOWN	0.2	0.2	1	1.5	0.3	0.4	gene	protein_coding	Pyridoxal phosphate (PLP)-dependent transferases superfamily protein				7	6	39	43	9	12
AT3G48830	UP	DOWN	2.7	2.4	9	9.9	0.9	1.1	gene	protein_coding	tRNA nucleotidyltransferase/polyA polymerase family protein				152	133	497	422	40	46
AT3G48835	UP	DOWN	0.1	0.3	4.4	4.5	0.3	0.1	gene	protein_coding	polynucleotide adenylyltransferase domain/RNA recognition motif protein				3	14	181	141	10	4
AT3G49130	UP	DOWN	0.2	0.1	4.4	4.7	0.4	0.1	gene	protein_coding	SWAP (Suppressor-of-White-APricot)/surp RNA-binding domain-containing protein				5	2	122	100	9	2
AT3G49160	UP	UP	1	0.9	2.1	2.8	8.2	8.3	gene	protein_coding	pyruvate kinase family protein				82	69	166	169	519	507
AT3G49220	UP	NoChange	17.2	17.6	37.4	47	20.3	22.8	gene	protein_coding	Plant invertase/pectin methylesterase inhibitor superfamily				2055	2085	4442	4291	1929	2086
AT3G49320	UP	DOWN	4.5	5.2	31.8	21.7	2.4	2.4	gene	protein_coding	Metal-dependent protein hydrolase				197	223	1375	721	83	80
AT3G49400	UP	NoChange	1.2	1.3	2.5	3.5	1.4	1.3	gene	protein_coding	Transducin/WD40 repeat-like superfamily protein				113	125	242	257	103	96
AT3G49570	UP	DOWN	12.4	11.8	43	35.3	11	9.9	gene	protein_coding	response to low sulfur 3	LSU3		RESPONSE TO LOW SULFUR 3	277	263	955	603	195	170
AT3G49580	UP	DOWN	11.4	14.6	77.6	51.3	13.4	13.4	gene	protein_coding	response to low sulfur 1	LSU1		RESPONSE TO LOW SULFUR 1	305	387	2052	1044	283	273
AT3G49830	UP	NoChange	0.2	0.3	0.7	1	0.2	0.4	gene	protein_coding	P-loop containing nucleoside triphosphate hydrolases superfamily protein				9	15	33	36	6	15
AT3G49840	UP	DOWN	3.8	3.3	9.7	8.6	3.4	3.1	gene	protein_coding	transmembrane protein (DUF2215)				205	174	511	348	144	126
AT3G50040	UP	DOWN	1.7	1.2	3.7	3.6	0.8	0.7	gene	protein_coding	hypothetical protein				97	71	212	159	35	29
AT3G50070	UP	DOWN	11.6	13.3	48.4	32.3	10.3	9	gene	protein_coding	CYCLIN D3;3	CYCD3;3		CYCLIN D3;3	504	573	2079	1068	353	296
AT3G50290	UP	NoChange	0	0.1	0.3	0.4	0.1	0.1	gene	protein_coding	HXXXD-type acyl-transferase family protein				2	3	15	14	4	3
AT3G50310	UP	DOWN	0.7	0.6	5.2	4.4	1.6	1.4	gene	protein_coding	mitogen-activated protein kinase kinase kinase 20	MAPKKK20	MKKK20|MAPKK kinase 20	mitogen-activated protein kinase kinase kinase 20	31	28	223	147	55	47
AT3G50330	UP	DOWN	0	0	0.4	0.3	0	0	gene	protein_coding	basic helix-loop-helix (bHLH) DNA-binding superfamily protein	HEC2		HECATE 2	0	2	15	11	1	0
AT3G50440	UP	NoChange	28.3	25.5	88.1	72.7	35.6	36	gene	protein_coding	methylesterase	MES10	ATMES10|ARABIDOPSIS THALIANA METHYL ESTERASE 10	methyl esterase 10	704	631	2176	1382	704	684
AT3G50480	UP	DOWN	28	26.3	132.2	107.1	26.7	21.2	gene	protein_coding	homolog of RPW8 4	HR4		homolog of RPW8 4	936	871	4377	2728	707	540
AT3G50750	UP	UP	4.1	4.5	9.3	9.7	19.3	18.5	gene	protein_coding	BES1/BZR1 homolog 1	BEH1		BES1/BZR1 homolog 1	193	209	436	350	719	665
AT3G50770	UP	DOWN	1.7	2.1	8.2	6.9	3.2	2.2	gene	protein_coding	calmodulin-like 41	CML41		calmodulin-like 41	46	59	226	146	71	47
AT3G50920	UP	DOWN	11.5	11	24.9	26.1	8.1	7.1	gene	protein_coding	Phosphatidic acid phosphatase (PAP2) family protein	LPPepsilon1		lipid phosphate phosphatase epsilon 1	409	388	875	705	228	191
AT3G50940	UP	DOWN	0.1	0.1	5.1	4.1	0.2	0.2	gene	protein_coding	P-loop containing nucleoside triphosphate hydrolases superfamily protein				6	5	231	145	6	6
AT3G51180	UP	NoChange	0.9	1	1.7	2.7	1.1	1.2	gene	protein_coding	Zinc finger C-x8-C-x5-C-x3-H type family protein				57	65	112	136	58	60
AT3G51190	UP	DOWN	0	0	0.4	0.5	0	0	gene	protein_coding	Ribosomal protein L2 family				0	0	11	10	0	0
AT3G51450	UP	DOWN	5.1	5.4	11.1	13.6	5.2	5.4	gene	protein_coding	Calcium-dependent phosphotriesterase superfamily protein				198	210	429	405	160	160
AT3G51520	UP	DOWN	18.6	19.2	51	49	21.3	21.3	gene	protein_coding	diacylglycerol acyltransferase family	DGAT2	AtDGAT2	diacylglycerol acyltransferase 2	743	763	2026	1495	675	650
AT3G51570	UP	NoChange	0	0.1	0.2	0.2	0	0.1	gene	protein_coding	Disease resistance protein (TIR-NBS-LRR class) family				2	8	23	19	4	13
AT3G51860	UP	DOWN	8.4	7.5	71.4	67.5	6.1	6.3	gene	protein_coding	cation exchanger 3	CAX3	ATCAX3|ATHCX1|CAX1-LIKE	cation exchanger 3	505	449	4279	3114	292	293
AT3G51895	UP	NoChange	2	1.7	6.1	8.8	12.5	12.7	gene	protein_coding	sulfate transporter 3;1	SULTR3;1	AST12	sulfate transporter 3;1	150	122	447	495	728	714
AT3G52460	UP	NoChange	2.4	2	5.7	4.2	2.7	2.2	gene	protein_coding	hydroxyproline-rich glycoprotein family protein				98	81	232	131	87	69
AT3G52535	UP	DOWN	0.8	1.3	2.4	2.6	0.8	0.7	gene	antisense_long_noncoding_rna	Natural antisense transcript overlaps with AT3G52540				34	54	104	86	27	23
AT3G52620	UP	DOWN	0	0	0.7	0.9	0	0	gene	protein_coding	transmembrane protein				0	0	13	13	0	0
AT3G52748	UP	DOWN	3.8	3.5	10.4	10.1	2.6	2.2	gene	other_rna	other_RNA				50	46	135	101	27	22
AT3G52780	UP	DOWN	0.3	0.2	1.4	1.1	0.2	0.1	gene	protein_coding	Purple acid phosphatases superfamily protein	PAP20			13	12	72	43	7	4
AT3G53090	UP	NoChange	4.1	4	7.7	11.4	5	5.2	gene	protein_coding	ubiquitin-protein ligase 7	UPL7		ubiquitin-protein ligase 7	461	447	867	991	454	452
AT3G53230	UP	DOWN	5.6	5.2	28.9	32.8	5.6	5.4	gene	protein_coding	ATPase, AAA-type, CDC48 protein	AtCDC48B		cell division cycle 48B	528	485	2718	2373	423	391
AT3G53310	UP	NoChange	0.8	1.1	2.5	2.2	2.5	2	gene	protein_coding	AP2/B3-like transcriptional factor family protein				36	49	116	80	94	73
AT3G53370	UP	DOWN	12	11.1	44.6	40.4	6.8	7.4	gene	protein_coding	S1FA-like DNA-binding protein				255	234	942	656	114	120
AT3G53420	UP	NoChange	137.4	142.7	426.1	405.3	549	569	gene	protein_coding	plasma membrane intrinsic protein 2A	PIP2A	AtPIP2;1|PIP2;1|PLASMA MEMBRANE INTRINSIC PROTEIN 2;1|PIP2|PLASMA MEMBRANE INTRINSIC PROTEIN 2	plasma membrane intrinsic protein 2A	6506	6696	20001	14636	20598	20560
AT3G53630	UP	DOWN	19.5	20.2	90.5	72.9	11.5	12.3	gene	protein_coding	hypothetical protein				955	979	4390	2723	446	459
AT3G53690	UP	DOWN	0.5	0.6	3	1.9	0.6	0.5	gene	protein_coding	RING/U-box superfamily protein				19	24	124	58	18	15
AT3G53830	UP	NoChange	1.9	2	15.3	16.1	7.8	10.2	gene	protein_coding	Regulator of chromosome condensation (RCC1) family protein				125	127	994	801	403	509
AT3G53840	UP	DOWN	0.3	0.2	0.9	0.7	0.2	0.2	gene	protein_coding	Protein kinase superfamily protein				16	12	52	34	8	8
AT3G53940	UP	DOWN	4.9	5.2	11.5	14.1	2.1	2.3	gene	protein_coding	Mitochondrial substrate carrier family protein				255	268	597	562	87	90
AT3G53970	UP	DOWN	24.6	22.5	82	62.9	21.8	21.9	gene	protein_coding	proteasome inhibitor-like protein				1033	937	3416	2015	727	701
AT3G53980	UP	NoChange	28.6	31.6	95.6	74.9	58.4	49.8	gene	protein_coding	Bifunctional inhibitor/lipid-transfer protein/seed storage 2S albumin superfamily protein				692	758	2291	1381	1119	919
AT3G54380	UP	NoChange	6.1	5.3	14.2	12.1	8.8	7.8	gene	protein_coding	SAC3/GANP/Nin1/mts3/eIF-3 p25 family	SAC3C	AtSAC3C	yeast Sac3 homolog C	320	279	740	485	368	312
AT3G54390	UP	NoChange	5.4	4.5	12.8	10.8	6.3	5.9	gene	protein_coding	sequence-specific DNA binding transcription factor				260	214	615	397	240	217
AT3G54460	UP	NoChange	6	6.2	12.2	17.9	10.7	11.3	gene	protein_coding	SNF2 domain-containing protein / helicase domain-containing protein / F-box family protein				791	811	1600	1800	1121	1134
AT3G54500	UP	UP	6.5	6.3	20	22.3	89.5	95.6	gene	protein_coding	agglutinin-like protein		LNK2|night light-inducible and clock-regulated 2		568	554	1745	1498	6243	6424
AT3G54510	UP	NoChange	0	0	0.3	0.6	0.3	0.4	gene	protein_coding	Early-responsive to dehydration stress protein (ERD4)				1	3	23	40	20	29
AT3G54530	UP	NoChange	0	0	0.3	0.4	0.1	0.1	gene	protein_coding	hypothetical protein				1	1	13	13	2	3
AT3G54730	UP	NoChange	0	0	0.6	0.6	0.4	0.4	gene	protein_coding	transcription repressor				1	0	24	20	13	14
AT3G54910	UP	DOWN	2.5	2.3	8.4	10.9	3.5	3.9	gene	protein_coding	RNI-like superfamily protein				189	172	644	639	211	230
AT3G55090	UP	NoChange	0.7	0.7	2.3	2.2	1.5	1.7	gene	protein_coding	ABC-2 type transporter family protein	ABCG16	AtABCG16	ATP-binding cassette G16	55	61	189	140	98	107
AT3G55160	UP	DOWN	3.3	2.9	5	10.6	3.1	3	gene	protein_coding	thyroid adenoma-associated-like protein				701	595	1044	1690	518	481
AT3G55210	UP	DOWN	0	0	0.3	0.3	0	0	gene	protein_coding	NAC domain containing protein 63	NAC063	anac063|NAC domain containing protein 63	NAC domain containing protein 63	1	0	10	9	1	0
AT3G55240	UP	DOWN	5.2	7	36.3	27.2	9.8	9.2	gene	protein_coding	Plant protein 1589 of unknown function				228	303	1576	909	341	309
AT3G55840	UP	UP	0.2	0.3	0.7	0.7	1.8	1.8	gene	protein_coding	Hs1pro-1 protein				10	16	41	31	81	76
AT3G56030	UP	DOWN	2.2	3.1	6.7	6	1.5	2.1	gene	protein_coding	Tetratricopeptide repeat (TPR)-like superfamily protein				85	118	256	177	45	61
AT3G56080	UP	NoChange	2.4	2.2	10.6	12	8.8	9.7	gene	protein_coding	S-adenosyl-L-methionine-dependent methyltransferases superfamily protein				164	150	712	623	476	502
AT3G56200	UP	NoChange	5.7	5.3	13.3	17.7	9.3	8.5	gene	protein_coding	Transmembrane amino acid transporter family protein				337	312	780	795	433	381
AT3G56290	UP	NoChange	11.1	9.7	28.1	24.2	38.9	36.5	gene	protein_coding	potassium transporter				354	306	890	589	985	890
AT3G56350	UP	DOWN	0	0.1	0.5	0.3	0	0	gene	protein_coding	Iron/manganese superoxide dismutase family protein				0	2	15	7	1	0
AT3G56450	UP	NoChange	3.6	3.7	8.5	9.5	5.3	4	gene	protein_coding	alpha-soluble NSF attachment protein 1	ALPHA-SNAP1		alpha-soluble NSF attachment protein 1	125	126	291	250	144	105
AT3G57360	UP	DOWN	2.8	3.3	8.3	6.2	1.3	1.3	gene	protein_coding	tRNA-splicing endonuclease subunit				101	120	300	173	39	35
AT3G57380	UP	DOWN	1	1.1	3.4	2.2	0.6	0.8	gene	protein_coding	Glycosyltransferase family 61 protein				62	64	207	100	29	38
AT3G57440	UP	NoChange	0.1	0.1	0.5	0.6	0.1	0.2	gene	protein_coding	hypothetical protein				6	2	19	17	3	6
AT3G57450	UP	NoChange	10.9	12	39.3	24.7	19.1	16.2	gene	protein_coding	hypothetical protein				561	615	2013	975	781	639
AT3G57770	UP	DOWN	1.6	1.9	5.4	3.3	1.8	1.7	gene	protein_coding	Protein kinase superfamily protein				63	76	210	99	56	50
AT3G57810	UP	DOWN	6.4	5.9	17.8	18.2	7.5	6.4	gene	protein_coding	Cysteine proteinases superfamily protein				357	330	988	776	332	274
AT3G57860	UP	DOWN	6.4	6.2	18.6	11.7	5	4.1	gene	protein_coding	UV-B-insensitive 4-like protein	UVI4-LIKE	GIG1|GIGAS CELL 1|OSD1|OMISSION OF SECOND DIVISION	UV-B-insensitive 4-like	270	260	773	375	165	131
AT3G57880	UP	DOWN	6.5	6.2	20.7	24.6	8.7	9.1	gene	protein_coding	Calcium-dependent lipid-binding (CaLB domain) plant phosphoribosyltransferase family protein				718	672	2249	2062	754	760
AT3G58150	UP	NoChange	0.4	0.4	1.8	1.4	0.6	1	gene	protein_coding	Optic atrophy 3 protein (OPA3)				10	10	42	25	12	18
AT3G58160	UP	NoChange	1.6	1.5	3.6	4.9	2.3	2.7	gene	protein_coding	P-loop containing nucleoside triphosphate hydrolases superfamily protein	XIJ			221	200	482	512	247	284
AT3G58180	UP	DOWN	12.1	11.3	30.2	21.7	9.9	8.3	gene	protein_coding	ARM repeat superfamily protein				504	464	1241	687	327	262
AT3G58200	UP	DOWN	1	1.1	5.2	5.4	0.9	1.3	gene	protein_coding	TRAF-like family protein				42	44	214	173	31	42
AT3G58210	UP	DOWN	0	0	0.3	0.3	0	0	gene	protein_coding	TRAF-like family protein				0	1	12	8	0	0
AT3G58270	UP	DOWN	2.3	2.5	14	10.9	2.1	2.4	gene	protein_coding	phospholipase-like protein (PEARLI 4) with TRAF-like domain protein				106	112	629	378	77	83
AT3G58490	UP	NoChange	6.9	6.9	19.2	20.3	19.9	21	gene	protein_coding	Phosphatidic acid phosphatase (PAP2) family protein	SPP1	AtSPP1|LPPdelta|lipid phosphate phosphatase delta	sphingoid phosphate phosphatase 1	335	333	932	756	772	785
AT3G58860	UP	DOWN	0	0	0.4	0.4	0	0	gene	protein_coding	F-box/RNI-like superfamily protein				1	0	17	14	0	0
AT3G58930	UP	DOWN	3.5	3.1	8.9	8.9	2.6	2.7	gene	protein_coding	F-box/RNI-like superfamily protein				247	217	618	475	144	141
AT3G59000	UP	NoChange	2.2	2	6	5.5	2.9	3.1	gene	protein_coding	F-box/RNI-like superfamily protein				122	115	338	236	131	136
AT3G59060	UP	UP	11.5	11.4	25.1	27.6	68.8	70.2	gene	protein_coding	phytochrome interacting factor 3-like 6	PIL6	PIF5|PHYTOCHROME-INTERACTING FACTOR 5	phytochrome interacting factor 3-like 6	888	874	1916	1621	4204	4128
AT3G59080	UP	NoChange	2.6	2.4	7.1	9	9.3	11	gene	protein_coding	Eukaryotic aspartyl protease family protein				171	160	470	457	491	560
AT3G59190	UP	DOWN	0.3	0.4	1.3	2.1	0.2	0.1	gene	protein_coding	F-box/RNI-like superfamily protein				18	23	86	104	8	7
AT3G59530	UP	DOWN	1.3	1.1	4.7	6.4	1.3	1.5	gene	protein_coding	Calcium-dependent phosphotriesterase superfamily protein	LAP3	ATLAP3	LESS ADHERENT POLLEN 3	70	58	247	257	56	61
AT3G59580	UP	NoChange	0.5	0.4	1.5	1.2	0.7	0.8	gene	protein_coding	Plant regulator RWP-RK family protein		NLP9|NIN-like protein 9		45	36	142	89	49	61
AT3G59730	UP	DOWN	0.1	0.1	43.6	52.9	0.1	0.1	gene	protein_coding	Concanavalin A-like lectin protein kinase family protein		LecRK-V.6|L-type lectin receptor kinase V.6		5	4	2298	2144	6	5
AT3G59750	UP	NoChange	0.3	0.2	0.8	1.4	0.7	0.7	gene	protein_coding	Concanavalin A-like lectin protein kinase family protein		LecRK-V.8|L-type lectin receptor kinase V.8		19	10	47	63	33	32
AT3G59820	UP	DOWN	24.1	23.8	54.4	65.2	7.8	7.6	gene	protein_coding	LETM1-like protein	LETM1	AtLETM1	leucine zipper-EF-hand-containing transmembrane protein 1	2218	2171	4969	4582	566	532
AT3G59880	UP	DOWN	1.9	1.4	5.3	5.6	2.1	2.5	gene	protein_coding	hypothetical protein				62	45	170	140	53	61
AT3G59884	UP	NoChange	0.4	0.4	4.5	4.7	0.2	2	gene	mirna		MIR827A	p_MI0005383	microRNA827A	2	2	24	19	1	8
AT3G60010	UP	DOWN	0	0	0.9	0.8	0	0.1	gene	protein_coding	SKP1-like 13	SK13	ASK13|SKP1-like 13	SKP1-like 13	1	0	18	13	0	1
AT3G60140	UP	NoChange	0.1	0.1	1.5	2.3	2.2	3.5	gene	protein_coding	Glycosyl hydrolase superfamily protein	DIN2	BGLU30|BETA GLUCOSIDASE 30|SRG2|SENESCENCE-RELATED GENE 2	DARK INDUCIBLE 2	4	5	105	124	121	186
AT3G60160	UP	DOWN	1.1	0.8	2.2	2.7	0.9	1.2	gene	protein_coding	multidrug resistance-associated protein 9	ABCC9	ATMRP9|multidrug resistance-associated protein 9|MRP9|multidrug resistance-associated protein 9	ATP-binding cassette C9	191	128	361	347	113	148
AT3G60210	UP	DOWN	42.2	47.5	108.3	100.9	31.6	30.5	gene	protein_coding	GroES-like family protein				1275	1422	3243	2323	757	703
AT3G60300	UP	DOWN	20.6	20.7	93.8	72.7	31.8	31.1	gene	protein_coding	RWD domain-containing protein				963	957	4340	2587	1177	1109
AT3G60310	UP	NoChange	2.4	1.9	4.1	5.6	2	2.4	gene	protein_coding	acyl-CoA synthetase family protein				207	165	351	372	141	161
AT3G60340	UP	NoChange	24.1	24.1	68.9	58.7	29.2	30.3	gene	protein_coding	alpha/beta-Hydrolases superfamily protein				1004	996	2845	1865	962	962
AT3G60710	UP	DOWN	0.1	0.2	1.1	0.6	0.2	0	gene	protein_coding	F-box family protein				4	6	41	17	6	1
AT3G60890	UP	DOWN	0.9	0.7	2.5	3.6	0.8	0.6	gene	protein_coding	binding protein	ZPR2		LITTLE ZIPPER 2	27	22	74	84	20	15
AT3G60910	UP	NoChange	8.2	10.1	28.9	20.7	11	10.8	gene	protein_coding	S-adenosyl-L-methionine-dependent methyltransferases superfamily protein				309	376	1077	593	327	310
AT3G60940	UP	DOWN	0.1	0.2	1.3	1.1	0	0	gene	protein_coding	Putative endonuclease or glycosyl hydrolase				3	6	44	27	0	1
AT3G60966	UP	NoChange	0.1	0.3	0.7	0.9	0.3	0.2	gene	protein_coding	RING/U-box superfamily protein				5	9	23	23	8	4
AT3G61028	UP	NoChange	0	0	0.3	0.4	0.1	0.1	gene	protein_coding	Putative endonuclease or glycosyl hydrolase				1	0	12	12	3	2
AT3G61035	UP	NoChange	0	0	0.1	0.1	0.1	0	gene	protein_coding	Cytochrome P450 superfamily protein				0	0	8	6	4	2
AT3G61090	UP	DOWN	0.1	0.2	3.4	4.4	0.1	0	gene	protein_coding	Putative endonuclease or glycosyl hydrolase				2	4	64	63	1	0
AT3G61100	UP	DOWN	9.7	11.6	43.3	30	7.3	6.1	gene	protein_coding	Putative endonuclease or glycosyl hydrolase				233	278	1035	552	140	112
AT3G61111	UP	DOWN	0	0.1	1	0.8	0	0	gene	protein_coding	Zinc-binding ribosomal protein family protein				0	1	15	9	0	0
AT3G61190	UP	NoChange	0.9	0.7	3.1	2.9	5.6	4.8	gene	protein_coding	BON association protein 1	BAP1		BON association protein 1	37	29	130	94	188	155
AT3G61200	UP	DOWN	24.5	25.7	86.4	79.3	25	25.8	gene	protein_coding	Thioesterase superfamily protein				694	722	2431	1717	562	558
AT3G61340	UP	DOWN	0.1	0	0.7	0.2	0	0.1	gene	protein_coding	F-box and associated interaction domains-containing protein				4	0	32	6	0	3
AT3G61450	UP	DOWN	0.1	0.3	0.9	1.1	0.3	0.1	gene	protein_coding	syntaxin of plants 73	SYP73	ATSYP73	syntaxin of plants 73	4	13	35	34	11	2
AT3G61630	UP	NoChange	5.3	4.8	15.4	11.9	9.7	11.1	gene	protein_coding	cytokinin response factor 6	CRF6		cytokinin response factor 6	216	195	620	369	313	345
AT3G61897	UP	DOWN	2.2	2.2	10.9	9.8	0.7	1.5	gene	mirna		MIR166B	p_MI0000202	microRNA166B	8	8	39	27	2	4
AT3G62050	UP	DOWN	2.6	2.3	5.7	7	1.4	1.3	gene	protein_coding	Putative endonuclease or glycosyl hydrolase				78	67	169	159	33	29
AT3G62190	UP	NoChange	13.7	14.8	40	34	23.6	23.2	gene	protein_coding	Chaperone DnaJ-domain superfamily protein				445	477	1289	842	609	576
AT3G62430	UP	DOWN	0.2	0.3	1.8	2.1	0.4	0.3	gene	protein_coding	Protein with RNI-like/FBD-like domain				15	16	110	99	19	12
AT3G62560	UP	DOWN	17.4	20	78.5	58.8	24.2	20.9	gene	protein_coding	Ras-related small GTP-binding family protein				575	655	2577	1484	634	528
AT3G62730	UP	DOWN	0.5	0.4	2.4	1.8	0.4	0.6	gene	protein_coding	desiccation-like protein				22	17	97	54	13	17
AT3G62990	UP	NoChange	0	0.1	1.2	0.2	0.4	0.1	gene	protein_coding	myelin transcription factor-like protein				1	2	27	4	8	1
AT3G63060	UP	NoChange	0.5	0.4	1.4	1.3	0.7	1	gene	protein_coding	EID1-like 3	EDL3		EID1-like 3	26	20	67	46	28	38
AT3G63480	UP	DOWN	1.8	1.7	7.7	8.6	2.1	2.4	gene	protein_coding	ATP binding microtubule motor family protein		AtKin-1|AtPSS1|Kin-1|kinesin 1		94	89	407	348	89	97
AT4G00040	UP	NoChange	12.1	11.7	34.9	45	19.8	23.1	gene	protein_coding	Chalcone and stilbene synthase family protein				498	476	1421	1412	645	725
AT4G00050	UP	NoChange	3.8	3.6	8.8	10.1	10.3	11.9	gene	protein_coding	basic helix-loop-helix (bHLH) DNA-binding superfamily protein	UNE10		unfertilized embryo sac 10	213	202	493	436	464	514
AT4G00380	UP	DOWN	3.7	3.6	10.7	13.1	3.1	4.3	gene	protein_coding	XH/XS domain-containing protein	FDM2	IDP2|IDN2 PARALOG 2|INDL2|INVOLVED IN DE NOVO 2 (IDN2) - LIKE 2	factor of DNA methylation 2	260	250	737	698	172	227
AT4G00590	UP	NoChange	4	3.9	9.8	8.2	3.9	4.1	gene	protein_coding	N-terminal nucleophile aminohydrolases (Ntn hydrolases) superfamily protein				176	170	432	278	137	139
AT4G00690	UP	DOWN	1.2	1.1	5	7.2	0.9	1.1	gene	protein_coding	UB-like protease 1B	ULP1B		UB-like protease 1B	61	53	252	279	36	43
AT4G00695	UP	DOWN	0.4	0.2	1.7	2.1	0.3	0.3	gene	protein_coding	Spc97/Spc98 family of spindle pole body (SBP) component				18	8	73	69	11	11
AT4G00720	UP	NoChange	33.3	33.9	72.8	80.2	35.8	36.6	gene	protein_coding	shaggy-like protein kinase 32	SK32	ASKTHETA|SHAGGY-LIKE PROTEIN KINASE THETA|ATSK32|shaggy-like protein kinase 32	shaggy-like protein kinase 32	2430	2449	5265	4461	2069	2040
AT4G00760	UP	NoChange	2.1	2	4	5	3.4	3.8	gene	protein_coding	pseudo-response regulator 8	APRR8	PRR8|PSEUDO-RESPONSE REGULATOR 8	pseudo-response regulator 8	214	196	406	390	276	295
AT4G00893	UP	NoChange	0	0	0.3	0.3	0.1	0.1	gene	protein_coding	F-box/kelch-repeat protein				0	2	14	9	4	2
AT4G00955	UP	NoChange	1.7	2.1	5	3.8	3	2.4	gene	protein_coding	wall-associated receptor kinase-like protein				81	97	231	136	110	86
AT4G01023	UP	DOWN	0.1	0.1	0.6	0.5	0.1	0	gene	protein_coding	RING/U-box superfamily protein				3	3	19	13	2	1
AT4G01026	UP	NoChange	3.9	3.5	10.4	8	7.1	7.1	gene	protein_coding	PYR1-like 7	PYL7	RCAR2|regulatory components of ABA receptor 2	PYR1-like 7	146	128	386	227	210	203
AT4G01080	UP	DOWN	1.9	1.9	15	19.7	2.1	2	gene	protein_coding	TRICHOME BIREFRINGENCE-LIKE 26	TBL26		TRICHOME BIREFRINGENCE-LIKE 26	95	94	752	758	83	76
AT4G01230	UP	DOWN	0.4	0.2	1.6	1.6	0.5	0.4	gene	protein_coding	Reticulon family protein				13	8	52	41	14	9
AT4G01270	UP	DOWN	2.7	2.5	6.5	6.4	1.8	1.5	gene	protein_coding	RING/U-box superfamily protein				138	126	331	252	72	58
AT4G01280	UP	NoChange	2.9	3.4	7.2	8	6.5	7	gene	protein_coding	Homeodomain-like superfamily protein				197	227	480	412	348	361
AT4G01420	UP	DOWN	0	0.1	1.5	1.3	0.3	0.1	gene	protein_coding	calcineurin B-like protein 5	CBL5		calcineurin B-like protein 5	1	2	38	26	6	2
AT4G01510	UP	DOWN	3.2	3.4	9.3	6.1	3.1	2.3	gene	protein_coding	Arv1-like protein	ARV2			148	153	425	213	113	82
AT4G01535	UP	NoChange	0.1	0	0.9	0.7	0.1	0.1	gene	protein_coding	hypothetical protein				1	0	11	7	1	1
AT4G01610	UP	DOWN	61.9	63.6	239	201.5	62.8	54.6	gene	protein_coding	Cysteine proteinases superfamily protein				3035	3091	11620	7537	2440	2045
AT4G01895	UP	DOWN	1.7	2.1	5.5	3.9	0.8	1	gene	protein_coding	systemic acquired resistance (SAR) regulator protein NIMIN-1-like protein				22	26	70	38	8	10
AT4G01915	UP	NoChange	4.7	4.2	12.8	14.8	6.5	8.4	gene	protein_coding	hypothetical protein				203	180	552	492	224	279
AT4G01930	UP	NoChange	0.2	0.1	0.5	0.5	0.3	0.3	gene	protein_coding	Cysteine/Histidine-rich C1 domain family protein				10	9	30	23	17	17
AT4G01985	UP	DOWN	0.6	0.4	2.7	7.1	0.8	1.3	gene	protein_coding	hypothetical protein				40	25	170	344	41	61
AT4G02005	UP	DOWN	1	0.7	7.6	10	2	2.1	gene	other_rna					61	41	479	485	100	102
AT4G02210	UP	DOWN	3.2	3	10.4	9.1	4	3.1	gene	protein_coding	Myb/SANT-like DNA-binding domain protein				190	176	607	408	185	140
AT4G02220	UP	DOWN	9.8	10.4	28.4	28.6	7.1	5.4	gene	protein_coding	zinc finger (MYND type) family protein / programmed cell death 2 C-terminal domain-containing protein				515	543	1478	1146	295	217
AT4G02330	UP	DOWN	5.7	6.7	24.8	27.5	7.5	7.8	gene	protein_coding	Plant invertase/pectin methylesterase inhibitor superfamily	ATPMEPCRB			337	396	1462	1248	356	353
AT4G02390	UP	NoChange	3	2.8	7.1	7.6	3.2	3.3	gene	protein_coding	poly(ADP-ribose) polymerase	PARP2	APP|poly(ADP-ribose) polymerase|PP|poly(ADP-ribose) polymerase	poly(ADP-ribose) polymerase 2	234	215	545	447	194	193
AT4G02430	UP	NoChange	4.4	4.1	16.2	23	8.5	8.9	gene	protein_coding	RNA-binding (RRM/RBD/RNP motifs) family protein	SR34b	At-SR34b|Serine/Arginine-Rich Protein Splicing Factor 34b	Serine/Arginine-Rich Protein Splicing Factor 34b	295	275	1084	1187	454	459
AT4G02460	UP	DOWN	2.1	2.2	7.5	10.3	2	2	gene	protein_coding	DNA mismatch repair protein	PMS1	AtPMS1	POSTMEIOTIC SEGREGATION 1	210	214	733	779	153	152
AT4G02465	UP	DOWN	0	0	3.5	3.4	0	0	gene	protein_coding	hypothetical protein				0	0	44	33	0	0
AT4G02482	UP	NoChange	1	1.7	5	4.5	2.8	2.8	gene	protein_coding	translocase of chloroplast-like protein				18	31	90	62	40	38
AT4G02780	UP	NoChange	0.1	0.1	0.5	0.3	0.3	0.4	gene	protein_coding	Terpenoid cyclases/Protein prenyltransferases superfamily protein	GA1	ABC33|ATCPS1|ARABIDOPSIS THALIANA ENT-COPALYL DIPHOSPHATE SYNTHETASE 1|CPS1|ENT-COPALYL DIPHOSPHATE SYNTHETASE 1|CPS|CPP synthase	GA REQUIRING 1	12	10	36	21	20	22
AT4G02980	UP	DOWN	10	11.1	35.5	30.9	8.1	7.4	gene	protein_coding	endoplasmic reticulum auxin binding protein 1	ABP1	ABP	endoplasmic reticulum auxin binding protein 1	316	350	1119	748	204	180
AT4G03130	UP	NoChange	0.4	0.3	0.8	1.3	0.4	0.4	gene	protein_coding	BRCT domain-containing DNA repair protein				34	25	59	73	25	25
AT4G03292	UP	DOWN	1.2	1	4	3.5	0.6	0.9	gene	protein_coding	Polynucleotidyl transferase, ribonuclease H-like superfamily protein				27	22	90	61	11	16
AT4G03320	UP	DOWN	3.5	4.1	27.4	25.4	3.7	5.7	gene	protein_coding	translocon at the inner envelope membrane of chloroplasts 20-IV	Tic20-IV	AtTic20-IV|translocon at the inner envelope membrane of chloroplasts 20-IV	translocon at the inner envelope membrane of chloroplasts 20-IV	134	157	1041	741	112	165
AT4G03400	UP	NoChange	10.7	10.9	21.7	26	15.7	16.5	gene	protein_coding	Auxin-responsive GH3 family protein	DFL2	GH3-10	DWARF IN LIGHT 2	1135	1142	2280	2096	1318	1334
AT4G03490	UP	DOWN	0.2	0.3	0.7	1	0.2	0.1	gene	protein_coding	Ankyrin repeat family protein				30	37	86	100	21	13
AT4G03811	UP	DOWN	0.3	0.3	4.9	3.9	0.5	1	gene	other_rna	other_RNA				4	4	56	34	5	9
AT4G03930	UP	DOWN	0.1	0.2	3.4	6	0.1	0.3	gene	protein_coding	Plant invertase/pectin methylesterase inhibitor superfamily				6	8	161	217	5	10
AT4G03940	UP	DOWN	1.7	1.7	5.9	8.2	1.4	1.5	gene	protein_coding	transmembrane protein				71	69	241	255	46	48
AT4G03960	UP	DOWN	9.5	8.7	23.4	19.3	7.2	7.2	gene	protein_coding	Phosphotyrosine protein phosphatases superfamily protein	PFA-DSP4	AtPFA-DSP4	plant and fungi atypical dual-speci&#64257;city phosphatase 4	304	277	741	471	183	177
AT4G04020	UP	DOWN	53.6	55	181.9	177.1	49.4	47.6	gene	protein_coding	fibrillin	FIB	FIB1a|fibrillin 1a|PGL35|plastoglobulin 35	fibrillin	2642	2690	8899	6665	1932	1791
AT4G04180	UP	DOWN	2.7	3.3	11.2	10.9	1.8	1.7	gene	protein_coding	P-loop containing nucleoside triphosphate hydrolases superfamily protein				174	213	728	543	91	85
AT4G04205	UP	DOWN	0	0	6.5	6.4	0	0	gene	small_nucleolar_rna			AtsnoR36		0	0	21	16	0	0
AT4G04260	UP	DOWN	0.2	0.3	2.8	4	0.3	0	gene	protein_coding	Bromo-adjacent homology (BAH) domain-containing protein				5	8	81	90	6	1
AT4G04490	UP	NoChange	0.4	0.6	1.6	1.9	1.4	0.8	gene	protein_coding	cysteine-rich RLK (RECEPTOR-like protein kinase) 36	CRK36		cysteine-rich RLK (RECEPTOR-like protein kinase) 36	26	40	110	101	74	44
AT4G04565	UP	DOWN	2.9	3	9	5.4	0.4	0.5	gene	long_noncoding_rna					44	46	138	64	5	6
AT4G04620	UP	DOWN	5.5	5.3	28.3	26.9	10.2	10.2	gene	protein_coding	Ubiquitin-like superfamily protein	ATG8B		autophagy 8b	208	198	1059	775	304	295
AT4G04675	UP	DOWN	0.2	0	4.2	2.3	0.4	0	gene	long_noncoding_rna					2	0	36	15	3	0
AT4G04810	UP	NoChange	6	5.8	14.5	12.5	9.6	6.6	gene	protein_coding	methionine sulfoxide reductase B4	MSRB4	ATMSRB4|methionine sulfoxide reductase B4	methionine sulfoxide reductase B4	164	158	392	261	207	137
AT4G04830	UP	DOWN	99.5	101.4	376.9	301.9	81.3	79.3	gene	protein_coding	methionine sulfoxide reductase B5	MSRB5	ATMSRB5|methionine sulfoxide reductase B5	methionine sulfoxide reductase B5	2278	2303	8561	5275	1476	1387
AT4G05110	UP	UP	0.4	0.5	1	1.2	2.4	2	gene	protein_coding	equilibrative nucleoside transporter 6	ENT6	ATENT6	equilibrative nucleoside transporter 6	28	39	76	68	140	117
AT4G05380	UP	DOWN	0.1	0.1	1.6	1.9	0.1	0	gene	protein_coding	P-loop nucleoside triphosphate hydrolase superfamily protein				3	3	80	75	6	0
AT4G05390	UP	DOWN	28.5	29.2	65.7	65.8	15.4	15.3	gene	protein_coding	root FNR 1	RFNR1	ATRFNR1|root FNR 1	root FNR 1	1622	1646	3706	2853	694	664
AT4G05440	UP	DOWN	7.8	8	22.1	20	4.3	3.6	gene	protein_coding	temperature sensing protein-like protein	EDA35		embryo sac development arrest 35	332	338	937	654	146	117
AT4G05497	UP	DOWN	0.1	0	0.8	1	0.2	0	gene	protein_coding	RNI-like superfamily protein				3	0	24	21	5	1
AT4G05540	UP	DOWN	0	0	0.1	0.2	0	0	gene	protein_coding	P-loop containing nucleoside triphosphate hydrolases superfamily protein				0	0	8	12	1	0
AT4G05631	UP	DOWN	3.8	2.9	21.7	38.2	5.1	5.8	gene	protein_coding	hypothetical protein				100	76	570	774	107	117
AT4G05650	UP	NoChange	0.8	0.3	2.1	2.5	0.4	0.8	gene	long_noncoding_rna					9	4	24	22	4	7
AT4G05715	UP	NoChange	0.1	0	0.5	0.7	0	0.1	gene	long_noncoding_rna					1	0	9	10	0	2
AT4G06305	UP	DOWN	0.7	1.2	10.4	7.6	2.7	0	gene	small_nucleolar_rna			snoR80-3		3	5	43	24	9	0
AT4G06634	UP	DOWN	9.1	10.2	27.1	27.3	9.4	9.2	gene	protein_coding	zinc finger (C2H2 type) family protein	YY1	AtYY1	Yin Yang 1	478	531	1408	1091	392	369
AT4G06880	UP	DOWN	1.8	2.4	8.8	7.7	2	1.9	gene	long_noncoding_rna					26	34	126	85	23	21
AT4G07190	UP	DOWN	0	0	1.5	1.1	0	0	gene	antisense_long_noncoding_rna	Natural antisense transcript overlaps with AT4G23890				0	0	25	15	0	0
AT4G07526	UP	DOWN	0	0	0.5	0.5	0	0	gene	protein_coding	hypothetical protein				0	0	15	11	0	0
AT4G07965	UP	DOWN	0.2	0	1.5	1.3	0	0	gene	protein_coding	hypothetical protein				3	0	19	13	0	0
AT4G08230	UP	DOWN	40.5	36.9	107.6	104	20.8	17	gene	protein_coding	glycine-rich protein				1005	907	2645	1967	409	321
AT4G08505	UP	DOWN	0	0.1	1.5	4.4	0.1	0.5	gene	long_noncoding_rna					0	1	24	53	1	6
AT4G08590	UP	DOWN	3	3.1	12.7	13.8	3.2	3.2	gene	protein_coding	ORTHRUS-like protein	ORTHL	ORL1|ORTH-LIKE 1|ORL1|ORTHRUS-LIKE 1|VIM6|VARIANT IN METHYLATION 6	ORTHRUS-like	186	190	775	644	155	150
AT4G08593	UP	NoChange	0	0	0.6	0.3	0.2	0	gene	protein_coding	hypothetical protein				0	1	14	6	3	0
AT4G08870	UP	DOWN	18.4	20.2	95.1	86.2	25.4	24.6	gene	protein_coding	Arginase/deacetylase superfamily protein	ARGAH2		arginine amidohydrolase 2	1104	1198	5648	3937	1207	1123
AT4G08950	UP	NoChange	14.2	14.5	34.4	44.4	34.2	33	gene	protein_coding	Phosphate-responsive 1 family protein	EXO		EXORDIUM	585	595	1409	1399	1120	1041
AT4G09300	UP	DOWN	0.2	0.3	2.5	2.8	0.3	0.3	gene	protein_coding	LisH and RanBPM domains containing protein				7	15	112	97	10	11
AT4G09920	UP	DOWN	0.5	0.2	1.8	2.3	0.5	0.6	gene	protein_coding	FBD, F-box and Leucine Rich Repeat domains containing protein				27	10	91	88	21	24
AT4G10040	UP	DOWN	24.9	27.8	145.1	121.7	22.3	21.8	gene	protein_coding	cytochrome c-2	CYTC-2		cytochrome c-2	611	675	3530	2278	433	409
AT4G10200	UP	DOWN	0.1	0	1.3	1.3	0.1	0.1	gene	protein_coding	TTF-type zinc finger protein with HAT dimerization domain-containing protein				6	2	92	70	3	4
AT4G10250	UP	DOWN	0	0.1	4245.7	3459.3	0.2	0.3	gene	protein_coding	HSP20-like chaperones superfamily protein	ATHSP22.0			0	2	131145	82199	5	8
AT4G10265	UP	DOWN	1.4	2.1	10.3	8.7	2.2	1.6	gene	protein_coding	Wound-responsive family protein				28	42	202	132	35	24
AT4G10330	UP	NoChange	5.6	5.8	17.6	14.7	8	8.5	gene	protein_coding	glycine-rich protein				216	219	669	429	242	247
AT4G10400	UP	DOWN	3	2.8	9.1	9.4	2.2	3.1	gene	protein_coding	F-box/RNI-like/FBD-like domains-containing protein				167	153	502	401	98	132
AT4G10420	UP	DOWN	1.1	1.5	3.1	4	1.2	0.9	gene	protein_coding	FBD / Leucine Rich Repeat domains containing protein				43	55	115	113	37	27
AT4G10500	UP	DOWN	0.6	0.7	4.1	5.1	1.8	1.1	gene	protein_coding	2-oxoglutarate (2OG) and Fe(II)-dependent oxygenase superfamily protein		DLO1|DMR6-LIKE OXYGENASE 1		24	27	168	160	58	34
AT4G10550	UP	DOWN	2.1	2.7	5.1	7.1	2.2	2	gene	protein_coding	Subtilase family protein				182	230	442	475	152	134
AT4G10600	UP	DOWN	1	1	2.3	2.6	1	0.5	gene	protein_coding	RING/FYVE/PHD zinc finger superfamily protein				45	46	105	92	36	19
AT4G10843	UP	DOWN	0.3	0.1	1.2	1.9	0.2	0.6	gene	protein_coding	hypothetical protein				15	6	56	66	7	21
AT4G10925	UP	NoChange	5.2	5	15.1	13.2	8.2	8.3	gene	protein_coding	Nuclear transport factor 2 (NTF2) family protein				211	200	601	407	261	254
AT4G10950	UP	NoChange	0.1	0.2	0.7	0.6	0.1	0.2	gene	protein_coding	SGNH hydrolase-type esterase superfamily protein				4	7	26	17	4	6
AT4G11060	UP	DOWN	8.6	10.5	22.2	20.2	7.4	6.7	gene	protein_coding	mitochondrially targeted single-stranded DNA binding protein	MTSSB		mitochondrially targeted single-stranded DNA binding protein	295	357	756	528	200	175
AT4G11170	UP	NoChange	0.1	0.2	0.4	0.5	0.3	0.1	gene	protein_coding	Disease resistance protein (TIR-NBS-LRR class) family		RMG1|Resistance Methylated Gene 1		14	17	44	39	24	10
AT4G11210	UP	NoChange	0.5	0.8	1.9	1.6	2.5	1.7	gene	protein_coding	Disease resistance-responsive (dirigent-like protein) family protein				14	21	47	32	50	33
AT4G11650	UP	NoChange	70.3	71.7	203.1	191.5	102.6	98	gene	protein_coding	osmotin 34	OSM34	ATOSM34|osmotin 34	osmotin 34	2372	2400	6796	4928	2744	2525
AT4G11690	UP	DOWN	0.9	0.8	2.2	2	0.3	0.4	gene	protein_coding	Pentatricopeptide repeat (PPR-like) superfamily protein		ABO8|aba overly sensitive mutant		48	42	122	87	14	19
AT4G11845	UP	NoChange	3.3	2.1	6.3	6.1	4.4	5	gene	protein_coding	Interleukin-1 receptor-associated kinase 4 protein				73	46	137	102	77	84
AT4G11960	UP	DOWN	11.8	13.3	47.8	45.8	19.4	16.6	gene	protein_coding	PGR5-like B	PGRL1B		PGR5-like B	545	610	2189	1612	710	586
AT4G11990	UP	NoChange	1	1.1	2.7	2.4	1.1	1.1	gene	protein_coding	Cell cycle regulated microtubule associated protein				64	70	169	117	56	54
AT4G12290	UP	DOWN	18.9	17.3	38.2	50.9	10.7	12	gene	protein_coding	Copper amine oxidase family protein				1722	1562	3444	3537	770	837
AT4G12382	UP	DOWN	0.2	0.2	0.9	1.3	0.2	0.3	gene	protein_coding	F-box family protein				5	5	26	27	5	6
AT4G12400	UP	DOWN	2.5	2.5	69.3	88.8	3	2.9	gene	protein_coding	stress-inducible protein	Hop3		Hop3	202	200	5634	5553	197	180
AT4G12410	UP	NoChange	0.3	0.3	1.8	0.9	0.4	0.5	gene	protein_coding	SAUR-like auxin-responsive protein family		SAUR35|SMALL AUXIN UPREGULATED RNA 35		9	7	49	20	10	11
AT4G12530	UP	DOWN	0	0	11.1	20.1	0.1	0.1	gene	protein_coding	Bifunctional inhibitor/lipid-transfer protein/seed storage 2S albumin superfamily protein				0	1	241	337	1	2
AT4G12580	UP	DOWN	1	1	3.8	3.2	1.8	0.8	gene	protein_coding	hypothetical protein				20	20	76	49	28	13
AT4G12600	UP	DOWN	91.8	103.7	247.2	209.4	41.7	39.2	gene	protein_coding	Ribosomal protein L7Ae/L30e/S12e/Gadd45 family protein				2735	3064	7304	4760	985	891
AT4G12740	UP	DOWN	1.1	1	2.6	2.5	0.9	0.8	gene	protein_coding	HhH-GPD base excision DNA repair family protein				72	66	162	121	44	39
AT4G12750	UP	DOWN	7.4	6.9	15.4	20.7	3.7	3.8	gene	protein_coding	Homeodomain-like transcriptional regulator				884	815	1832	1887	350	351
AT4G12760	UP	NoChange	5.9	6.4	15.7	17.9	9.3	8.2	gene	protein_coding	RPA-interacting protein A				186	199	489	429	231	197
AT4G12960	UP	DOWN	0	0.1	3	3.8	0	0.1	gene	protein_coding	Gamma interferon responsive lysosomal thiol (GILT) reductase family protein	GILT	AtGILT	gamma-interferon-responsive lysosomal thiol reductase	0	2	102	99	0	2
AT4G12990	UP	NoChange	2.6	2.4	6.3	4.9	2.8	3	gene	protein_coding	transmembrane protein				140	127	332	202	118	123
AT4G13000	UP	DOWN	0.8	1.3	3.3	2.7	1	0.7	gene	protein_coding	AGC (cAMP-dependent, cGMP-dependent and protein kinase C) kinase family protein				36	58	143	88	35	22
AT4G13040	UP	NoChange	4.7	4.8	10.8	10.3	8.1	7	gene	protein_coding	Integrase-type DNA-binding superfamily protein				246	252	565	414	337	281
AT4G13110	UP	NoChange	2.4	1.8	5.4	4.7	2.8	2.5	gene	protein_coding	BSD domain-containing protein				98	71	215	142	90	76
AT4G13290	UP	NoChange	1.7	1.9	4.8	4.5	3.2	2.6	gene	protein_coding	cytochrome P450, family 71, subfamily A, polypeptide 19	CYP71A19		cytochrome P450, family 71, subfamily A, polypeptide 19	118	129	333	243	177	141
AT4G13330	UP	DOWN	1.5	1.4	7	6.8	1.1	1.5	gene	protein_coding	S-adenosyl-L-methionine-dependent methyltransferases superfamily protein				109	105	517	388	62	85
AT4G13520	UP	DOWN	125.4	137.4	554.9	384.6	57	60.9	gene	protein_coding	small acidic protein 1	SMAP1		small acidic protein 1	3443	3739	15102	8053	1239	1275
AT4G13575	UP	NoChange	1.6	1.6	9.8	9.7	8	7.7	gene	protein_coding	hypothetical protein				149	147	897	683	584	544
AT4G13577	UP	UP	0	0	0.7	0.5	1.8	2.4	gene	protein_coding	hypothetical protein				0	0	20	10	40	52
AT4G13750	UP	DOWN	2.1	1.8	3.7	7.8	1.2	1.2	gene	protein_coding	Histidine kinase-, DNA gyrase B-, and HSP90-like ATPase family protein	NOV	EMB2597|EMBRYO DEFECTIVE 2597	NO VEIN	539	447	931	1508	239	227
AT4G13800	UP	NoChange	0.9	0.9	6.5	5.9	3.1	3	gene	protein_coding	magnesium transporter NIPA (DUF803)				66	61	452	316	174	161
AT4G13820	UP	NoChange	0.1	0.1	0.7	0.8	0.4	0.6	gene	protein_coding	Leucine-rich repeat (LRR) family protein				6	7	57	52	31	41
AT4G13880	UP	DOWN	0.8	0.6	3.9	4.9	0.8	1	gene	protein_coding	receptor like protein 48	RLP48	AtRLP48|receptor like protein 48	receptor like protein 48	57	43	294	284	50	59
AT4G13885	UP	NoChange	1.4	0.7	2.8	3.5	1.8	1.5	gene	protein_coding	Polynucleotidyl transferase, ribonuclease H-like superfamily protein				34	17	66	64	34	28
AT4G13992	UP	NoChange	0.5	0.3	1	0.9	0.5	0.2	gene	protein_coding	Cysteine/Histidine-rich C1 domain family protein				28	16	60	41	24	11
AT4G14165	UP	DOWN	0	0	0.4	0.4	0	0	gene	protein_coding	F-box family protein-like protein				1	0	11	8	0	0
AT4G14245	UP	NoChange	0	0	0.2	0.1	0.1	0.1	gene	protein_coding	structural constituent of ribosome protein				0	0	10	4	4	3
AT4G14385	UP	DOWN	7.4	6.3	20.8	16.7	7.8	8	gene	protein_coding	histone acetyltransferase subunit NuA4-domain protein				417	353	1160	717	350	342
AT4G14615	UP	DOWN	30.7	35.1	93.4	77.2	23.7	18.6	gene	protein_coding	sporulation-specific protein				721	817	2176	1385	441	333
AT4G14716	UP	DOWN	86.8	87.8	280.1	207.7	54.5	52	gene	protein_coding	acireductone dioxygenase 1	ARD1	ATARD1|acireductone dioxygenase 1|SGB3|suppressor of G Beta 3	acireductone dioxygenase 1	2914	2923	9330	5322	1451	1333
AT4G14820	UP	DOWN	1.4	1.1	3.4	3.4	0.6	0.7	gene	protein_coding	Pentatricopeptide repeat (PPR) superfamily protein				114	90	281	217	38	42
AT4G15096	UP	NoChange	0	0	0.2	0.1	0.1	0	gene	protein_coding	hypothetical protein				0	0	12	4	6	1
AT4G15210	UP	DOWN	3.5	3.5	45.9	45	1.6	1.6	gene	protein_coding	beta-amylase 5	BAM5	AT-BETA-AMY|ATBETA-AMY|ARABIDOPSIS THALIANA BETA-AMYLASE|BMY1|RAM1|REDUCED BETA AMYLASE 1	beta-amylase 5	281	274	3616	2731	102	96
AT4G15420	UP	NoChange	6.3	6.6	16.7	12.3	8.8	7.6	gene	protein_coding	Ubiquitin fusion degradation UFD1 family protein				437	458	1148	654	484	403
AT4G15430	UP	NoChange	0.6	0.5	0.9	2	2.2	2.4	gene	protein_coding	ERD (early-responsive to dehydration stress) family protein				56	41	76	133	152	165
AT4G15440	UP	NoChange	0.6	0.7	2	1.9	0.9	0.9	gene	protein_coding	hydroperoxide lyase 1	HPL1	CYP74B2	hydroperoxide lyase 1	36	41	112	82	40	39
AT4G15570	UP	DOWN	5.4	5.1	14.6	15.5	3.9	3.7	gene	protein_coding	P-loop containing nucleoside triphosphate hydrolases superfamily protein	MAA3		MAGATAMA 3	489	460	1310	1064	282	256
AT4G15780	UP	DOWN	31.3	34.8	212.6	147.8	36.1	32.9	gene	protein_coding	vesicle-associated membrane protein 724	VAMP724	ATVAMP724|vesicle-associated membrane protein 724	vesicle-associated membrane protein 724	1003	1106	6756	3614	918	804
AT4G15910	UP	DOWN	124.5	130.8	518.3	304.7	78.8	85.2	gene	protein_coding	drought-induced 21	DI21	ATDI21|drought-induced 21	drought-induced 21	3440	3583	14200	6421	1726	1796
AT4G16180	UP	NoChange	12.6	13.2	26.5	33.3	13.7	15	gene	protein_coding	transmembrane protein				1367	1419	2853	2762	1183	1248
AT4G16240	UP	DOWN	5	5.2	10.2	16.1	0.7	1.4	gene	protein_coding	hypothetical protein				53	54	106	129	6	11
AT4G16280	UP	NoChange	3.8	3.6	6.8	10.3	6.5	6.9	gene	protein_coding	flowering time control protein FCA	FCA			614	567	1078	1266	822	841
AT4G16460	UP	DOWN	0.1	0	1.2	1.3	0.1	0.1	gene	protein_coding	zinc finger CCCH domain protein				3	1	54	45	2	4
AT4G16540	UP	DOWN	1.2	1.1	3	3.5	0.8	1	gene	protein_coding	Heat shock protein HSP20/alpha crystallin family				94	86	237	215	48	63
AT4G16555	UP	DOWN	0	0	6.2	6.9	0	0	gene	protein_coding	HSP20-like chaperone				0	0	112	96	0	0
AT4G16590	UP	NoChange	0	0	0.2	0.2	0	0	gene	protein_coding	cellulose synthase-like A01	CSLA01	ATCSLA01|cellulose synthase-like A01|ATCSLA1|CELLULOSE SYNTHASE-LIKE A1	cellulose synthase-like A01	0	1	10	9	0	2
AT4G16660	UP	DOWN	39.3	37.9	101.9	122.2	28.5	27.7	gene	protein_coding	heat shock protein 70 (Hsp 70) family protein				4024	3854	10360	9553	2315	2163
AT4G16680	UP	UP	0.3	0.3	0.8	1.2	1.6	2.3	gene	protein_coding	P-loop containing nucleoside triphosphate hydrolases superfamily protein				36	38	98	115	154	215
AT4G16745	UP	NoChange	0.4	0.5	1.1	1.5	0.5	0.5	gene	protein_coding	Exostosin family protein				29	38	78	83	31	30
AT4G16780	UP	NoChange	3.2	3.2	10.3	8.2	7.6	8.2	gene	protein_coding	homeobox protein 2	HB-2	ATHB-2|homeobox protein 2|ATHB2|ARABIDOPSIS THALIANA HOMEOBOX PROTEIN 2|HAT4	homeobox protein 2	128	128	409	252	242	250
AT4G16940	UP	NoChange	0.2	0.3	0.8	1.1	0.5	0.5	gene	protein_coding	Disease resistance protein (TIR-NBS-LRR class) family				42	47	128	137	61	66
AT4G17030	UP	DOWN	10.6	12.2	28.3	22.3	10.5	11	gene	protein_coding	expansin-like B1	EXLB1	AT-EXPR|ATEXLB1|expansin-like B1|ATEXPR1|ATHEXP BETA 3.1|EXPR	expansin-like B1	358	408	945	572	279	282
AT4G17250	UP	NoChange	2.2	2.1	5.1	6.5	8.2	7.5	gene	protein_coding	transmembrane protein				179	166	412	403	528	469
AT4G17370	UP	DOWN	14.6	14.4	58.3	55.9	18.7	20.6	gene	protein_coding	Oxidoreductase family protein				752	740	2988	2203	764	811
AT4G17440	UP	DOWN	2.5	3	9.5	7.7	1.9	1.4	gene	protein_coding	chromogranin (DUF1639)				100	121	382	238	62	42
AT4G17660	UP	DOWN	0.1	0.1	0.9	1	0.2	0.1	gene	protein_coding	Protein kinase superfamily protein				4	5	44	38	6	5
AT4G17788	UP	DOWN	2.2	2.6	20.3	12.7	1.9	2	gene	mirna		MIR160B	p_MI0000191	microRNA160B	6	7	54	26	4	4
AT4G17910	UP	DOWN	4.2	4.7	13.9	19.9	4.8	4.5	gene	protein_coding	transferases, transferring acyl groups				254	282	831	915	230	209
AT4G18280	UP	DOWN	15.1	16.7	68.5	57.6	18.4	18.1	gene	protein_coding	glycine-rich cell wall protein-like protein				441	484	1986	1286	426	405
AT4G18330	UP	DOWN	0	0	0.6	0.7	0	0.1	gene	protein_coding	Translation elongation factor EF1A/initiation factor IF2gamma family protein				1	1	30	27	2	3
AT4G18400	UP	DOWN	9.1	6.5	21.7	19.8	7.1	4.9	gene	protein_coding	hypothetical protein				147	104	346	243	90	60
AT4G18425	UP	DOWN	2.2	3.4	8.4	5.9	2.6	3	gene	protein_coding	transmembrane protein, putative (DUF679)				72	108	269	145	66	73
AT4G18490	UP	DOWN	0.4	0.6	2.3	4	1	1.1	gene	protein_coding	hypothetical protein				31	52	201	269	72	75
AT4G18550	UP	NoChange	1.1	1.1	3.3	3	2	2	gene	protein_coding	alpha/beta-Hydrolases superfamily protein	DSEL	AtDSEL|Arabidopsis thaliana DAD1-like seeding establishment-related lipase	DAD1-like seeding establishment-related lipase	66	64	190	136	91	89
AT4G18980	UP	DOWN	0.1	0	0.8	0.4	0.1	0.1	gene	protein_coding	AtS40-3	AtS40-3		AtS40-3	2	1	25	9	3	2
AT4G19080	UP	DOWN	0.6	0.8	1.4	2.9	0.9	0.7	gene	protein_coding	hypothetical protein (DUF594)				22	28	48	78	24	18
AT4G19090	UP	NoChange	1	1	1.9	3.5	1.2	1.2	gene	protein_coding	transmembrane protein, putative (DUF594)				71	71	129	187	67	63
AT4G19395	UP	DOWN	2.4	2.4	25.7	16.7	3.3	3.5	gene	mirna		MIR168A	p_MI0000210	microRNA168A	10	10	106	53	11	11
AT4G19420	UP	NoChange	3.7	3.8	17.3	16.5	20.9	21	gene	protein_coding	Pectinacetylesterase family protein		PAE8|pectin acetylesterase 8		369	374	1727	1261	1660	1607
AT4G19430	UP	DOWN	0	0	238.8	223.1	0.5	0.3	gene	protein_coding	hypothetical protein				1	1	5786	4159	9	6
AT4G19460	UP	NoChange	1.3	0.8	2.3	2.9	1.7	1.6	gene	protein_coding	UDP-Glycosyltransferase superfamily protein				71	45	131	124	78	67
AT4G19560	UP	NoChange	0.9	0.5	1.6	2.1	1.3	0.8	gene	protein_coding	Cyclin family protein	CYCT1;2			53	30	95	98	63	38
AT4G19570	UP	DOWN	0.1	0.1	0.7	1.1	0.1	0	gene	protein_coding	Chaperone DnaJ-domain superfamily protein				5	5	37	49	3	1
AT4G19645	UP	DOWN	0.9	0.8	6.1	5.3	1.2	1	gene	protein_coding	TRAM, LAG1 and CLN8 (TLC) lipid-sensing domain containing protein				43	39	292	196	46	38
AT4G19850	UP	DOWN	0.6	0.3	5.9	4.4	0.4	0.2	gene	protein_coding	lectin-like protein	PP2-A2	ATPP2-A2|ARABIDOPSIS THALIANA PHLOEM PROTEIN 2-A2|PP2A2	phloem protein 2-A2	17	9	159	91	9	5
AT4G19950	UP	NoChange	1.4	1.4	2.8	3.9	2.1	2	gene	protein_coding	polyadenylate-binding protein 1-B-binding protein				58	58	116	121	70	63
AT4G20362	UP	DOWN	1.2	1.1	2.7	3.1	0.8	0.6	gene	antisense_long_noncoding_rna	Natural antisense transcript overlaps with AT4G20360				82	71	175	157	41	28
AT4G20370	UP	DOWN	0	0.2	1.3	1	0.1	0	gene	protein_coding	PEBP (phosphatidylethanolamine-binding protein) family protein	TSF		TWIN SISTER OF FT	0	4	32	18	1	0
AT4G20480	UP	DOWN	21	21.3	48.4	54.4	17.7	19	gene	protein_coding	Putative endonuclease or glycosyl hydrolase				1022	1029	2340	2022	684	707
AT4G20690	UP	DOWN	1.2	1.6	6.8	6.9	0.7	0.5	gene	protein_coding	hypothetical protein				15	20	85	66	7	5
AT4G20700	UP	DOWN	0	0	0.2	0.3	0	0	gene	protein_coding	RNA-binding; reverse transcriptase, putative (DUF1204)				0	1	16	18	0	0
AT4G20820	UP	NoChange	3.5	3.2	9.1	8.5	6.8	6.1	gene	protein_coding	FAD-binding Berberine family protein				205	188	533	381	315	273
AT4G20870	UP	NoChange	16.6	17.7	40	40.6	22.2	20.4	gene	protein_coding	fatty acid hydroxylase 2	FAH2	ATFAH2|ARABIDOPSIS FATTY ACID HYDROXYLASE 2	fatty acid hydroxylase 2	697	735	1659	1296	736	653
AT4G20880	UP	DOWN	7.3	7.1	23.5	23.1	9.9	8.1	gene	protein_coding	ethylene-responsive nuclear protein / ethylene-regulated nuclear protein (ERT2)				453	436	1444	1093	488	381
AT4G20920	UP	DOWN	0.1	0.1	0.3	0.7	0.1	0.1	gene	protein_coding	double-stranded RNA-binding domain (DsRBD)-containing protein				13	10	29	48	6	10
AT4G21020	UP	DOWN	0	0	1.2	1.1	0.1	0	gene	protein_coding	Late embryogenesis abundant protein (LEA) family protein				0	0	41	28	3	0
AT4G21170	UP	DOWN	2.2	2.1	5.9	7	1.5	1.5	gene	protein_coding	Tetratricopeptide repeat (TPR)-like superfamily protein				118	109	310	284	62	59
AT4G21190	UP	DOWN	19.2	20.6	54.5	54.3	14.9	15.2	gene	protein_coding	Pentatricopeptide repeat (PPR) superfamily protein	emb1417		embryo defective 1417	759	807	2134	1637	467	458
AT4G21213	UP	DOWN	0	0	2.1	2.2	0	0	gene	protein_coding	hypothetical protein				0	0	26	21	0	0
AT4G21320	UP	DOWN	1.6	1.6	97.3	76.4	3.4	3.1	gene	protein_coding	Aldolase-type TIM barrel family protein	HSA32		HEAT-STRESS-ASSOCIATED 32	63	62	3873	2339	108	96
AT4G21480	UP	DOWN	1.3	1	4.1	2.5	1.3	1.4	gene	protein_coding	sugar transporter protein 12	STP12		sugar transporter protein 12	59	45	185	88	48	49
AT4G21550	UP	DOWN	1.1	1	2.3	3.2	1	1	gene	protein_coding	VP1/ABI3-like 3	VAL3		VP1/ABI3-like 3	86	75	180	191	62	59
AT4G21580	UP	DOWN	34.7	36	131.5	97.7	32.8	30.9	gene	protein_coding	oxidoreductase, zinc-binding dehydrogenase family protein				1476	1519	5551	3173	1105	1005
AT4G21610	UP	DOWN	8.8	8.8	30.4	26.7	5.1	6.2	gene	protein_coding	lsd one like 2	LOL2		lsd one like 2	215	213	733	496	98	116
AT4G21680	UP	DOWN	2.6	2.3	10.3	9	2.3	2.1	gene	protein_coding	NITRATE TRANSPORTER 1.8	NRT1.8	AtNPF7.2|NPF7.2|NRT1/ PTR family 7.2	NITRATE TRANSPORTER 1.8	173	148	674	451	119	103
AT4G21800	UP	DOWN	20.7	18.9	57.3	49.6	17.3	18.5	gene	protein_coding	P-loop containing nucleoside triphosphate hydrolases superfamily protein	QQT2		quatre-quart2	925	839	2544	1693	614	634
AT4G21870	UP	DOWN	11.6	11.4	37.4	36.3	16.5	15.6	gene	protein_coding	HSP20-like chaperones superfamily protein				359	352	1151	860	407	369
AT4G21880	UP	DOWN	3.2	2.7	7.2	10.2	1.9	2.2	gene	protein_coding	Pentatricopeptide repeat (PPR) superfamily protein				265	225	597	653	129	142
AT4G21930	UP	DOWN	0	0	2.1	1.6	0.6	0.6	gene	protein_coding	senescence regulator (Protein of unknown function, DUF584)				0	1	53	30	12	11
AT4G22200	UP	NoChange	3.8	3.1	10.9	12.2	9.4	8.9	gene	protein_coding	potassium transport 2/3	KT2/3	AKT2|AKT2/3|potassium transport 2/3|AKT3	potassium transport 2/3	376	307	1068	917	738	670
AT4G22280	UP	DOWN	1	0.5	5.7	5.9	0.9	0.9	gene	protein_coding	F-box/RNI-like superfamily protein				48	24	269	214	34	32
AT4G22390	UP	DOWN	0.6	0.9	3.9	3.8	0.5	0.6	gene	protein_coding	F-box associated ubiquitination effector family protein				27	41	180	135	19	22
AT4G22570	UP	NoChange	19	19.1	48.6	45.2	25	23.9	gene	protein_coding	adenine phosphoribosyl transferase 3	APT3		adenine phosphoribosyl transferase 3	655	652	1662	1190	684	629
AT4G22755	UP	DOWN	6.6	7.5	32.4	22.1	8.3	6.3	gene	protein_coding	methylsterol monooxygenase 1-3				237	265	1148	601	235	171
AT4G22760	UP	DOWN	1.2	1	2.2	2.9	0.5	0.8	gene	protein_coding	Tetratricopeptide repeat (TPR)-like superfamily protein				104	86	197	195	35	56
AT4G22960	UP	DOWN	0.2	0.3	1.2	1	0.3	0	gene	protein_coding	FAM63A-like protein (DUF544)				14	17	71	45	12	1
AT4G22990	UP	NoChange	4.1	4.5	9.4	11.3	8.9	9.1	gene	protein_coding	Major Facilitator Superfamily with SPX (SYG1/Pho81/XPR1) domain-containing protein				334	361	759	701	575	566
AT4G23130	UP	DOWN	2.2	2	5	5.2	2.1	1.5	gene	protein_coding	cysteine-rich RLK (RECEPTOR-like protein kinase) 5	CRK5	RLK6|RECEPTOR-LIKE PROTEIN KINASE 6	cysteine-rich RLK (RECEPTOR-like protein kinase) 5	156	141	354	281	118	83
AT4G23160	UP	DOWN	0.1	0	0.6	0.7	0.2	0.1	gene	protein_coding	cysteine-rich RECEPTOR-like kinase	CRK8		cysteine-rich RLK (RECEPTOR-like protein kinase) 8	10	3	68	65	15	7
AT4G23310	UP	NoChange	0	0.1	0.2	0.3	0.4	0.4	gene	protein_coding	cysteine-rich RLK (RECEPTOR-like protein kinase) 23	CRK23		cysteine-rich RLK (RECEPTOR-like protein kinase) 23	0	8	17	18	26	29
AT4G23320	UP	NoChange	0.2	0.2	0.8	0.6	0.6	0.5	gene	protein_coding	cysteine-rich RLK (RECEPTOR-like protein kinase) 24	CRK24		cysteine-rich RLK (RECEPTOR-like protein kinase) 24	14	14	46	26	30	22
AT4G23340	UP	NoChange	0.4	0.3	1.6	1	0.6	0.6	gene	protein_coding	2-oxoglutarate (2OG) and Fe(II)-dependent oxygenase superfamily protein				17	14	64	32	20	18
AT4G23410	UP	NoChange	3.3	2.7	8.2	7.4	4	3.4	gene	protein_coding	tetraspanin5	TET5		tetraspanin5	127	104	316	218	123	102
AT4G23493	UP	DOWN	1.3	1.5	19.4	14	2.1	2.7	gene	protein_coding	hypothetical protein				29	32	423	234	36	45
AT4G23680	UP	DOWN	36.5	35.6	1301.8	1066.7	16.7	16	gene	protein_coding	Polyketide cyclase/dehydrase and lipid transport superfamily protein				1010	977	35743	22531	366	339
AT4G23720	UP	NoChange	0.4	0.6	1.7	1.8	0.6	1	gene	protein_coding	transmembrane protein, putative (DUF1191)				13	21	64	51	17	29
AT4G23760	UP	DOWN	19.2	20.2	50.8	46.3	10.6	9	gene	protein_coding	Cox19-like CHCH family protein				322	335	845	592	141	115
AT4G23770	UP	NoChange	1.4	1.6	7.4	4.8	2.9	3	gene	protein_coding	hypothetical protein				50	58	269	135	83	83
AT4G23810	UP	NoChange	3.1	3.1	6	8.6	11.8	11	gene	protein_coding	WRKY family transcription factor	WRKY53			140	141	273	298	426	383
AT4G23880	UP	NoChange	1.5	1.9	5.1	4.6	6.1	5.8	gene	protein_coding	hypothetical protein				49	62	169	118	160	147
AT4G23885	UP	DOWN	24.5	25	76.1	66.7	15.9	13.9	gene	protein_coding	hypothetical protein				398	402	1224	826	204	172
AT4G24000	UP	DOWN	0.1	0	1.1	1.3	0.2	0.1	gene	protein_coding	cellulose synthase like G2	CSLG2	ATCSLG2|ARABIDOPSIS THALIANA CELLULOSE SYNTHASE LIKE G2	cellulose synthase like G2	7	4	91	81	14	9
AT4G24190	UP	DOWN	174.3	172.9	380.2	402.3	107.7	98.4	gene	protein_coding	Chaperone protein htpG family protein	SHD	AtHsp90-7|HEAT SHOCK PROTEIN 90-7|AtHsp90.7|HEAT SHOCK PROTEIN 90.7|HSP90.7|HEAT SHOCK PROTEIN 90.7	SHEPHERD	15914	15648	34413	28015	7790	6858
AT4G24260	UP	DOWN	0.5	0.4	3.3	3.5	0.2	0.3	gene	protein_coding	glycosyl hydrolase 9A3	GH9A3	ATGH9A3|glycosyl hydrolase 9A3|AtKOR3|KOR3	glycosyl hydrolase 9A3	41	27	247	204	14	16
AT4G24380	UP	NoChange	4.4	4.2	11.1	8.9	6.9	6.9	gene	protein_coding	dihydrofolate reductase				169	159	423	259	208	202
AT4G24420	UP	DOWN	0.4	0.3	7.3	5.5	0.8	0.3	gene	protein_coding	RNA-binding (RRM/RBD/RNP motifs) family protein				11	7	189	110	17	6
AT4G24570	UP	UP	5.1	7.1	14.4	13.1	89.1	88.4	gene	protein_coding	dicarboxylate carrier 2	DIC2		dicarboxylate carrier 2	182	252	512	358	2532	2422
AT4G24700	UP	NoChange	1.7	3.1	13.8	8.1	9.3	7.2	gene	protein_coding	hypothetical protein				39	73	322	145	174	130
AT4G25000	UP	DOWN	0.4	0.5	6.1	5.4	0.7	0.7	gene	protein_coding	alpha-amylase-like protein	AMY1	ATAMY1	alpha-amylase-like	18	25	292	199	26	25
AT4G25020	UP	DOWN	1.2	1.2	4.3	4.4	1.9	1.8	gene	protein_coding	D111/G-patch domain-containing protein				60	58	211	166	75	68
AT4G25100	UP	DOWN	566.9	600.5	1519.9	1343	606.9	593.6	gene	protein_coding	Fe superoxide dismutase 1	FSD1	ATFSD1|ARABIDOPSIS FE SUPEROXIDE DISMUTASE 1	Fe superoxide dismutase 1	26497	27828	70444	47883	22482	21177
AT4G25200	UP	DOWN	0.1	0.1	345.6	270.5	0	0.1	gene	protein_coding	mitochondrion-localized small heat shock protein 23.6	HSP23.6-MITO	ATHSP23.6-MITO|mitochondrion-localized small heat shock protein 23.6	mitochondrion-localized small heat shock protein 23.6	2	3	10808	6508	0	3
AT4G25420	UP	NoChange	0.7	0.5	1.4	1.7	1	0.6	gene	protein_coding	2-oxoglutarate (2OG) and Fe(II)-dependent oxygenase superfamily protein	GA20OX1			34	22	66	61	37	20
AT4G25470	UP	UP	0.9	0.4	5.2	4.2	17	14	gene	protein_coding	C-repeat/DRE binding factor 2	CBF2	ATCBF2|DREB1C|DRE/CRT-BINDING PROTEIN 1C|FTQ4|FREEZING TOLERANCE QTL 4	C-repeat/DRE binding factor 2	28	12	153	94	400	317
AT4G25490	UP	UP	0.5	0.2	1.4	1.1	6.4	5	gene	protein_coding	C-repeat/DRE binding factor 1	CBF1	ATCBF1|DREB1B|DRE BINDING PROTEIN 1B	C-repeat/DRE binding factor 1	18	8	50	30	187	139
AT4G25580	UP	NoChange	0	0	0.3	0.3	0	0.1	gene	protein_coding	CAP160 protein				3	2	23	13	1	7
AT4G25707	UP	DOWN	0.5	0.9	3.2	4.4	1.5	1.2	gene	protein_coding	splicing factor 3A subunit				20	33	116	125	43	33
AT4G25710	UP	DOWN	9.9	9.4	25.5	28.3	8.4	9.9	gene	protein_coding	Galactose oxidase/kelch repeat superfamily protein				456	429	1162	989	306	345
AT4G25800	UP	NoChange	0.7	0.5	3	2.5	1.5	1.4	gene	protein_coding	Calmodulin-binding protein				50	37	202	131	83	74
AT4G25810	UP	DOWN	2.2	2.1	23.5	25.4	3.9	4.4	gene	protein_coding	xyloglucan endotransglycosylase 6	XTR6	XTH23|xyloglucan endotransglucosylase/hydrolase 23	xyloglucan endotransglycosylase 6	89	87	962	800	127	139
AT4G25980	UP	DOWN	0.5	0.4	2	2.3	0.4	0.2	gene	protein_coding	peroxidase superfamily protein				19	16	82	72	12	6
AT4G26270	UP	DOWN	6.2	5.1	21.6	23.2	5.2	5.3	gene	protein_coding	phosphofructokinase 3	PFK3		phosphofructokinase 3	411	331	1416	1171	274	269
AT4G26600	UP	DOWN	8.9	8	20	26.8	3.8	3.6	gene	protein_coding	S-adenosyl-L-methionine-dependent methyltransferases superfamily protein				780	692	1738	1794	266	242
AT4G26710	UP	DOWN	69.6	67.8	162.8	149.4	55.3	51.6	gene	protein_coding	ATPase, V0 complex, subunit E				1794	1733	4165	2940	1131	1016
AT4G26780	UP	DOWN	16.6	17.3	52.6	43.5	6	4.3	gene	protein_coding	Co-chaperone GrpE family protein	AR192			752	777	2371	1508	217	148
AT4G26800	UP	DOWN	0.8	1	2.1	3.2	0.5	0.5	gene	protein_coding	Pentatricopeptide repeat (PPR) superfamily protein				55	68	138	160	26	24
AT4G26850	UP	NoChange	32.2	33.5	114.8	113.8	94.4	98.7	gene	protein_coding	GDP-L-galactose phosphorylase 1	VTC2		vitamin c defective 2	2125	2191	7508	5723	4931	4970
AT4G26950	UP	DOWN	1.3	1.4	3.9	3.9	0.6	0.9	gene	protein_coding	senescence regulator (Protein of unknown function, DUF584)				42	45	128	100	16	24
AT4G26990	UP	DOWN	2	2.1	9.1	8.9	1.9	1.8	gene	protein_coding	polyadenylate-binding protein interacting protein				115	116	509	383	84	76
AT4G27010	UP	DOWN	2.4	2.4	4.3	7.6	1.3	1.6	gene	protein_coding	ribosome 60S biogenesis amino-terminal protein	EMB2788		EMBRYO DEFECTIVE 2788	589	568	1039	1400	254	302
AT4G27030	UP	NoChange	9	8.7	22.6	20.2	24.4	29.8	gene	protein_coding	fatty acid desaturase A	FADA	FAD4|FATTY ACID DESATURASE 4	fatty acid desaturase A	312	298	775	534	669	788
AT4G27310	UP	UP	8.1	8	31.4	23.1	61.4	58.6	gene	protein_coding	B-box type zinc finger family protein	BBX28		B-box domain protein 28	346	339	1338	757	2089	1922
AT4G27350	UP	NoChange	5	5.4	12	11.6	6.2	5.7	gene	protein_coding	membrane lipoprotein lipid attachment site-like protein, putative (DUF1223)				210	222	493	367	206	180
AT4G27370	UP	DOWN	1.7	1.6	6.1	8.2	3.2	3	gene	protein_coding	P-loop containing nucleoside triphosphate hydrolases superfamily protein	VIIIB			203	181	705	731	294	267
AT4G27435	UP	NoChange	3.7	4.9	10.7	10.4	5.3	4.9	gene	protein_coding	fiber (DUF1218)				144	191	415	310	165	147
AT4G27480	UP	NoChange	0.9	0.5	1.9	2.3	1	1.4	gene	protein_coding	Core-2/I-branching beta-1,6-N-acetylglucosaminyltransferase family protein				62	30	124	116	52	70
AT4G27580	UP	DOWN	0.3	0.1	0.7	1.2	0.2	0.1	gene	protein_coding	phosphatidylinositol transfer SFH5-like protein				7	2	17	21	3	2
AT4G27670	UP	DOWN	0.1	0.1	581.4	513.6	0	0	gene	protein_coding	heat shock protein 21	HSP21		heat shock protein 21	3	3	17056	11591	0	0
AT4G27750	UP	DOWN	16.6	16.3	49.6	34.2	16.7	18.6	gene	protein_coding	binding protein	ISI1		IMPAIRED SUCROSE INDUCTION 1	570	553	1686	894	453	486
AT4G27852	UP	DOWN	0.1	0.2	0.8	1.3	0.2	0.1	gene	antisense_long_noncoding_rna	Natural antisense transcript overlaps with AT4G27850 and AT4G27860				6	10	41	55	8	3
AT4G28040	UP	NoChange	2.3	2.7	5.5	6.5	6.5	7.1	gene	protein_coding	nodulin MtN21 /EamA-like transporter family protein	UMAMIT33		Usually multiple acids move in and out Transporters 33	133	150	308	283	293	306
AT4G28150	UP	NoChange	1	1.1	3	3	2.1	2.6	gene	protein_coding	hypothetical protein (DUF789)				58	62	164	126	94	112
AT4G28162	UP	DOWN	1.1	1.4	3.6	2.4	0.5	0.8	gene	antisense_long_noncoding_rna	Natural antisense transcript overlaps with AT4G28160				64	80	214	110	23	34
AT4G28270	UP	NoChange	6.7	7.8	19.7	17.4	16.7	17.6	gene	protein_coding	RING membrane-anchor 2	RMA2	ATRMA2	RING membrane-anchor 2	244	281	713	485	482	490
AT4G28390	UP	DOWN	3	3	33.4	38.2	8.4	7	gene	protein_coding	ADP/ATP carrier 3	AAC3	ATAAC3	ADP/ATP carrier 3	149	148	1648	1452	330	268
AT4G28450	UP	DOWN	22.3	21.5	55.8	48.5	9.2	9.8	gene	protein_coding	WD repeat and SOF domain-containing protein 1				1212	1161	3008	2009	398	406
AT4G28510	UP	DOWN	29.5	28.5	83.5	77.1	16	17	gene	protein_coding	prohibitin 1	PHB1	ATPHB1|prohibitin 1	prohibitin 1	1196	1147	3361	2385	516	526
AT4G28530	UP	DOWN	0.4	0.9	2.1	2.1	0.6	0.7	gene	protein_coding	NAC domain containing protein 74	NAC074	anac074|NAC domain containing protein 74	NAC domain containing protein 74	20	45	100	77	24	27
AT4G28556	UP	NoChange	0	0	0.5	0.7	0	0.2	gene	protein_coding	PAK-box/P21-Rho-binding family protein	RIC7			1	1	21	23	1	8
AT4G28560	UP	DOWN	0.4	0.8	2.3	1.9	0.3	0.3	gene	protein_coding	ROP-interactive CRIB motif-containing protein 7	RIC7		ROP-interactive CRIB motif-containing protein 7	17	34	94	60	9	9
AT4G28790	UP	DOWN	1.1	1.1	11.9	13.7	1.9	2.9	gene	protein_coding	basic helix-loop-helix (bHLH) DNA-binding superfamily protein				82	79	848	753	110	158
AT4G28800	UP	NoChange	0.1	0	0.4	0.5	0.2	0	gene	protein_coding	basic helix-loop-helix (bHLH) DNA-binding superfamily protein				3	2	21	21	8	1
AT4G29200	UP	DOWN	0	0	0.9	1.6	0.2	0.3	gene	protein_coding	Beta-galactosidase related protein				1	2	38	51	5	9
AT4G29340	UP	DOWN	0.3	0.5	4.5	3.3	1.2	1.1	gene	protein_coding	profilin 4	PRF4		profilin 4	10	15	137	78	29	26
AT4G29760	UP	DOWN	0.2	0.1	1	1	0.2	0.1	gene	protein_coding	target of trans acting-siR480/255 protein		HTT4|HEAT-INDUCED TAS1 TARGET 4		8	4	37	26	6	2
AT4G29770	UP	DOWN	0	0.1	9.3	7.1	0.4	0.1	gene	protein_coding	target of trans acting-siR480/255 protein		HTT1|HEAT-INDUCED TAS1 TARGET 1		1	3	337	198	11	4
AT4G29990	UP	NoChange	0.6	0.5	1.1	1.6	1	1	gene	protein_coding	Leucine-rich repeat transmembrane protein kinase protein				61	50	112	120	80	75
AT4G30270	UP	NoChange	20.6	23	88.3	93.4	59.9	49.9	gene	protein_coding	xyloglucan endotransglucosylase/hydrolase 24	XTH24	MERI-5|MERISTEM 5|MERI5B|meristem-5|SEN4|SENESCENCE 4	xyloglucan endotransglucosylase/hydrolase 24	751	831	3190	2595	1730	1388
AT4G30370	UP	NoChange	1.1	1.8	3.2	3.6	3.2	3.1	gene	protein_coding	RING/U-box superfamily protein		IDF1|IRT1 DEGRADATION FACTOR 1		34	57	101	88	82	76
AT4G30430	UP	DOWN	0.1	0	0.6	0.4	0.1	0.1	gene	protein_coding	tetraspanin9	TET9		tetraspanin9	4	0	21	11	2	2
AT4G30470	UP	NoChange	13.9	14	36.1	26	13.2	14.1	gene	protein_coding	NAD(P)-binding Rossmann-fold superfamily protein				601	603	1553	860	454	468
AT4G30570	UP	DOWN	3.2	2.6	8.2	11.1	2.5	2.5	gene	protein_coding	Glucose-1-phosphate adenylyltransferase family protein				114	92	287	300	71	67
AT4G30975	UP	DOWN	0.3	0.4	1.6	1.7	0.5	0.4	gene	other_rna					31	39	147	119	33	27
AT4G31070	UP	DOWN	0.7	0.7	1.8	1.7	0.4	0.2	gene	protein_coding	PPR superfamily protein				60	54	141	106	23	13
AT4G31240	UP	NoChange	2.8	2.4	8.3	8.9	3.8	4.8	gene	protein_coding	protein kinase C-like zinc finger protein		AtNRX2|NRX2|nucleoredoxin 2		185	156	554	455	201	243
AT4G31351	UP	DOWN	0.1	0	0.6	2.7	0.2	0.2	gene	protein_coding	hypothetical protein				1	0	12	39	3	3
AT4G31354	UP	DOWN	0.2	0.2	1.7	5.1	0.1	0.4	gene	protein_coding	hypothetical protein				4	4	44	101	2	7
AT4G31355	UP	DOWN	0.2	0.1	1.2	3.7	0.3	0.4	gene	protein_coding	hypothetical protein				4	2	32	75	7	9
AT4G31370	UP	NoChange	0	0.1	0.5	0.4	0.1	0.1	gene	protein_coding	FASCICLIN-like arabinogalactan protein 5 precursor	FLA5		FASCICLIN-like arabinogalactan protein 5 precursor	1	2	14	9	2	2
AT4G31398	UP	DOWN	0.3	0.1	1.7	2.8	0.1	0	gene	antisense_long_noncoding_rna	Natural antisense transcript overlaps with AT4G31400				9	3	48	60	2	0
AT4G31405	UP	DOWN	0.1	0	3	6.3	0.5	0.7	gene	protein_coding	hypothetical protein				2	1	61	99	9	11
AT4G31408	UP	DOWN	0.4	0.2	3	3.4	0.8	0.5	gene	other_rna					14	9	115	102	26	16
AT4G31520	UP	DOWN	0.2	0.4	1.1	1.4	0.4	0.3	gene	protein_coding	SDA1 family protein				13	28	87	85	23	17
AT4G31615	UP	DOWN	0.3	0.6	1.7	1.5	0.4	0.3	gene	protein_coding	Transcriptional factor B3 family protein		REM35|reproductive meristem 35		19	34	96	64	18	12
AT4G31710	UP	DOWN	0	0	0.4	0.6	0.1	0	gene	protein_coding	glutamate receptor 2.4	GLR2.4	ATGLR2.4|ARABIDOPSIS THALIANA GLUTAMATE RECEPTOR 2.4	glutamate receptor 2.4	1	3	36	36	4	1
AT4G31800	UP	DOWN	5.2	5.6	17.6	16.5	7.9	7	gene	protein_coding	WRKY DNA-binding protein 18	WRKY18	ATWRKY18|ARABIDOPSIS THALIANA WRKY DNA-BINDING PROTEIN 18	WRKY DNA-binding protein 18	316	341	1063	768	381	325
AT4G31877	UP	DOWN	0.6	1.9	63.8	55.7	6	4.6	gene	mirna		MIR156C	p_MI0000180	microRNA156C	2	6	198	133	15	11
AT4G31900	UP	DOWN	0	0	0.2	0.2	0	0	gene	protein_coding	chromatin remodeling factor	PKR2	CHR7|chromatin remodeling 7	PICKLE RELATED 2	0	1	22	20	1	0
AT4G32050	UP	DOWN	5.7	5.5	16.4	17.3	4.8	4.9	gene	protein_coding	neurochondrin family protein				370	354	1063	859	247	242
AT4G32200	UP	DOWN	1.8	1.8	5	4.9	1.5	1.3	gene	protein_coding	DNA-binding HORMA family protein	ASY2			235	228	651	486	154	127
AT4G32430	UP	DOWN	1.3	0.8	2.7	2.2	0.4	0.4	gene	protein_coding	Pentatricopeptide repeat (PPR) superfamily protein				104	66	225	141	26	24
AT4G32440	UP	NoChange	4.9	5.3	10.4	14.2	8.4	8.7	gene	protein_coding	Plant Tudor-like RNA-binding protein				395	422	826	867	535	533
AT4G32450	UP	DOWN	3.3	2.7	11.7	18	2.8	2.3	gene	protein_coding	Pentatricopeptide repeat (PPR) superfamily protein	MEF8S		MEF8 similar	196	157	680	808	131	103
AT4G32480	UP	NoChange	4.4	4.7	37.4	36.4	40.2	37.3	gene	protein_coding	sugar phosphate exchanger, putative (DUF506)				174	185	1467	1096	1260	1124
AT4G32500	UP	DOWN	0	0	0.2	0.2	0	0	gene	protein_coding	K+ transporter 5	KT5	AKT5|K+ transporter 5	K+ transporter 5	2	1	14	14	0	2
AT4G32510	UP	DOWN	0.2	0.3	1.3	1.8	0	0.1	gene	protein_coding	HCO3- transporter family				14	21	107	112	2	5
AT4G32590	UP	DOWN	61	65.3	171.8	123.5	55.4	54.5	gene	protein_coding	2Fe-2S ferredoxin-like superfamily protein				2231	2371	6236	3448	1606	1523
AT4G32990	UP	NoChange	0.6	0.3	1.5	1.6	0.9	0.5	gene	protein_coding	Transducin/WD40 repeat-like superfamily protein				25	15	68	55	31	16
AT4G33030	UP	DOWN	62.5	64	194.3	206	43.4	42.1	gene	protein_coding	sulfoquinovosyldiacylglycerol 1	SQD1		sulfoquinovosyldiacylglycerol 1	3593	3646	11072	9029	1976	1845
AT4G33280	UP	DOWN	0.5	0.5	2.9	3.7	0.6	0.3	gene	protein_coding	AP2/B3-like transcriptional factor family protein				31	27	168	161	26	15
AT4G33495	UP	DOWN	6.2	5.6	22.7	22	4	2.9	gene	protein_coding	Ubiquitin carboxyl-terminal hydrolase family protein	RPD1		ROOT PRIMORDIUM DEFECTIVE 1	335	299	1217	905	172	119
AT4G33550	UP	DOWN	9.4	10.2	59.1	41.1	12.5	13	gene	protein_coding	Bifunctional inhibitor/lipid-transfer protein/seed storage 2S albumin superfamily protein				218	233	1357	726	230	229
AT4G33930	UP	DOWN	0.9	0.8	2.6	2.4	0.4	0.6	gene	protein_coding	Cupredoxin superfamily protein				30	27	89	64	10	17
AT4G33970	UP	DOWN	0.1	0.2	1.2	2.1	0.2	0.1	gene	protein_coding	Leucine-rich repeat (LRR) family protein				12	19	114	150	18	10
AT4G34060	UP	NoChange	0.3	0.3	1.2	1.5	1.4	1.5	gene	protein_coding	demeter-like protein 3	DML3		demeter-like protein 3	39	42	148	143	139	140
AT4G34140	UP	NoChange	4.3	3.8	8.8	10	6.5	7.7	gene	protein_coding	D111/G-patch domain-containing protein				431	379	883	770	525	594
AT4G34160	UP	DOWN	14.5	14.6	32.1	35.1	9.8	11.4	gene	protein_coding	CYCLIN D3;1	CYCD3;1	CYCD3	CYCLIN D3;1	820	814	1794	1510	437	491
AT4G34260	UP	DOWN	20.9	20.4	49.8	55.4	21.6	21.3	gene	protein_coding	1,2-alpha-L-fucosidase	FUC95A			2012	1943	4745	4059	1649	1563
AT4G34320	UP	DOWN	0.8	0.5	1.8	1.4	0.7	0.6	gene	protein_coding	transmembrane protein, putative (DUF677)				48	29	105	62	33	26
AT4G34360	UP	DOWN	4.8	4.3	10.4	10.8	2.1	2	gene	protein_coding	S-adenosyl-L-methionine-dependent methyltransferases superfamily protein				165	144	352	281	57	51
AT4G34470	UP	DOWN	0.1	0	1	0.6	0	0.1	gene	protein_coding	SKP1-like 12	SK12	ASK12|SKP1-like 12	SKP1-like 12	1	0	18	8	0	1
AT4G34510	UP	DOWN	0.6	0.5	1.8	2.1	0.5	0.4	gene	protein_coding	3-ketoacyl-CoA synthase 17	KCS17		3-ketoacyl-CoA synthase 17	36	29	109	102	27	19
AT4G34710	UP	DOWN	110.3	106.5	265.4	304.7	86.4	89.7	gene	protein_coding	arginine decarboxylase 2	ADC2	ATADC2|SPE2	arginine decarboxylase 2	10008	9579	23885	21088	6210	6213
AT4G34770	UP	NoChange	1.3	1.4	5.5	5.7	4.8	3	gene	protein_coding	SAUR-like auxin-responsive protein family		SAUR1|SMALL AUXIN UPREGULATED RNA 1		29	31	120	96	84	50
AT4G35050	UP	DOWN	16.2	14.4	43.3	36.7	7.7	9	gene	protein_coding	Transducin family protein / WD-40 repeat family protein	MSI3	NFC3|NUCLEOSOME/CHROMATIN ASSEMBLY FACTOR GROUP C 3	MULTICOPY SUPPRESSOR OF IRA1 3	792	700	2097	1370	298	334
AT4G35090	UP	NoChange	94.1	91.8	301.8	362.4	400.8	439.9	gene	protein_coding	catalase 2	CAT2		catalase 2	7837	7580	24922	23020	26453	27961
AT4G35290	UP	NoChange	1.4	1.2	2.9	4.3	3.2	2.7	gene	protein_coding	glutamate receptor 2	GLUR2	ATGLR3.2|ATGLUR2|GLR3.2|GLUTAMATE RECEPTOR 3.2	glutamate receptor 2	143	131	303	343	267	218
AT4G35295	UP	DOWN	0.9	0.7	5	6	1	0.5	gene	protein_coding	homoserine kinase, putative / HSK				9	7	50	46	8	4
AT4G35370	UP	DOWN	0	0	0.3	0.2	0	0	gene	protein_coding	Transducin/WD40 repeat-like superfamily protein				0	0	12	7	1	0
AT4G35520	UP	DOWN	0.5	0.4	1.5	2.1	0.5	0.7	gene	protein_coding	MUTL protein homolog 3	MLH3	ATMLH3	MUTL protein homolog 3	54	46	181	193	50	67
AT4G35590	UP	DOWN	0.5	0.4	1.3	1.6	0.4	0.3	gene	protein_coding	RWP-RK domain-containing protein	RKD5		RWP-RK domain-containing 5	23	16	55	53	14	10
AT4G35640	UP	DOWN	1.9	1.5	8.6	6.3	1.4	1.4	gene	protein_coding	serine acetyltransferase 3;2	SERAT3;2	ATSERAT3;2|serine acetyltransferase 3;2	serine acetyltransferase 3;2	94	75	418	236	53	52
AT4G35650	UP	DOWN	0.1	0	1.4	1.7	0	0	gene	protein_coding	isocitrate dehydrogenase III	IDH-III		isocitrate dehydrogenase III	6	2	58	55	0	0
AT4G35783	UP	DOWN	1.6	1.2	3.8	3.3	0.8	0.6	gene	protein_coding	ROTUNDIFOLIA like 6	RTFL6	DVL17|DEVIL 17	ROTUNDIFOLIA like 6	26	20	62	41	10	8
AT4G36000	UP	DOWN	0.3	0.3	1.2	1.3	0.4	0.3	gene	protein_coding	Pathogenesis-related thaumatin superfamily protein				12	13	53	45	13	10
AT4G36010	UP	DOWN	14.4	13.7	57.5	57.2	7.7	8.2	gene	protein_coding	Pathogenesis-related thaumatin superfamily protein				691	651	2739	2094	292	301
AT4G36120	UP	DOWN	1.7	1.9	4.4	4.8	1.6	1.7	gene	protein_coding	filament-like protein (DUF869)				174	190	456	376	133	135
AT4G36280	UP	DOWN	1.4	1.4	3.8	5.1	1.9	1.4	gene	protein_coding	Histidine kinase-, DNA gyrase B-, and HSP90-like ATPase family protein	CRH1	AtMORC2|MORC2|microrchidia 2	CRT1 Homologue 1	97	91	257	264	99	74
AT4G36380	UP	NoChange	4.8	5.2	13.9	13.4	6.6	6.9	gene	protein_coding	Cytochrome P450 superfamily protein	ROT3		ROTUNDIFOLIA 3	347	375	997	739	379	381
AT4G36490	UP	DOWN	0	0	1	1	0.1	0	gene	protein_coding	SEC14-like 12	SFH12	ATSFH12|SEC14-LIKE 12	SEC14-like 12	0	0	61	47	3	1
AT4G36515	UP	DOWN	15.3	15.6	40.4	40.6	12.9	10.6	gene	protein_coding	trichohyalin-like protein				286	289	748	578	191	151
AT4G36600	UP	DOWN	0.1	0.1	0.8	0.7	0.2	0.1	gene	protein_coding	Late embryogenesis abundant (LEA) protein				3	5	32	22	7	2
AT4G36700	UP	DOWN	0.5	0.5	1	1.6	0.1	0	gene	protein_coding	RmlC-like cupins superfamily protein				25	26	57	69	5	2
AT4G36830	UP	DOWN	1.1	1.6	4.8	5.4	0.8	1.3	gene	protein_coding	GNS1/SUR4 membrane protein family	HOS3-1			57	84	258	221	34	55
AT4G36850	UP	UP	2.6	3	13.9	10.5	46.6	46.1	gene	protein_coding	PQ-loop repeat family protein / transmembrane family protein				136	157	718	416	1919	1831
AT4G36880	UP	DOWN	3.6	3.3	16	12.7	2.5	2.1	gene	protein_coding	cysteine proteinase1	CP1	RDL1|RD21A-LIKE PROTEASE1	cysteine proteinase1	158	143	703	429	88	72
AT4G36900	UP	NoChange	5.7	5.9	24.5	17.5	11	7.6	gene	protein_coding	related to AP2 10	RAP2.10	DEAR4|DREB AND EAR MOTIF PROTEIN 4	related to AP2 10	207	212	886	489	319	212
AT4G36930	UP	DOWN	5.1	5.4	12.3	11.8	3.5	3.3	gene	protein_coding	basic helix-loop-helix (bHLH) DNA-binding superfamily protein	SPT		SPATULA	254	266	607	446	138	125
AT4G36950	UP	NoChange	0.1	0.1	0.5	0.8	0.4	0.3	gene	protein_coding	mitogen-activated protein kinase kinase kinase 21	MAPKKK21		mitogen-activated protein kinase kinase kinase 21	5	6	20	27	13	10
AT4G36990	UP	DOWN	25.7	28.3	82.6	65.8	33.9	28.7	gene	protein_coding	heat shock factor 4	HSF4	AT-HSFB1|ARABIDOPSIS THALIANA CLASS B HEAT SHOCK FACTOR B1|ATHSF4|ARABIDOPSIS THALIANA HEAT SHOCK FACTOR 4|HSFB1|CLASS B HEAT SHOCK FACTOR B1|TBF1|TL1-binding transcription factor 1	heat shock factor 4	1377	1508	4396	2694	1440	1177
AT4G37022	UP	DOWN	1.4	1.1	11.2	11	2.4	1.6	gene	protein_coding	hypothetical protein				13	10	100	76	17	11
AT4G37030	UP	NoChange	0.8	0.6	1.7	1.8	1.1	1.1	gene	protein_coding	membrane protein				54	43	116	96	59	59
AT4G37050	UP	NoChange	0.1	0.2	0.6	0.6	0.2	0.4	gene	protein_coding	PATATIN-like protein 4	PLP4	AtPLAIVC|phospholipase A IVC|PLA V|PLAIII{beta}|patatin-related phospholipase III beta	PATATIN-like protein 4	5	7	29	20	7	15
AT4G37150	UP	NoChange	3.1	3.2	13.9	10.5	10.6	10.1	gene	protein_coding	methyl esterase 9	MES9	ATMES9|ARABIDOPSIS THALIANA METHYL ESTERASE 9	methyl esterase 9	104	106	458	268	280	256
AT4G37220	UP	UP	0.2	0.2	0.5	1.2	3.8	3.3	gene	protein_coding	Cold acclimation protein WCOR413 family				6	4	13	23	79	66
AT4G37295	UP	DOWN	0.7	0.8	5.3	3.8	0.4	0.4	gene	protein_coding	hypothetical protein				17	18	126	70	7	8
AT4G37380	UP	DOWN	3.3	3	8.3	10.9	2.9	3.1	gene	protein_coding	Tetratricopeptide repeat (TPR)-like superfamily protein				211	191	526	529	148	150
AT4G37420	UP	DOWN	0	0	0.2	0.1	0	0	gene	protein_coding	glycosyltransferase family protein (DUF23)				0	1	14	6	0	1
AT4G37530	UP	DOWN	8.5	10.6	38.8	31.4	8.7	8.8	gene	protein_coding	Peroxidase superfamily protein				358	441	1619	1010	289	284
AT4G37608	UP	DOWN	2.1	1.9	5	4.9	1.6	0.5	gene	protein_coding	hypothetical protein				56	51	132	100	34	10
AT4G37770	UP	NoChange	0.2	0.1	0.3	0.6	0.2	0.4	gene	protein_coding	1-amino-cyclopropane-1-carboxylate synthase 8	ACS8		1-amino-cyclopropane-1-carboxylate synthase 8	9	3	17	25	9	18
AT4G37800	UP	DOWN	85.2	87.3	206.5	182.9	87.2	71.3	gene	protein_coding	xyloglucan endotransglucosylase/hydrolase 7	XTH7		xyloglucan endotransglucosylase/hydrolase 7	3302	3356	7938	5407	2680	2109
AT4G37990	UP	NoChange	0.4	0.3	1.8	1	0.9	1.1	gene	protein_coding	cinnamyl alcohol dehydrogenase 8	ELI3-2	ATCAD8|ARABIDOPSIS THALIANA CINNAMYL-ALCOHOL DEHYDROGENASE 8|CAD-B2|CINNAMYL-ALCOHOL DEHYDROGENASE B2|ELI3|ELICITOR-ACTIVATED GENE 3	elicitor-activated gene 3-2	20	17	103	45	42	46
AT4G38010	UP	DOWN	1.4	1.6	4	4.9	0.6	0.7	gene	protein_coding	Pentatricopeptide repeat (PPR-like) superfamily protein				88	96	245	234	32	31
AT4G38020	UP	DOWN	8.9	8.4	42.3	38.8	5.5	6	gene	protein_coding	tRNA/rRNA methyltransferase (SpoU) family protein				342	319	1616	1141	167	176
AT4G38213	UP	DOWN	0	0	1.3	0.8	0.1	0.2	gene	protein_coding	tubulin-tyrosine ligase				0	0	29	14	1	4
AT4G38380	UP	DOWN	4.1	3.8	9.2	12.8	2.5	3	gene	protein_coding	MATE efflux family protein				312	288	691	742	148	171
AT4G38440	UP	DOWN	5.1	5.3	12.2	15.8	4.3	5.1	gene	protein_coding	RPAP1-like, carboxy-terminal protein	IYO		MINIYO	716	732	1686	1674	477	541
AT4G38780	UP	DOWN	0.4	0.4	2.2	4.2	0.4	0.6	gene	protein_coding	pre-mRNA-processing-splicing factor-like protein				88	95	481	693	76	94
AT4G38800	UP	DOWN	67.8	73.5	231.8	216.9	83.8	84.3	gene	protein_coding	methylthioadenosine nucleosidase 1	MTN1	ATMTAN1|ARABIDOPSIS METHYLTHIOADENOSINE NUCLEOSIDASE 1|ATMTN1|ARABIDOPSIS METHYLTHIOADENOSINE NUCLEOSIDASE 1|MTAN1|METHYLTHIOADENOSINE NUCLEOSIDASE 1	methylthioadenosine nucleosidase 1	2403	2585	8151	5865	2355	2280
AT4G38870	UP	DOWN	0	0.1	0.3	0.7	0	0.1	gene	protein_coding	F-box and associated interaction domains-containing protein				0	5	15	24	1	2
AT4G38880	UP	DOWN	0	0	0.5	0.3	0	0	gene	protein_coding	GLN phosphoribosyl pyrophosphate amidotransferase 3	ASE3	ATASE3|GLN phosphoribosyl pyrophosphate amidotransferase 3	GLN phosphoribosyl pyrophosphate amidotransferase 3	1	1	24	11	0	0
AT4G38930	UP	DOWN	12.7	12.9	33.5	32.8	14.7	12.5	gene	protein_coding	Ubiquitin fusion degradation UFD1 family protein				535	537	1400	1054	489	402
AT4G39110	UP	DOWN	0.2	0.2	3.8	6.7	0.5	0.5	gene	protein_coding	Malectin/receptor-like protein kinase family protein				21	15	366	497	41	39
AT4G39160	UP	DOWN	8.4	7.1	16.3	20	6.2	7	gene	protein_coding	Homeodomain-like superfamily protein				611	514	1181	1116	360	392
AT4G39210	UP	DOWN	12.5	13.1	66	62.3	7.6	8.1	gene	protein_coding	Glucose-1-phosphate adenylyltransferase family protein	APL3			789	819	4142	3008	379	392
AT4G39235	UP	DOWN	4	5.2	21	14.7	3.9	2.5	gene	protein_coding	hypothetical protein				95	123	495	267	74	46
AT4G39364	UP	DOWN	8.2	6.3	24.2	32.5	10.7	10.3	gene	small_nucleolar_rna	snoRNA				30	23	88	91	31	29
AT4G39366	UP	DOWN	30.5	26	68.4	74.8	31.1	30.8	gene	small_nucleolar_rna	snoRNA				110	93	245	206	89	85
AT4G39404	UP	DOWN	1.8	1.9	21	18.6	2.6	1.7	gene	other_rna	other_RNA				15	16	175	119	17	11
AT4G39470	UP	DOWN	9.7	10.5	29.7	27.3	5.6	4.6	gene	protein_coding	Tetratricopeptide repeat (TPR)-like superfamily protein				461	495	1401	989	212	168
AT4G39480	UP	DOWN	0.1	0.3	1.6	1.8	0.6	0.4	gene	protein_coding	cytochrome P450, family 96, subfamily A, polypeptide 9	CYP96A9		cytochrome P450, family 96, subfamily A, polypeptide 9	6	17	101	87	32	19
AT4G39500	UP	DOWN	0	0	1.4	1	0.1	0.2	gene	protein_coding	cytochrome P450, family 96, subfamily A, polypeptide 11	CYP96A11		cytochrome P450, family 96, subfamily A, polypeptide 11	2	0	66	38	3	7
AT4G39590	UP	DOWN	0	0	0.4	0.5	0	0	gene	protein_coding	Galactose oxidase/kelch repeat superfamily protein				1	2	18	17	0	0
AT4G39700	UP	NoChange	1.4	1.2	2.9	3.2	1.8	1.5	gene	protein_coding	Heavy metal transport/detoxification superfamily protein				34	30	73	61	35	29
AT4G39952	UP	DOWN	1.3	1.2	3.3	3.1	0.5	0.2	gene	protein_coding	Pentatricopeptide repeat (PPR) superfamily protein				100	91	259	190	31	15
AT4G40042	UP	DOWN	24.1	20.6	56.4	46.2	17.7	12.7	gene	protein_coding	Microsomal signal peptidase 12 kDa subunit (SPC12)				278	235	645	406	162	112
AT5G00825	UP	DOWN	0	0	4	3.2	0.8	0	gene	long_noncoding_rna					0	0	24	15	4	0
AT5G01030	UP	NoChange	4.3	4.6	10.1	9.9	6.8	6.1	gene	protein_coding	enolase, putative (DUF3527)				432	460	1004	755	539	465
AT5G01300	UP	NoChange	0	0	1.4	0.9	0.6	0	gene	protein_coding	PEBP (phosphatidylethanolamine-binding protein) family protein				1	0	39	19	14	1
AT5G01320	UP	NoChange	0.1	0.1	0.6	0.6	0.5	0.6	gene	protein_coding	Thiamine pyrophosphate dependent pyruvate decarboxylase family protein				9	7	37	28	26	30
AT5G01380	UP	DOWN	0.3	0.3	1.9	2.3	0.5	0.6	gene	protein_coding	Homeodomain-like superfamily protein				10	13	73	68	15	19
AT5G01550	UP	NoChange	0.4	0.5	1.2	1.3	0.9	1	gene	protein_coding	lectin receptor kinase a4.1	LECRKA4.2	LecRK-VI.3|L-type lectin receptor kinase VI.3	lectin receptor kinase a4.1	27	34	87	73	51	54
AT5G01670	UP	DOWN	4.1	3.8	18	16.3	6	6.7	gene	protein_coding	NAD(P)-linked oxidoreductase superfamily protein				183	167	797	554	212	229
AT5G01740	UP	DOWN	3.5	4.8	20.1	12.9	3.3	2.7	gene	protein_coding	Nuclear transport factor 2 (NTF2) family protein				90	124	515	255	67	54
AT5G01747	UP	DOWN	2.2	1.1	13.6	13.9	0.5	0	gene	mirna		MIR164B	p_MI0000198	microRNA164B	10	5	62	49	2	0
AT5G01760	UP	DOWN	0.1	0.1	0.5	0.9	0.1	0.3	gene	protein_coding	ENTH/VHS/GAT family protein				4	5	30	39	6	12
AT5G01770	UP	NoChange	2.2	2	5	9.1	2.9	3.4	gene	protein_coding	regulatory-associated protein of TOR 2 (RAPTOR2)	RAPTOR2	ATRAPTOR1A|RAPTOR1A	RAPTOR2	356	321	794	1107	367	410
AT5G01820	UP	NoChange	15.6	15	35	36.3	47.3	54.3	gene	protein_coding	serine/threonine protein kinase 1	SR1	ATCIPK14|ATSR1|serine/threonine protein kinase 1|CIPK14|CBL-INTERACTING PROTEIN KINASE 14|PKS24|SOS2-like protein kinase 24|SnRK3.15|SNF1-RELATED PROTEIN KINASE 3.15	serine/threonine protein kinase 1	1040	995	2317	1849	2500	2762
AT5G01940	UP	DOWN	1.1	1.8	6.5	4.2	2.1	1.9	gene	protein_coding	eukaryotic translation initiation factor 2B family protein / eIF-2B family protein				41	66	231	116	59	52
AT5G02150	UP	NoChange	3.7	4.9	11.3	8.3	7	5.5	gene	protein_coding	Fes1C	Fes1C		Fes1C	156	203	465	264	231	174
AT5G02220	UP	DOWN	1	1.8	6.5	5.3	0.4	0.8	gene	protein_coding	cyclin-dependent kinase inhibitor		SMR4|SIAMESE-RELATED 4		22	39	143	90	7	13
AT5G02230	UP	NoChange	1.9	2.5	10.6	9.8	6.2	6.2	gene	protein_coding	Haloacid dehalogenase-like hydrolase (HAD) superfamily protein				118	158	670	473	314	300
AT5G02425	UP	DOWN	0.6	0.3	2.3	4.4	0.4	1.1	gene	long_noncoding_rna					13	6	46	69	6	17
AT5G02620	UP	NoChange	8.7	8.3	21.1	23.7	11.5	11.8	gene	protein_coding	ankyrin-like1	ANK1	ATANK1	ankyrin-like1	611	573	1463	1264	640	629
AT5G02650	UP	DOWN	6.8	6.2	15.3	13.7	4.3	6	gene	protein_coding	hypothetical protein				201	182	450	310	102	137
AT5G02670	UP	NoChange	5.8	4.8	11.5	12.9	9.8	9.1	gene	protein_coding	hypothetical protein				252	206	497	428	336	302
AT5G02840	UP	NoChange	6.6	7.2	21.9	18.7	38.1	32.7	gene	protein_coding	LHY/CCA1-like 1	LCL1	RVE4|REVEILLE 4	LHY/CCA1-like 1	420	454	1379	905	1913	1585
AT5G02950	UP	NoChange	1.1	1	2	3.1	1.7	2.1	gene	protein_coding	Tudor/PWWP/MBT superfamily protein				77	74	146	171	100	114
AT5G03010	UP	DOWN	0.2	0.3	3.1	2.9	0.2	0	gene	protein_coding	Galactose oxidase/kelch repeat superfamily protein				8	10	99	72	6	0
AT5G03020	UP	DOWN	0.3	0.2	0.8	1.1	0.3	0.2	gene	protein_coding	Galactose oxidase/kelch repeat superfamily protein				9	7	26	29	9	4
AT5G03085	UP	NoChange	1	1.9	4.5	4	3.6	2.7	gene	long_noncoding_rna					8	15	36	25	23	17
AT5G03090	UP	DOWN	0.2	0.3	3.9	4	0.1	0.1	gene	protein_coding	Mto 1 responding down protein				2	3	34	27	1	1
AT5G03210	UP	NoChange	1.5	0.6	4.9	4.3	1.9	2.9	gene	protein_coding	E3 ubiquitin-protein ligase	DIP2	AtDIP2	DBP-interacting protein 2	39	17	128	87	40	58
AT5G03230	UP	NoChange	8.2	8.7	24.1	19.5	19.7	17.3	gene	protein_coding	senescence regulator (Protein of unknown function, DUF584)				277	293	811	504	528	447
AT5G03435	UP	DOWN	0.2	0.1	1.5	2.4	0.5	0.5	gene	protein_coding	Ca2+dependent plant phosphoribosyltransferase family protein				13	11	112	140	28	29
AT5G03455	UP	DOWN	26.1	29.7	93.1	66.2	20.6	19.1	gene	protein_coding	Rhodanese/Cell cycle control phosphatase superfamily protein	CDC25			789	891	2795	1529	495	442
AT5G03500	UP	NoChange	3.5	3.9	8.7	8.3	5	3.9	gene	protein_coding	Mediator complex, subunit Med7				183	199	443	325	205	152
AT5G03555	UP	NoChange	6	6.4	11.9	17.5	13.5	13.7	gene	protein_coding	permease, cytosine/purines, uracil, thiamine, allantoin family protein	NCS1	AtNCS1	nucleobase cation symporter 1	386	409	759	858	687	671
AT5G03560	UP	DOWN	5.1	4.9	23	20.5	6.2	6.6	gene	protein_coding	Tetratricopeptide repeat (TPR)-like superfamily protein				341	322	1514	1034	325	336
[truncated: 2,769 more rows]
