# Supplementary material for: Heat stress-induced transposon activation correlates with 3D chromatin organization rearrangement in Arabidopsis
Source: Nat Commun. 2020 Apr 20;11:1886. doi: 10.1038/s41467-020-15809-5 (PMC7170881; doi:10.1038/s41467-020-15809-5)
Supplement: Supplementary file 5 — Supplementary Data 2 [file 41467_2020_15809_MOESM5_ESM.xlsx]

## Sheet: GO analysis
Supplementary Data 2. GO results of differentially expressed genes
1. GO results of up regulated genes (Heat v.s. Control)
GO_acc	term_type	Term	queryitem	querytotal	bgitem	bgtotal	pvalue	FDR	entries
GO:0009408	P	response to heat	64	2413	199	28362	1.9e-16	1.3e-12	// AT4G21320 // AT1G07400 // AT1G52560 // AT3G46230 // AT4G29760 // AT1G32583 // AT3G25230 // AT3G24500 // AT1G16030 // AT5G51440 // AT5G48030 // AT1G53540 // AT4G27670 // AT2G29500 // AT3G08970 // AT2G33590 // AT1G13080 // AT5G27660 // AT3G23990 // AT5G12030 // AT1G28210 // AT3G16770 // AT5G37770 // AT2G04030 // AT1G17870 // AT4G36990 // AT1G21910 // AT5G37670 // AT2G30250 // AT1G51670 // AT4G12…
GO:0009266	P	response to temperature stimulus	93	2413	559	28362	1.4e-08	3.7e-05	// AT4G21320 // AT3G46230 // AT2G33380 // AT3G25230 // AT5G48030 // AT1G20620 // AT1G17870 // AT4G26780 // AT2G22240 // AT4G25200 // AT2G26150 // AT2G21320 // AT5G18065 // AT4G25470 // AT1G21910 // AT2G32120 // AT4G26850 // AT4G29760 // AT2G47180 // AT4G35090 // AT3G24500 // AT4G02330 // AT1G51670 // AT2G29500 // AT3G08970 // AT3G14210 // AT4G29770 // AT3G16770 // AT4G36990 // AT1G07400 // AT5G20…
GO:0042542	P	response to hydrogen peroxide	24	2413	60	28362	1.6e-08	3.7e-05	// AT3G17790 // AT1G05690 // AT1G52560 // AT4G35090 // AT2G19310 // AT2G29500 // AT5G12030 // AT1G54050 // AT5G37770 // AT1G20620 // AT1G17870 // AT4G23810 // AT4G27670 // AT4G12400 // AT2G22240 // AT1G74310 // AT2G26150 // AT1G73260 // AT2G46240 // AT3G12580 // AT2G32120 // AT2G47180 // AT5G59720 // AT5G67480
GO:0015980	P	energy derivation by oxidation of organic compounds	35	2413	146	28362	5.5e-07	0.00094	// ATMG00285 // ATCG00720 // AT5G25450 // AT4G35650 // ATMG01120 // AT2G46390 // ATMG00650 // AT1G66590 // ATMG00070 // AT4G39210 // AT1G33055 // AT3G16890 // ATMG00730 // AT4G10040 // ATMG00513 // ATMG01320 // ATMG00516 // ATMG00410 // ATMG01360 // ATMG01280 // AT5G17310 // AT3G21720 // ATMG00665 // AT2G07689 // ATMG00510 // ATMG00580 // ATMG00060 // AT2G18660 // AT5G43330 // ATMG00160 // ATMG00…
GO:0045333	P	cellular respiration	32	2413	128	28362	7.6e-07	0.001	// ATMG00285 // ATCG00720 // AT5G25450 // AT4G35650 // ATMG01120 // AT2G46390 // ATMG00650 // AT1G66590 // ATMG00070 // AT1G33055 // AT3G16890 // ATMG00730 // AT4G10040 // ATMG00513 // ATMG01320 // ATMG00516 // ATMG00410 // ATMG01360 // ATMG01280 // AT3G21720 // ATMG00665 // ATMG00510 // ATMG00580 // ATMG00060 // AT2G18660 // AT5G43330 // ATMG00160 // ATMG00270 // AT3G10020 // AT2G07689 // ATCG00…
GO:0000302	P	response to reactive oxygen species	37	2413	166	28362	1.2e-06	0.0014	// AT3G17790 // AT1G05690 // AT1G52560 // AT4G35090 // AT3G08040 // AT3G56350 // AT5G12030 // AT3G09640 // AT5G67480 // AT3G17800 // AT1G08830 // AT2G29500 // AT1G56650 // AT4G11170 // AT5G37770 // AT1G20620 // AT1G17870 // AT2G46240 // AT5G37670 // AT4G23810 // AT4G27670 // AT3G50310 // AT4G12400 // AT2G22240 // AT1G74310 // AT2G26150 // AT1G73260 // AT3G01420 // AT5G12080 // AT3G12580 // AT4G25…
GO:1901700	P	response to oxygen-containing compound	191	2413	1557	28362	1.5e-06	0.0015	// AT1G75750 // AT1G64660 // AT1G80840 // AT1G73260 // AT3G56350 // AT5G59845 // AT3G21150 // AT2G33380 // AT2G14900 // AT5G24530 // AT4G21680 // AT5G01550 // AT5G02840 // AT3G28270 // AT2G35300 // AT4G15910 // AT5G13170 // AT1G55870 // AT1G48000 // AT1G20620 // AT5G05700 // AT1G17870 // AT2G26690 // AT5G52900 // AT2G34340 // AT4G00720 // AT4G23810 // AT2G39030 // AT2G22240 // AT1G70000 // AT2G22…
GO:0006979	P	response to oxidative stress	72	2413	453	28362	2.5e-06	0.0021	// AT3G17790 // AT3G05790 // AT5G51890 // AT1G52560 // AT4G35090 // AT3G11050 // AT5G19890 // AT5G17000 // AT2G24150 // AT3G56350 // AT2G04795 // AT3G09640 // AT3G01420 // AT5G67480 // AT3G17800 // AT5G20230 // AT1G56340 // AT2G29500 // AT1G73260 // AT5G64940 // AT5G19875 // AT5G37980 // AT5G12030 // AT1G80130 // AT1G32870 // AT4G11170 // AT5G37770 // AT5G39950 // AT1G20620 // AT4G04830 // AT1G17…
GO:0009644	P	response to high light intensity	20	2413	76	28362	4.7e-05	0.03	// AT2G47180 // AT2G29500 // AT3G12580 // AT4G27670 // AT2G26150 // AT1G52560 // AT2G32120 // AT4G12400 // AT2G22240 // AT5G12030 // AT1G74310 // AT4G04020 // AT1G07350 // AT5G15250 // AT2G19310 // AT1G17870 // AT1G17420 // AT5G59720 // AT1G54050 // AT2G46240
GO:0015985	P	energy coupled proton transport, down electrochemical gradient	12	2413	29	28362	4.8e-05	0.03	// ATCG00140 // AT1G64200 // AT3G08560 // ATMG01080 // ATMG01090 // AT2G07698 // ATMG00480 // ATCG00120 // ATCG00130 // ATMG00040 // ATMG00640 // ATMG00410
GO:0015986	P	ATP synthesis coupled proton transport	12	2413	29	28362	4.8e-05	0.03	// ATCG00140 // AT1G64200 // AT3G08560 // ATMG01080 // ATMG01090 // AT2G07698 // ATMG00480 // ATCG00120 // ATCG00130 // ATMG00040 // ATMG00640 // ATMG00410
GO:0010286	P	heat acclimation	15	2413	46	28362	5.5e-05	0.031	// AT4G17250 // AT2G30250 // AT2G21320 // AT1G11270 // AT4G26780 // AT4G29770 // AT1G13080 // AT2G26150 // AT3G16770 // AT3G25230 // AT5G48570 // AT5G18040 // AT5G59720 // AT4G12400 // AT4G21320
GO:0006457	P	protein folding	42	2413	247	28362	7.9e-05	0.036	// AT2G32920 // AT1G04980 // AT5G28540 // AT1G49245 // AT3G25230 // AT5G18750 // AT1G16030 // AT4G19570 // AT5G48030 // AT2G15790 // AT3G08970 // AT3G62190 // AT3G23990 // AT1G56300 // AT5G23590 // AT5G12030 // AT1G28210 // AT1G56340 // AT2G04030 // AT3G09700 // AT5G37670 // AT5G37750 // AT3G13860 // AT2G20560 // AT5G37440 // AT1G59980 // AT4G26780 // AT1G59860 // AT4G24190 // AT5G18820 // AT5G09…
GO:0010035	P	response to inorganic substance	116	2413	926	28362	8.1e-05	0.036	// AT1G64660 // AT1G05690 // AT3G08040 // AT2G33380 // AT3G25230 // AT3G08590 // AT4G21680 // AT2G37180 // AT5G02840 // AT3G28270 // AT4G15910 // AT1G48000 // AT1G20620 // AT1G17870 // AT4G23810 // AT3G13860 // AT2G22240 // AT4G25200 // AT1G70000 // AT2G26150 // AT2G26740 // AT5G24030 // AT3G12580 // AT1G36060 // AT1G75280 // AT2G32120 // AT5G59780 // AT2G47180 // AT2G30580 // AT1G64550 // AT5G03…
GO:0055114	P	oxidation-reduction process	180	2413	1566	28362	8.4e-05	0.036	// AT1G58290 // AT3G48310 // AT3G56350 // AT1G14520 // AT2G33380 // AT5G52570 // AT3G16890 // AT1G69720 // AT3G26170 // AT5G24530 // AT2G21730 // AT2G29130 // AT5G25130 // AT4G15440 // AT1G32780 // AT5G49740 // AT3G18210 // ATMG00730 // AT3G26220 // AT3G19270 // AT3G61035 // AT2G46580 // AT4G39210 // AT4G10040 // ATMG00513 // AT1G75280 // AT1G48740 // AT1G71040 // AT3G26290 // ATMG00516 // AT5G25…
GO:0001101	P	response to acid chemical	142	2413	1181	28362	7.9e-05	0.036	// AT1G75750 // AT1G64660 // AT1G80840 // AT1G05690 // AT5G59845 // AT3G08040 // AT2G33380 // AT2G14900 // AT5G24530 // AT5G01550 // AT5G02840 // AT3G28270 // AT2G35300 // AT4G15910 // AT5G13170 // AT1G55870 // AT1G48000 // AT5G05700 // AT5G13930 // AT2G26690 // AT5G52900 // AT2G34340 // AT4G23810 // AT2G39030 // AT1G70000 // AT2G26740 // AT5G24030 // AT1G36060 // AT2G04450 // AT2G38280 // AT1G21…
GO:0005739	C	mitochondrion	445	2413	3687	28362	3.2e-13	3.2e-10	// AT3G17611 // AT4G32430 // AT5G26860 // AT1G78510 // ATMG00240 // ATMG01000 // AT5G56850 // AT1G05730 // AT2G39230 // AT1G02060 // AT4G20690 // AT5G47830 // AT3G12580 // AT2G21640 // AT3G03020 // AT2G07692 // AT3G29970 // AT5G59370 // ATMG01250 // AT1G76705 // ATMG01350 // AT4G17910 // AT4G12410 // AT4G21020 // AT5G25450 // AT4G35650 // AT2G20800 // AT5G48030 // AT5G44574 // AT1G07985 // ATMG00…
GO:0098800	C	inner mitochondrial membrane protein complex	36	2413	153	28362	5.6e-07	0.00019	// ATMG00285 // AT1G64200 // ATMG00040 // AT3G04800 // ATMG01080 // ATMG01120 // AT2G46390 // ATMG00070 // AT4G28510 // AT1G20350 // AT1G18320 // AT1G03860 // ATMG00730 // ATMG00513 // ATMG01320 // ATMG00516 // ATMG00665 // ATMG00410 // ATMG01360 // ATMG01280 // AT4G26780 // AT3G08560 // AT3G27280 // ATMG01090 // ATMG00480 // ATMG00510 // ATMG00640 // ATMG00580 // ATMG00060 // ATMG00160 // AT5G25…
GO:0044429	C	mitochondrial part	79	2413	486	28362	3.8e-07	0.00019	// AT1G74240 // ATMG01260 // AT3G05790 // ATMG00560 // ATMG00285 // AT5G05990 // AT5G13490 // AT1G64200 // ATMG00040 // AT3G04800 // ATMG01080 // AT2G20800 // AT2G46390 // ATMG01120 // AT5G40382 // AT1G64220 // AT4G28390 // ATMG01200 // AT1G66590 // AT1G15870 // ATMG00070 // ATMG00150 // AT5G26860 // AT3G27620 // AT3G23990 // AT4G28510 // AT1G20350 // AT1G18320 // AT2G37890 // AT1G03860 // AT1G14…
GO:0005740	C	mitochondrial envelope	64	2413	376	28362	1.2e-06	0.00025	// AT1G74240 // ATMG00285 // AT5G13490 // AT1G64200 // ATMG00040 // AT3G04800 // ATMG01080 // AT2G20800 // AT2G46390 // ATMG01120 // AT5G40382 // AT1G64220 // AT4G28390 // ATMG01200 // AT1G66590 // ATMG00070 // ATMG00150 // AT3G27620 // ATMG01260 // AT4G28510 // AT1G20350 // AT1G18320 // AT2G37890 // AT1G03860 // AT3G17611 // ATMG00730 // AT4G10040 // ATMG00513 // ATMG01320 // ATMG00516 // ATMG00…
GO:0098798	C	mitochondrial protein complex	37	2413	165	28362	1.1e-06	0.00025	// ATMG00285 // AT1G64200 // ATMG00040 // AT3G04800 // ATMG01080 // ATMG01120 // AT2G46390 // AT1G64220 // ATMG00070 // AT4G28510 // AT1G20350 // AT1G18320 // AT1G03860 // ATMG00730 // ATMG00513 // ATMG01320 // ATMG00516 // ATMG00665 // ATMG00410 // ATMG01360 // ATMG01280 // AT4G26780 // AT3G08560 // AT3G27280 // ATMG01090 // ATMG00480 // ATMG00510 // ATMG00640 // ATMG00580 // ATMG00060 // ATMG00…
GO:0031966	C	mitochondrial membrane	62	2413	362	28362	1.5e-06	0.00026	// AT1G74240 // ATMG00285 // AT5G13490 // AT1G64200 // ATMG00040 // AT3G04800 // ATMG01080 // AT2G20800 // AT2G46390 // ATMG01120 // AT5G40382 // AT1G64220 // AT4G28390 // ATMG01200 // AT3G17611 // ATMG00070 // ATMG00150 // AT3G27620 // ATMG01260 // AT4G28510 // AT1G20350 // AT1G18320 // AT2G37890 // AT1G03860 // AT2G38280 // ATMG00730 // ATMG00513 // ATMG01320 // ATMG00516 // ATMG00665 // ATMG00…
GO:0044455	C	mitochondrial membrane part	40	2413	191	28362	1.8e-06	0.00026	// ATMG00285 // AT1G64200 // ATMG00040 // AT3G04800 // ATMG01080 // AT2G20800 // AT2G46390 // ATMG01120 // AT5G40382 // AT1G64220 // ATMG00070 // AT4G28510 // AT1G20350 // AT1G18320 // AT1G03860 // AT2G38280 // ATMG00730 // ATMG00513 // ATMG01320 // ATMG00516 // ATMG00665 // ATMG00410 // ATMG01360 // ATMG01280 // AT4G26780 // AT3G08560 // AT3G27280 // ATMG01090 // ATMG00480 // ATMG00510 // ATMG00…
GO:0005623	C	cell	2020	2413	22664	28362	2.4e-06	0.00028	// AT1G58050 // AT4G21680 // AT4G37150 // AT1G12290 // AT1G76870 // AT5G48650 // AT3G01600 // AT1G53320 // AT2G26740 // AT3G21660 // AT2G07705 // AT3G20710 // AT2G33000 // AT1G75280 // AT4G38010 // AT5G59370 // AT1G80060 // AT4G12600 // AT3G15150 // AT5G61360 // AT1G76705 // AT4G21020 // AT4G28040 // AT5G54030 // AT4G13800 // AT5G02670 // AT5G44574 // AT4G02330 // AT5G59390 // AT1G11100 // AT5G44…
GO:0044464	C	cell part	2020	2413	22662	28362	2.4e-06	0.00028	// AT1G58050 // AT4G21680 // AT4G37150 // AT1G12290 // AT1G76870 // AT5G48650 // AT3G01600 // AT1G53320 // AT2G26740 // AT3G21660 // AT2G07705 // AT3G20710 // AT2G33000 // AT1G75280 // AT4G38010 // AT5G59370 // AT1G80060 // AT4G12600 // AT3G15150 // AT5G61360 // AT1G76705 // AT4G21020 // AT4G28040 // AT5G54030 // AT4G13800 // AT5G02670 // AT5G44574 // AT4G02330 // AT5G59390 // AT1G11100 // AT5G44…
GO:0045259	C	proton-transporting ATP synthase complex	14	2413	34	28362	1.2e-05	0.0012	// AT1G64200 // ATCG00140 // AT2G07698 // ATMG01080 // AT3G08560 // ATMG01170 // ATMG01090 // ATCG00120 // ATMG00480 // ATMG01190 // ATCG00130 // ATMG00040 // ATMG00640 // ATMG00410
GO:0005743	C	mitochondrial inner membrane	48	2413	287	28362	3.7e-05	0.0034	// AT1G74240 // ATMG00285 // AT5G13490 // AT1G64200 // ATMG00480 // AT3G04800 // ATMG01080 // AT2G20800 // AT2G46390 // ATMG01120 // AT5G40382 // AT4G28390 // ATMG00070 // AT3G27620 // AT4G28510 // AT1G20350 // AT1G18320 // AT2G37890 // AT1G03860 // ATMG00730 // ATMG00513 // ATMG01320 // ATMG00516 // ATMG00665 // ATMG00410 // ATMG01360 // ATMG01280 // AT4G26780 // AT3G08560 // AT3G27280 // ATMG01…
GO:0005622	C	intracellular	1850	2413	20721	28362	5.4e-05	0.0046	// AT1G58050 // AT4G37150 // AT1G12290 // AT1G76870 // AT5G48650 // AT3G01600 // AT1G53320 // AT2G26740 // AT3G21660 // AT5G57880 // AT3G20710 // AT2G33000 // AT1G75280 // AT4G38010 // AT5G59370 // AT1G80060 // AT4G12600 // AT3G15150 // AT5G61360 // AT1G76705 // AT4G21020 // AT4G28040 // AT5G54030 // AT5G02670 // AT5G44574 // AT5G59390 // AT1G11100 // AT5G44570 // ATMG00150 // AT2G01860 // AT1G21…
GO:0044424	C	intracellular part	1847	2413	20693	28362	6.2e-05	0.0049	// AT1G58050 // AT4G37150 // AT1G12290 // AT1G76870 // AT5G48650 // AT3G01600 // AT1G53320 // AT2G26740 // AT3G21660 // AT5G57880 // AT3G20710 // AT2G33000 // AT1G75280 // AT4G38010 // AT5G59370 // AT1G80060 // AT4G12600 // AT3G15150 // AT5G61360 // AT1G76705 // AT4G21020 // AT4G28040 // AT5G54030 // AT5G02670 // AT5G44574 // AT5G59390 // AT1G11100 // AT5G44570 // ATMG00150 // AT2G01860 // AT1G21…
GO:0070469	C	respiratory chain	26	2413	125	28362	0.00012	0.0086	// ATMG00285 // AT4G28510 // AT5G25450 // AT5G40382 // ATMG01120 // AT2G46390 // ATMG00650 // ATMG00070 // AT3G27620 // AT1G03860 // ATMG00730 // AT4G10040 // ATMG00513 // ATMG00510 // ATMG00516 // ATMG01360 // ATMG01280 // ATMG00665 // AT3G27280 // ATMG01320 // ATMG00580 // ATMG00060 // ATMG00160 // ATMG00270 // AT5G62575 // AT5G40770
GO:0005746	C	mitochondrial respiratory chain	23	2413	108	28362	0.00021	0.013	// ATMG00285 // AT4G28510 // AT5G25450 // AT5G40382 // ATMG01120 // AT2G46390 // ATMG00070 // AT1G03860 // ATMG00730 // ATMG00513 // ATMG00510 // ATMG00516 // ATMG01360 // ATMG01280 // ATMG00665 // AT3G27280 // ATMG01320 // ATMG00580 // ATMG00060 // ATMG00160 // ATMG00270 // AT5G62575 // AT5G40770
GO:0098803	C	respiratory chain complex	23	2413	108	28362	0.00021	0.013	// ATMG00285 // AT4G28510 // AT5G25450 // ATMG01120 // AT2G46390 // ATMG00650 // ATMG00070 // AT1G03860 // ATMG00730 // ATMG00513 // ATMG00510 // ATMG00516 // ATMG01360 // ATMG01280 // ATMG00665 // AT3G27280 // ATMG01320 // ATMG00580 // ATMG00060 // ATMG00160 // ATMG00270 // AT5G62575 // AT5G40770
GO:0005753	C	mitochondrial proton-transporting ATP synthase complex	10	2413	24	28362	0.0002	0.013	// AT1G64200 // ATMG00040 // ATMG01080 // AT3G08560 // ATMG01170 // ATMG01090 // ATMG00480 // ATMG01190 // ATMG00640 // ATMG00410
GO:0045263	C	proton-transporting ATP synthase complex, coupling factor F(o)	7	2413	11	28362	0.00027	0.015	// ATCG00140 // ATMG00040 // ATMG01080 // ATMG01090 // ATMG00480 // ATCG00130 // ATMG00640
GO:0016469	C	proton-transporting two-sector ATPase complex	15	2413	55	28362	0.00029	0.016	// AT1G64200 // AT4G26710 // ATCG00140 // AT2G07698 // ATMG01080 // AT3G08560 // ATMG01170 // ATMG01090 // ATCG00120 // ATMG00480 // ATMG01190 // ATCG00130 // ATMG00040 // ATMG00640 // ATMG00410
GO:0000276	C	mitochondrial proton-transporting ATP synthase complex, coupling factor F(o)	5	2413	6	28362	0.00091	0.047	// ATMG00480 // ATMG00040 // ATMG01080 // ATMG01090 // ATMG00640
2. GO results of down regulated genes (Heat v.s. Control)
GO_acc	term_type	Term	queryitem	querytotal	bgitem	bgtotal	pvalue	FDR	entries
GO:0044710	P	single-organism metabolic process	487	1982	3970	28362	2.4e-33	1.7e-29	// AT5G49730 // AT1G11720 // AT2G46740 // AT5G64100 // AT3G14990 // AT5G60910 // AT2G32440 // AT1G55940 // AT3G09580 // AT1G76790 // AT4G37400 // AT3G25530 // AT4G28940 // AT2G34060 // AT1G06100 // AT1G64770 // AT3G20810 // AT3G25860 // AT2G22840 // AT5G58784 // AT1G25450 // AT5G44480 // AT5G24420 // AT3G22740 // AT1G06360 // AT1G31690 // AT1G12740 // AT1G06690 // AT4G31940 // AT4G15290 // AT5G06…
GO:0044699	P	single-organism process	894	1982	9448	28362	5.1e-26	1.8e-22	// AT5G49730 // AT1G11720 // AT1G14390 // AT2G46740 // AT5G64100 // AT4G03460 // AT4G11330 // AT5G26920 // AT5G60910 // AT2G32440 // AT1G55940 // AT3G09580 // AT2G34180 // AT4G37400 // AT1G03160 // AT3G25530 // AT2G10940 // AT3G02885 // AT4G28940 // AT4G12510 // AT2G34060 // AT1G06100 // AT1G64770 // AT3G20810 // AT3G25860 // AT3G48260 // AT1G09350 // AT1G02065 // AT5G58784 // AT5G59870 // AT4G05…
GO:0050896	P	response to stimulus	607	1982	6250	28362	7.6e-18	1.8e-14	// AT5G49730 // AT1G14390 // AT5G64100 // AT4G03460 // AT4G11330 // AT5G60910 // AT2G34180 // AT4G37400 // AT1G03160 // AT2G14580 // AT2G38940 // AT3G12390 // AT1G19220 // AT3G16690 // AT2G34060 // AT1G55010 // AT3G48260 // AT1G09350 // AT1G25450 // AT5G25910 // AT1G14960 // AT3G16670 // AT4G31820 // AT1G52290 // AT4G31940 // AT3G07390 // AT5G27420 // AT1G13609 // AT3G02120 // AT2G45220 // AT3G48…
GO:0044711	P	single-organism biosynthetic process	218	1982	1735	28362	2.1e-15	3.6e-12	// AT1G11720 // AT2G13810 // AT4G14690 // AT2G22230 // AT2G41680 // AT1G66960 // AT3G60620 // AT3G51820 // AT1G66800 // AT4G15393 // AT2G07050 // AT3G45130 // AT5G19220 // AT3G30775 // AT3G59480 // AT1G11600 // AT1G79500 // AT2G32440 // AT1G55940 // AT1G76790 // AT2G04650 // AT4G37400 // AT5G52100 // AT5G65140 // AT5G04230 // AT1G14080 // AT1G12900 // AT2G21100 // AT3G44550 // AT5G15530 // AT1G06…
GO:0055114	P	oxidation-reduction process	200	1982	1566	28362	8.1e-15	1.1e-11	// AT3G03910 // AT5G49730 // AT3G44550 // AT2G41680 // AT2G42850 // AT1G14150 // AT5G51820 // AT1G60750 // AT4G25090 // AT1G44970 // AT5G19220 // AT2G32440 // AT1G55940 // AT3G09580 // AT3G62950 // AT4G37400 // AT5G12270 // AT5G52100 // AT3G25530 // AT1G12900 // AT1G26380 // AT1G20020 // AT3G49620 // AT4G22010 // AT2G47730 // AT2G34060 // AT1G06100 // AT1G64770 // AT3G20810 // AT5G06060 // AT1G17…
GO:0044763	P	single-organism cellular process	611	1982	6591	28362	4.9e-14	5.7e-11	// AT1G11720 // AT1G14390 // AT2G46740 // AT4G03460 // AT4G11330 // AT5G26920 // AT5G60910 // AT2G32440 // AT2G34180 // AT4G37400 // AT1G03160 // AT4G28940 // AT3G16690 // AT1G06100 // AT1G64770 // AT3G20810 // AT3G25860 // AT3G48260 // AT2G22840 // AT1G02065 // AT5G58784 // AT5G59870 // AT4G05190 // AT1G25450 // AT5G25910 // AT5G44480 // AT5G24420 // AT3G22740 // AT1G06360 // AT4G20320 // AT3G51…
GO:0044281	P	small molecule metabolic process	196	1982	1597	28362	4.5e-13	4.5e-10	// AT3G03910 // AT2G13810 // AT2G22230 // AT2G46740 // AT5G51820 // AT2G04842 // AT3G30775 // AT3G59480 // AT1G70580 // AT1G79500 // AT2G32440 // AT3G07800 // AT1G69040 // AT2G04650 // AT1G51470 // AT5G52100 // AT5G52020 // AT1G12900 // AT3G28760 // AT5G15530 // AT4G29700 // AT2G28630 // AT3G25860 // AT2G22840 // AT5G58784 // AT2G41880 // AT1G74030 // AT5G44480 // AT5G64050 // AT1G43670 // AT5G24…
GO:0005975	P	carbohydrate metabolic process	152	1982	1144	28362	1.2e-12	1e-09	// AT1G11720 // AT1G09910 // AT1G56680 // AT2G41680 // AT2G23410 // AT5G51820 // AT5G19220 // AT3G59480 // AT1G02730 // AT1G79500 // AT1G51470 // AT5G04970 // AT4G12720 // AT1G14080 // AT2G18800 // AT1G22710 // AT1G66270 // AT1G64770 // AT1G07110 // AT4G09510 // AT2G32810 // AT1G09350 // AT5G58784 // AT1G64390 // AT1G74030 // AT5G44480 // AT1G43670 // AT5G24420 // AT5G20860 // AT3G55800 // AT1G78…
GO:0015979	P	photosynthesis	55	1982	253	28362	9.2e-12	7e-09	// AT4G02770 // AT2G01918 // AT4G14690 // AT3G05410 // AT1G29930 // AT1G53310 // AT1G75690 // AT1G31330 // AT4G04640 // AT1G76450 // AT1G14150 // AT4G28660 // AT5G50950 // AT1G12900 // AT4G12800 // AT1G52230 // AT4G03280 // AT5G39830 // AT1G08380 // AT5G66570 // AT3G21055 // AT5G52100 // AT1G67090 // AT3G04790 // AT1G20020 // AT1G30380 // AT3G54050 // AT3G01480 // AT3G55800 // AT1G30510 // AT1G15…
GO:0042221	P	response to chemical	298	1982	2853	28362	1.7e-11	1.1e-08	// AT3G07720 // AT2G13810 // AT5G65140 // AT4G38410 // AT2G41680 // AT1G15210 // AT5G53470 // AT5G16530 // AT1G78630 // AT4G28250 // AT4G25560 // AT1G16370 // AT4G03460 // AT3G56240 // AT1G11530 // AT2G37430 // AT3G04290 // AT1G69040 // AT5G64905 // AT1G51470 // AT4G28650 // AT2G14580 // AT5G52020 // AT4G12720 // AT5G13420 // AT3G15730 // AT1G26380 // AT1G20020 // AT3G49620 // AT1G19220 // AT3G16…
GO:0006950	P	response to stress	345	1982	3506	28362	2.5e-10	1.5e-07	// AT5G64100 // AT4G03460 // AT1G71050 // AT1G03160 // AT2G14580 // AT3G12390 // AT3G16690 // AT2G34060 // AT1G55010 // AT1G09350 // AT1G25450 // AT5G25910 // AT1G14960 // AT3G16670 // AT5G27420 // AT1G13609 // AT2G45220 // AT3G48080 // AT5G49630 // AT2G17840 // AT3G52930 // AT4G37870 // AT2G30750 // AT3G07780 // AT1G52400 // AT2G01520 // AT4G22230 // AT1G66100 // AT5G63660 // AT2G32660 // AT1G03…
GO:0006979	P	response to oxidative stress	73	1982	453	28362	9.4e-10	5.4e-07	// AT1G68850 // AT4G12720 // AT5G47650 // AT5G64120 // AT2G41680 // AT3G56240 // AT4G19690 // AT2G39040 // AT5G52310 // AT1G44970 // AT3G02730 // AT4G01970 // AT3G45640 // AT2G38390 // AT1G11530 // AT3G15360 // AT1G03680 // AT3G62030 // AT3G25250 // AT1G18150 // AT1G21140 // AT2G19810 // AT4G39640 // AT3G25530 // AT5G24110 // AT1G60470 // AT5G04950 // AT1G14870 // AT3G48360 // AT5G13650 // AT1G61…
GO:0019748	P	secondary metabolic process	76	1982	492	28362	2.3e-09	1.2e-06	// AT3G10340 // AT3G58990 // AT5G47990 // AT1G11600 // AT1G33030 // AT5G04230 // AT2G30750 // AT3G20940 // AT3G16390 // AT1G66800 // AT5G44070 // AT3G16400 // AT1G17180 // AT1G69920 // AT3G45640 // AT3G09710 // AT1G01190 // AT1G12630 // AT2G25160 // AT2G30860 // AT4G37400 // AT1G49860 // AT5G52020 // AT5G25980 // AT1G66270 // AT1G73280 // AT4G13310 // AT1G77530 // AT2G21100 // AT3G26200 // AT1G51…
GO:0009056	P	catabolic process	164	1982	1430	28362	3.8e-09	1.9e-06	// AT3G08510 // AT1G56680 // AT2G41680 // AT5G64100 // AT5G51820 // AT1G44970 // AT5G62150 // AT1G70580 // AT3G04290 // AT1G51470 // AT5G04970 // AT1G49860 // AT1G11080 // AT4G01130 // AT1G12900 // AT4G35480 // AT2G47730 // AT4G21600 // AT4G09510 // AT3G25860 // AT1G64390 // AT1G74030 // AT5G47500 // AT1G43670 // AT5G15180 // AT5G16080 // AT5G20860 // AT4G11370 // AT1G31190 // AT2G35770 // AT1G78…
GO:0071555	P	cell wall organization	77	1982	518	28362	7.9e-09	3.6e-06	// AT1G65570 // AT4G13410 // AT1G02730 // AT5G06630 // AT4G01630 // AT4G19410 // AT5G64120 // AT4G08410 // AT1G10640 // AT5G51490 // AT2G27860 // AT5G45280 // AT5G09760 // AT3G02230 // AT2G15390 // AT5G48070 // AT5G35190 // AT2G31220 // AT2G21140 // AT5G55590 // AT1G79500 // AT1G70710 // AT1G19940 // AT2G43050 // AT4G07960 // AT5G04970 // AT5G57540 // AT1G05660 // AT2G18800 // AT2G41850 // AT2G15…
GO:0006629	P	lipid metabolic process	123	1982	994	28362	8.5e-09	3.7e-06	// AT3G08510 // AT2G22230 // AT1G66960 // AT3G60620 // AT2G23410 // AT4G15393 // AT3G45130 // AT1G79500 // AT2G32440 // AT1G55940 // AT3G15730 // AT4G22540 // AT3G44550 // AT5G15530 // AT1G06100 // AT5G58784 // AT1G35250 // AT1G25450 // AT4G28780 // AT1G06360 // AT1G31190 // AT4G25860 // AT1G12740 // AT4G17600 // AT3G14540 // AT5G24230 // AT2G06925 // AT1G62640 // AT1G79700 // AT5G06090 // AT3G48…
GO:0045229	P	external encapsulating structure organization	78	1982	551	28362	4e-08	1.6e-05	// AT1G65570 // AT4G13410 // AT1G02730 // AT5G06630 // AT4G01630 // AT4G19410 // AT5G64120 // AT4G08410 // AT1G10640 // AT5G51490 // AT2G27860 // AT5G45280 // AT5G09760 // AT3G02230 // AT2G15390 // AT5G48070 // AT5G35190 // AT2G31220 // AT2G21140 // AT5G55590 // AT1G79500 // AT1G70710 // AT1G19940 // AT2G43050 // AT4G07960 // AT5G04970 // AT5G57540 // AT1G05660 // AT2G18800 // AT2G41850 // AT5G47…
GO:0043436	P	oxoacid metabolic process	118	1982	973	28362	4.6e-08	1.8e-05	// AT3G03910 // AT2G13810 // AT2G22230 // AT2G46740 // AT2G04842 // AT1G70580 // AT1G79500 // AT1G69040 // AT2G04650 // AT1G51470 // AT5G52100 // AT5G52020 // AT1G12900 // AT5G15530 // AT1G06100 // AT2G28630 // AT3G25860 // AT2G22840 // AT1G74030 // AT5G64050 // AT3G22740 // AT1G06360 // AT1G76690 // AT5G07700 // AT1G79700 // AT3G48720 // AT5G16230 // AT3G10340 // AT3G52930 // AT2G17650 // AT4G26…
GO:0006082	P	organic acid metabolic process	129	1982	1099	28362	5.8e-08	2.1e-05	// AT3G03910 // AT2G13810 // AT2G22230 // AT2G46740 // AT2G04842 // AT1G70580 // AT1G79500 // AT2G32440 // AT3G62030 // AT1G69040 // AT2G04650 // AT1G51470 // AT5G52100 // AT5G52020 // AT1G12900 // AT3G28760 // AT5G15530 // AT1G06100 // AT2G28630 // AT3G25860 // AT2G22840 // AT1G74030 // AT5G64050 // AT3G22740 // AT1G06360 // AT1G76690 // AT5G07700 // AT1G79700 // AT1G05680 // AT3G48720 // AT5G16…
GO:0042545	P	cell wall modification	34	1982	156	28362	7.6e-08	2.6e-05	// AT4G01630 // AT3G11550 // AT2G03090 // AT5G51490 // AT5G44070 // AT5G09760 // AT2G31220 // AT5G55590 // AT1G59870 // AT2G43050 // AT5G04970 // AT2G18800 // AT2G41850 // AT1G70710 // AT1G20190 // AT5G02260 // AT5G47500 // AT5G57220 // AT1G73360 // AT5G64640 // AT5G20860 // AT3G59010 // AT3G07970 // AT5G04960 // AT5G56320 // AT4G28250 // AT2G40610 // AT5G51500 // AT2G45220 // AT2G44490 // AT1G23…
GO:0009628	P	response to abiotic stimulus	208	1982	2022	28362	8.3e-08	2.6e-05	// AT5G49730 // AT4G14690 // AT2G44910 // AT1G29930 // AT3G44550 // AT4G38410 // AT3G16460 // AT5G47450 // AT5G51820 // AT4G39960 // AT4G25560 // AT1G16370 // AT1G80920 // AT1G02730 // AT3G07800 // AT5G64905 // AT1G51470 // AT2G42530 // AT1G66270 // AT1G14080 // AT1G26380 // AT3G15620 // AT3G12390 // AT2G47730 // AT3G04290 // AT5G10250 // AT3G09260 // AT1G09350 // AT1G25450 // AT5G10230 // AT1G16…
GO:0042744	P	hydrogen peroxide catabolic process	24	1982	83	28362	8e-08	2.6e-05	// AT1G68850 // AT5G64120 // AT2G41680 // AT3G01190 // AT5G64100 // AT4G21960 // AT1G44970 // AT2G38390 // AT3G49110 // AT1G49570 // AT2G34060 // AT5G14130 // AT2G35380 // AT2G37130 // AT4G08780 // AT5G15180 // AT5G42180 // AT2G39040 // AT5G22410 // AT1G77490 // AT2G43480 // AT4G08770 // AT4G26010 // AT4G09010
GO:0008152	P	metabolic process	960	1982	12035	28362	1.1e-07	3.4e-05	// AT5G49730 // AT1G11720 // AT1G09910 // AT5G06300 // AT2G46740 // AT3G44890 // AT5G64100 // AT1G51830 // AT4G35160 // AT4G11330 // AT5G60910 // AT2G32440 // AT1G55940 // AT3G09580 // AT2G34180 // AT4G37400 // AT3G25530 // AT3G44550 // AT3G10070 // AT4G15396 // AT4G28940 // AT1G63470 // AT1G75690 // AT1G64770 // AT3G20810 // AT2G32810 // AT3G48260 // AT1G09350 // AT1G02065 // AT5G58784 // AT5G59…
GO:0071554	P	cell wall organization or biogenesis	91	1982	704	28362	1.4e-07	3.9e-05	// AT4G19410 // AT1G56680 // AT4G28250 // AT5G35190 // AT1G79500 // AT5G04970 // AT1G14080 // AT2G18800 // AT1G79580 // AT1G64390 // AT5G47500 // AT4G08400 // AT5G15180 // AT1G70630 // AT1G78580 // AT4G15290 // AT5G51500 // AT2G45220 // AT4G01630 // AT4G13410 // AT5G62150 // AT1G05660 // AT2G03090 // AT4G08410 // AT2G27860 // AT5G45280 // AT3G02230 // AT2G31220 // AT4G07960 // AT2G43880 // AT1G59…
GO:0044712	P	single-organism catabolic process	79	1982	585	28362	1.9e-07	5.2e-05	// AT3G10340 // AT2G06925 // AT3G08510 // AT1G31190 // AT1G06310 // AT4G30140 // AT4G26530 // AT2G42990 // AT2G23540 // AT5G51820 // AT5G44070 // AT1G09390 // AT1G17180 // AT1G69920 // AT3G16400 // AT1G70580 // AT3G47220 // AT5G33370 // AT3G04290 // AT3G62280 // AT2G30860 // AT2G03980 // AT1G78440 // AT4G28780 // AT1G78370 // AT5G25980 // AT5G04230 // AT4G01130 // AT1G12900 // AT2G30210 // AT1G18…
GO:0005976	P	polysaccharide metabolic process	63	1982	432	28362	3.2e-07	8.5e-05	// AT1G11720 // AT3G09540 // AT4G12720 // AT4G22080 // AT2G41680 // AT5G51490 // AT4G15320 // AT5G51820 // AT5G09760 // AT3G02230 // AT5G48070 // AT5G19220 // AT3G59480 // AT1G02730 // AT5G51500 // AT5G55590 // AT1G79500 // AT1G70710 // AT1G19940 // AT1G09340 // AT5G04970 // AT5G57540 // AT4G13210 // AT1G14080 // AT2G18800 // AT5G47500 // AT2G15370 // AT1G66430 // AT2G15390 // AT3G55800 // AT2G32…
GO:0009409	P	response to cold	58	1982	384	28362	3.4e-07	8.6e-05	// AT5G20630 // AT2G01918 // AT3G50970 // AT3G53460 // AT5G51820 // ATCG00480 // AT3G16460 // AT4G38680 // AT3G05890 // AT5G52310 // AT4G04330 // AT2G37220 // AT2G17840 // AT4G30660 // AT1G63940 // AT2G28900 // AT1G67090 // AT1G66270 // AT1G12860 // AT2G15970 // AT2G42530 // AT3G48360 // AT2G47730 // AT3G16690 // AT3G11630 // AT4G14400 // AT3G09260 // AT1G09350 // AT1G09780 // AT5G54770 // AT1G25…
GO:0016051	P	carbohydrate biosynthetic process	53	1982	342	28362	5.3e-07	0.00013	// AT5G10170 // AT4G02280 // AT1G11720 // AT1G02730 // AT3G52930 // AT4G37870 // AT4G12720 // AT4G26530 // AT2G41680 // AT1G12900 // AT4G15320 // AT4G12430 // AT5G51820 // AT3G02230 // AT5G07700 // AT5G19220 // AT3G59480 // AT1G79500 // AT1G78090 // AT1G67090 // AT1G60470 // AT1G14080 // AT3G04790 // AT5G65690 // AT1G66430 // AT2G15390 // AT3G55800 // AT3G54050 // AT2G32620 // AT4G39770 // AT1G09…
GO:0008610	P	lipid biosynthetic process	71	1982	522	28362	6.2e-07	0.00015	// AT5G10170 // AT2G42850 // AT4G15300 // AT1G06090 // AT2G22230 // AT3G56130 // AT4G15340 // AT1G66960 // AT2G47240 // AT2G48120 // AT4G15393 // AT2G07050 // AT3G14530 // AT3G45130 // AT3G20160 // AT3G54250 // AT3G47350 // AT3G14510 // AT2G32440 // AT5G48010 // AT1G78440 // AT1G55940 // AT3G23480 // AT2G28630 // AT1G79500 // AT1G06120 // AT5G15530 // AT1G66430 // AT1G61120 // AT1G32200 // AT5G51…
GO:0000272	P	polysaccharide catabolic process	33	1982	167	28362	8.1e-07	0.00019	// AT3G09540 // AT4G22080 // AT5G51490 // AT5G09760 // AT5G55590 // AT1G70710 // AT1G19940 // AT1G09340 // AT5G04970 // AT4G13210 // AT3G07970 // AT1G64390 // AT4G39010 // AT2G43050 // AT5G47500 // AT5G64640 // AT1G43670 // AT1G69830 // AT2G32990 // AT3G59010 // AT5G55720 // AT3G27400 // AT3G24230 // AT5G20860 // AT5G04960 // AT3G07010 // AT2G47550 // AT2G32290 // AT5G51500 // AT2G45220 // AT5G48…
GO:0042743	P	hydrogen peroxide metabolic process	25	1982	104	28362	8.4e-07	0.00019	// AT1G68850 // AT5G64120 // AT2G41680 // AT3G01190 // AT5G64100 // AT4G21960 // AT1G44970 // AT2G38390 // AT3G49110 // AT1G49570 // AT2G34060 // AT5G14130 // AT2G35380 // AT2G37130 // AT4G08780 // AT5G15180 // AT5G42180 // AT2G39040 // AT5G22410 // AT1G77490 // AT2G43480 // AT4G08770 // AT4G26010 // AT4G09010 // AT1G54410
GO:0016052	P	carbohydrate catabolic process	43	1982	257	28362	1.1e-06	0.00023	// AT3G09540 // AT3G52930 // AT4G22080 // AT5G51490 // AT5G51820 // AT5G09760 // AT5G55590 // AT1G70710 // AT1G19940 // AT1G09340 // AT5G04970 // AT4G39010 // AT4G13210 // AT1G12900 // AT1G18270 // AT4G26530 // AT3G07970 // AT4G09510 // AT3G25860 // AT1G09780 // AT1G64390 // AT1G74030 // AT2G43050 // AT5G47500 // AT1G69830 // AT1G43670 // AT5G64640 // AT2G32990 // AT3G59010 // AT5G55720 // AT3G27…
GO:0005996	P	monosaccharide metabolic process	24	1982	99	28362	1.2e-06	0.00026	// AT3G52930 // AT4G37870 // AT4G26530 // AT5G51820 // AT3G59480 // AT3G01260 // AT3G53520 // AT5G66530 // AT1G12900 // AT5G65690 // AT1G66430 // AT3G55800 // AT1G07110 // AT4G10960 // AT1G09780 // AT5G44480 // AT1G43670 // AT5G15650 // AT5G51830 // AT3G27300 // AT2G31390 // AT1G09340 // AT3G47800 // AT3G54050
GO:0034637	P	cellular carbohydrate biosynthetic process	38	1982	219	28362	2.1e-06	0.00041	// AT5G10170 // AT4G02280 // AT1G11720 // AT1G02730 // AT4G12720 // AT2G15390 // AT2G41680 // AT4G15320 // AT4G12430 // AT5G51820 // AT3G02230 // AT5G19220 // AT3G59480 // AT1G79500 // AT1G78090 // AT1G14080 // AT1G66430 // AT3G55800 // AT3G54050 // AT2G32620 // AT4G39770 // AT2G22190 // AT5G44480 // AT1G43670 // AT3G43190 // AT5G15650 // AT1G78580 // AT1G31190 // AT5G40390 // AT5G51830 // AT2G15…
GO:0042592	P	homeostatic process	71	1982	542	28362	2.1e-06	0.00041	// AT2G42850 // AT5G18600 // AT4G15300 // AT5G61440 // AT3G51060 // AT1G52400 // AT4G19690 // AT5G16530 // AT1G51190 // AT3G21460 // AT5G04150 // AT3G56240 // AT4G25220 // AT1G11530 // AT4G15660 // AT3G15360 // AT2G32440 // AT1G55940 // AT4G15700 // AT2G37025 // AT1G71050 // AT1G21140 // AT2G01420 // AT4G15670 // AT2G37450 // AT1G03680 // AT1G03020 // AT3G62950 // AT5G14070 // AT1G62280 // AT3G62…
GO:0045490	P	pectin catabolic process	23	1982	96	28362	2.4e-06	0.00046	// AT3G09540 // AT4G22080 // AT5G51490 // AT5G09760 // AT5G55590 // AT2G43050 // AT5G04970 // AT4G13210 // AT3G24230 // AT5G47500 // AT5G64640 // AT5G20860 // AT3G59010 // AT5G55720 // AT3G27400 // AT3G07970 // AT5G04960 // AT3G07010 // AT5G51500 // AT2G45220 // AT5G48900 // AT1G23200 // AT2G47550
GO:0010035	P	response to inorganic substance	106	1982	926	28362	2.5e-06	0.00047	// AT3G07720 // AT4G38410 // AT2G41680 // AT1G16370 // AT3G56240 // AT2G37430 // AT3G04290 // AT1G71050 // AT5G13420 // AT3G15730 // AT5G10230 // AT3G54770 // AT4G31940 // AT4G21830 // AT2G42540 // AT1G62480 // AT5G07700 // AT1G09340 // AT1G78870 // AT5G49630 // AT3G09270 // AT3G50970 // AT3G52930 // AT4G37870 // AT5G44070 // AT4G11360 // AT1G52400 // AT5G18170 // AT2G01520 // AT2G15970 // AT2G41…
GO:0044283	P	small molecule biosynthetic process	81	1982	653	28362	2.8e-06	0.0005	// AT3G10340 // AT5G10170 // AT2G13810 // AT3G52930 // AT4G39120 // AT5G04230 // AT2G22230 // AT4G26530 // AT2G46740 // AT5G54770 // AT1G18870 // AT5G60760 // AT2G28630 // AT4G13840 // AT5G56080 // AT3G03780 // AT1G56430 // AT3G28760 // AT5G53460 // AT4G29840 // AT1G79500 // AT2G32440 // AT1G06090 // AT2G04650 // AT5G60540 // AT4G37870 // AT5G52100 // AT1G78440 // AT2G26560 // AT3G47340 // AT5G13…
GO:0009735	P	response to cytokinin	40	1982	244	28362	3.9e-06	0.00065	// AT5G20630 // AT1G13420 // AT1G10470 // AT2G01830 // AT4G19690 // AT2G40490 // AT1G52230 // AT5G53460 // AT3G15360 // AT3G62030 // AT1G69040 // AT3G18780 // AT4G39330 // AT1G78370 // AT1G01580 // AT1G66270 // AT3G04790 // AT1G20020 // AT1G19050 // AT2G28160 // AT3G09260 // AT1G74030 // AT1G59940 // AT3G27850 // AT1G32060 // AT3G21510 // AT1G11650 // AT1G78630 // AT5G45930 // AT2G01530 // AT1G13…
GO:0010033	P	response to organic substance	198	1982	2023	28362	3.8e-06	0.00065	// AT2G13810 // AT5G16530 // AT1G78630 // AT4G28250 // AT4G25560 // AT4G03460 // AT5G53470 // AT2G37430 // AT3G04290 // AT1G69040 // AT1G51470 // AT2G14580 // AT5G52020 // AT1G66270 // AT3G15730 // AT5G64810 // AT1G20020 // AT3G49620 // AT1G19220 // AT3G16690 // AT1G19050 // AT1G74500 // AT3G58070 // AT3G09260 // AT3G46130 // AT1G74030 // AT3G02850 // AT3G50970 // AT3G54770 // AT4G12730 // AT1G78…
GO:0045454	P	cell redox homeostasis	29	1982	147	28362	3.8e-06	0.00065	// AT5G18600 // AT5G61440 // AT2G41680 // AT4G15680 // AT3G21460 // AT1G11530 // AT4G15660 // AT3G15360 // AT4G15700 // AT1G03020 // AT3G62950 // AT5G14070 // AT3G62930 // AT1G56500 // AT3G11630 // AT1G03680 // AT3G52960 // AT1G06830 // AT4G15690 // AT4G15670 // AT5G01420 // AT2G47880 // AT5G06690 // AT1G50320 // AT3G02730 // AT1G21540 // AT2G15570 // AT4G37200 // AT3G62960
GO:0006820	P	anion transport	38	1982	227	28362	4.3e-06	0.00071	// AT2G06925 // AT2G01830 // AT4G20940 // AT3G01550 // AT5G44070 // AT2G01170 // AT3G45710 // AT1G62280 // AT5G46800 // AT2G38940 // AT5G60780 // AT1G22540 // AT5G15240 // AT2G17470 // AT1G48640 // AT1G18880 // AT5G64290 // AT4G08620 // AT1G64650 // AT3G45650 // AT5G19520 // AT1G77690 // AT2G34390 // AT1G12110 // AT3G45700 // AT5G54800 // AT4G19030 // AT5G40780 // AT2G36590 // AT1G76430 // AT3G54…
GO:1901135	P	carbohydrate derivative metabolic process	79	1982	645	28362	5.5e-06	0.00089	// AT1G11720 // AT4G17360 // AT3G52930 // AT4G12720 // AT1G56680 // ATCG00480 // AT4G04640 // AT4G10060 // AT2G27860 // AT1G30820 // AT2G01830 // AT5G44070 // AT3G02230 // AT2G15390 // AT5G24410 // AT1G52400 // AT4G12440 // AT5G44520 // AT1G79500 // AT3G23810 // AT3G07800 // AT1G76790 // AT2G36310 // AT4G37400 // AT3G53520 // AT1G21100 // AT1G66270 // AT1G18270 // AT1G12900 // AT5G13420 // AT4G28…
GO:0009607	P	response to biotic stimulus	132	1982	1253	28362	7.7e-06	0.0012	// AT5G65210 // AT2G13810 // AT4G14465 // AT2G22230 // AT4G03280 // AT3G62030 // AT4G37400 // AT1G03160 // AT2G14580 // AT5G52020 // AT1G20020 // AT2G47730 // AT1G55010 // AT3G09260 // AT2G22840 // AT5G25910 // AT2G26010 // AT5G13580 // AT3G54560 // AT3G55800 // AT1G14960 // AT1G51090 // AT1G09750 // AT5G27420 // AT1G13609 // AT4G16860 // AT5G07700 // AT2G45220 // AT2G26820 // AT5G08280 // AT1G70…
GO:0015977	P	carbon fixation	11	1982	24	28362	8.7e-06	0.0013	// AT1G53310 // AT1G12900 // AT3G60750 // AT3G04790 // AT1G32060 // AT1G67090 // AT3G54050 // AT5G38430 // AT3G55800 // AT3G62410 // AT3G14940
GO:0071669	P	plant-type cell wall organization or biogenesis	40	1982	256	28362	1.1e-05	0.0016	// AT4G01630 // AT1G02730 // AT5G06630 // AT5G64120 // AT4G08410 // AT4G15320 // AT4G28250 // AT3G02230 // AT5G35190 // AT2G21140 // AT1G79500 // AT1G14080 // AT2G41850 // AT1G79580 // AT2G03090 // AT2G32620 // AT3G07970 // AT1G20190 // AT5G49270 // AT5G02260 // AT1G73360 // AT1G73410 // AT4G08400 // AT5G15180 // AT5G15650 // AT1G78580 // AT5G42180 // AT3G16630 // AT5G22410 // AT2G15370 // AT4G15…
GO:1901700	P	response to oxygen-containing compound	155	1982	1557	28362	2e-05	0.003	// AT2G13810 // AT4G38410 // AT2G41680 // AT5G53470 // AT4G25560 // AT1G16370 // AT4G03460 // AT3G56240 // AT2G37430 // AT3G04290 // AT2G14580 // AT2G38940 // AT4G12720 // AT3G15730 // AT3G49620 // AT3G16690 // AT1G19050 // AT1G74500 // AT3G58070 // AT3G46130 // AT5G25910 // AT5G10230 // AT3G54770 // AT1G78580 // AT5G41315 // AT4G35480 // AT5G04340 // AT4G21830 // AT2G42540 // AT5G27420 // AT1G80…
GO:0006720	P	isoprenoid metabolic process	30	1982	172	28362	2.1e-05	0.0031	// AT4G15340 // AT1G66960 // AT2G48120 // AT3G14530 // AT3G45130 // AT3G20160 // AT3G54250 // AT3G14510 // AT2G32440 // AT5G48010 // AT1G78440 // AT2G23400 // AT1G61120 // AT3G25820 // AT5G58784 // AT3G29430 // AT5G48000 // AT4G15370 // AT2G23410 // AT3G29410 // AT4G16740 // AT4G17600 // AT3G14540 // AT3G32030 // AT2G07050 // AT3G11945 // AT5G47990 // AT1G08550 // AT1G33750 // AT1G80340
GO:0044723	P	single-organism carbohydrate metabolic process	73	1982	613	28362	2.9e-05	0.0037	// AT5G10170 // AT4G02280 // AT1G11720 // AT1G02730 // AT3G52930 // AT4G37870 // AT4G12720 // AT4G26530 // AT2G41680 // AT4G15320 // AT4G12430 // AT5G51820 // AT3G02230 // AT5G07700 // AT5G19220 // AT3G59480 // AT1G79500 // AT3G01260 // AT1G78090 // AT1G24320 // AT3G53520 // AT1G67090 // AT1G60470 // AT1G14080 // AT1G12900 // AT1G22710 // AT1G18270 // AT5G65690 // AT1G66430 // AT2G15390 // AT3G55…
GO:0009664	P	plant-type cell wall organization	25	1982	131	28362	2.8e-05	0.0037	// AT4G01630 // AT5G06630 // AT5G64120 // AT4G08410 // AT4G28250 // AT4G21960 // AT5G35190 // AT2G21140 // AT1G79500 // AT2G41850 // AT2G03090 // AT5G22410 // AT1G20190 // AT5G49270 // AT5G02260 // AT1G73360 // AT4G08400 // AT5G15180 // AT5G42180 // AT3G07970 // AT5G56320 // AT2G40610 // AT4G01770 // AT1G65680 // AT1G69530
GO:0044273	P	sulfur compound catabolic process	12	1982	34	28362	2.8e-05	0.0037	// AT1G51470 // AT1G47600 // AT4G39640 // AT3G16390 // AT5G25980 // AT5G44070 // AT2G44490 // AT5G26000 // AT3G16400 // AT3G16410 // AT3G09260 // AT1G59870
GO:0006811	P	ion transport	76	1982	645	28362	2.7e-05	0.0037	// AT5G49730 // AT5G50200 // AT2G01830 // ATCG00480 // AT5G64290 // AT4G19690 // AT5G44070 // AT3G24300 // AT2G01170 // AT4G20940 // AT3G56240 // AT3G45710 // AT3G01550 // AT1G64170 // AT1G62280 // AT1G15690 // AT5G23980 // ATCG00470 // AT1G21140 // ATCG00530 // AT5G46800 // AT2G25810 // AT2G38940 // AT1G01580 // AT4G13420 // AT5G60780 // AT1G22540 // AT3G25190 // AT5G15240 // AT2G04032 // AT2G28…
GO:0009617	P	response to bacterium	57	1982	441	28362	2.8e-05	0.0037	// AT5G65210 // AT2G13810 // AT4G14465 // AT4G12720 // AT2G30750 // AT2G01830 // AT4G19690 // AT5G44070 // AT5G52310 // AT4G03280 // AT3G45640 // AT3G62030 // AT1G09340 // AT2G30860 // AT2G19990 // AT5G66570 // AT1G51890 // AT1G03160 // AT2G14580 // AT1G01580 // AT3G04790 // AT5G26920 // AT1G20020 // AT2G47730 // AT1G61120 // AT1G79680 // AT3G28930 // AT3G11630 // AT4G14400 // AT3G01480 // AT3G57…
GO:0009266	P	response to temperature stimulus	68	1982	559	28362	2.9e-05	0.0038	// AT5G20630 // AT2G01918 // AT3G50970 // AT3G53460 // AT4G14690 // AT5G51820 // AT3G02885 // ATCG00480 // AT3G16460 // AT3G09440 // AT5G53470 // AT1G12860 // AT4G38680 // AT4G39960 // AT5G52310 // AT4G04330 // AT2G37220 // AT2G17840 // AT4G30660 // AT1G63940 // AT2G28900 // AT1G67090 // AT1G66270 // AT5G05580 // AT2G15970 // AT1G09090 // AT2G42530 // AT3G48360 // AT2G47730 // AT3G16690 // AT3G11…
GO:0046351	P	disaccharide biosynthetic process	13	1982	42	28362	4.1e-05	0.0052	// AT1G78090 // AT2G22190 // AT4G02280 // AT1G51420 // AT1G43670 // AT3G43190 // AT4G12430 // AT5G65140 // AT1G78580 // AT3G54050 // AT3G55800 // AT4G39770 // AT5G40390
GO:0009605	P	response to external stimulus	155	1982	1582	28362	4.3e-05	0.0053	// AT5G65210 // AT2G13810 // AT4G14465 // AT2G22230 // AT5G51820 // AT4G25560 // AT1G16370 // AT3G62030 // AT4G37400 // AT1G03160 // AT2G14580 // AT5G52020 // AT1G66270 // AT1G20020 // AT3G49620 // AT2G47730 // AT1G55010 // AT3G09260 // AT2G22840 // AT5G25910 // AT2G26010 // AT5G13580 // AT3G54560 // AT3G55800 // AT5G03570 // AT3G09922 // AT1G51090 // AT3G16690 // AT1G09750 // AT5G27420 // AT1G13…
GO:0046394	P	carboxylic acid biosynthetic process	56	1982	438	28362	4.4e-05	0.0053	// AT3G10340 // AT3G58990 // AT2G13810 // AT1G06090 // AT4G39120 // AT5G04230 // AT2G22230 // AT2G46740 // AT1G18870 // AT4G13840 // AT3G03780 // AT1G56430 // AT5G53460 // AT4G29840 // AT1G79500 // AT2G28630 // AT2G04650 // AT5G52100 // AT2G26560 // AT5G13420 // AT5G04950 // AT5G26920 // AT1G06120 // AT5G15530 // AT1G76690 // AT1G66430 // AT1G06100 // AT5G56490 // AT1G76680 // AT2G05990 // AT5G56…
GO:0044262	P	cellular carbohydrate metabolic process	53	1982	407	28362	4.5e-05	0.0053	// AT5G10170 // AT4G02280 // AT1G11720 // AT1G02730 // AT4G12720 // AT2G15390 // AT2G41680 // AT4G15320 // AT4G12430 // AT5G51820 // AT3G02230 // AT5G48070 // AT5G19220 // AT3G59480 // AT1G79500 // AT1G70710 // AT1G19940 // AT1G78090 // AT5G57540 // AT1G14080 // AT2G18800 // AT1G22710 // AT1G66430 // AT3G55800 // AT3G54050 // AT2G32620 // AT4G39770 // AT4G09510 // AT2G22190 // AT1G64390 // AT4G39…
GO:0006722	P	triterpenoid metabolic process	8	1982	14	28362	4.6e-05	0.0053	// AT5G47990 // AT2G07050 // AT4G15340 // AT1G66960 // AT5G48000 // AT4G15370 // AT3G45130 // AT5G48010
GO:0006790	P	sulfur compound metabolic process	41	1982	286	28362	4.9e-05	0.0056	// AT3G58990 // AT4G39120 // AT5G54770 // AT3G16390 // AT5G25980 // AT5G44070 // AT3G16400 // AT3G03780 // AT1G69920 // AT3G45640 // AT3G09710 // AT3G54250 // AT3G23810 // AT1G59870 // AT1G12630 // AT1G76790 // AT4G37400 // AT1G21100 // AT5G52020 // AT1G21120 // AT5G26000 // AT3G25860 // AT2G22840 // AT5G49460 // AT4G39640 // AT2G36880 // AT5G57220 // AT1G51470 // AT1G31190 // AT1G67810 // AT3G14…
GO:0008299	P	isoprenoid biosynthetic process	27	1982	154	28362	5e-05	0.0057	// AT4G15340 // AT1G66960 // AT2G48120 // AT3G14530 // AT3G45130 // AT3G20160 // AT3G54250 // AT3G14510 // AT2G32440 // AT5G48010 // AT1G78440 // AT2G23400 // AT1G61120 // AT3G25820 // AT5G58784 // AT3G29430 // AT4G15370 // AT2G23410 // AT3G29410 // AT4G16740 // AT4G17600 // AT3G14540 // AT3G32030 // AT2G07050 // AT3G11945 // AT1G33750 // AT1G80340
GO:0006952	P	defense response	153	1982	1566	28362	5.4e-05	0.0059	// AT5G65210 // AT1G31580 // AT2G13810 // AT4G14465 // AT2G22230 // AT4G03280 // AT4G03460 // AT1G65390 // AT3G62030 // AT5G64905 // AT4G37400 // AT1G03160 // AT2G14580 // AT5G52020 // AT1G47370 // AT2G21100 // AT1G20020 // AT2G47730 // AT1G55010 // AT3G09260 // AT1G79340 // AT5G40170 // AT5G25910 // AT2G26010 // AT1G22900 // AT3G54560 // AT3G55800 // AT1G14960 // AT1G51090 // AT4G19030 // AT1G09…
GO:0006721	P	terpenoid metabolic process	25	1982	137	28362	5.3e-05	0.0059	// AT4G15340 // AT1G66960 // AT2G48120 // AT3G14530 // AT3G45130 // AT3G20160 // AT2G32440 // AT5G48010 // AT1G78440 // AT1G61120 // AT3G25820 // AT3G29430 // AT5G48000 // AT4G15370 // AT3G29410 // AT4G16740 // AT4G17600 // AT3G14540 // AT3G32030 // AT2G07050 // AT3G11945 // AT5G47990 // AT1G08550 // AT1G33750 // AT1G80340
GO:0019752	P	carboxylic acid metabolic process	94	1982	864	28362	5.4e-05	0.0059	// AT3G03910 // AT2G13810 // AT2G22230 // AT2G46740 // AT2G04842 // AT1G70580 // AT1G79500 // AT1G69040 // AT2G04650 // AT5G52100 // AT2G28630 // AT5G15530 // AT1G06100 // AT3G25860 // AT1G25450 // AT5G64050 // AT3G22740 // AT3G49680 // AT1G76690 // AT1G62640 // AT1G79700 // AT3G48720 // AT5G16230 // AT3G10340 // AT3G52930 // AT2G17650 // AT4G26530 // AT5G64290 // AT1G18870 // AT1G52400 // AT5G18…
GO:0019318	P	hexose metabolic process	17	1982	72	28362	5.6e-05	0.006	// AT1G09780 // AT3G27300 // AT1G07110 // AT3G52930 // AT4G37870 // AT5G44480 // AT4G26530 // AT1G43670 // AT1G12900 // AT5G51820 // AT5G66530 // AT3G47800 // AT5G65690 // AT3G55800 // AT3G54050 // AT4G10960 // AT3G01260
GO:0009725	P	response to hormone	158	1982	1631	28362	6.1e-05	0.0063	// AT3G50970 // AT5G16530 // AT1G51190 // AT5G65790 // AT3G62030 // AT1G69040 // AT1G51470 // AT2G14580 // AT5G52020 // AT1G66270 // AT3G15730 // AT5G64810 // AT1G20020 // AT1G19220 // AT1G19050 // AT1G74500 // AT3G58070 // AT3G09260 // AT1G74030 // AT3G02850 // AT1G43670 // AT3G54770 // AT3G07390 // AT5G41315 // AT1G15140 // AT2G42540 // AT5G27420 // AT1G80730 // AT1G47600 // AT5G07700 // AT1G79…
GO:0019253	P	reductive pentose-phosphate cycle	9	1982	20	28362	6.4e-05	0.0066	// AT1G67090 // AT1G12900 // AT3G60750 // AT3G04790 // AT1G32060 // AT3G54050 // AT5G38430 // AT3G55800 // AT3G62410
GO:0009719	P	response to endogenous stimulus	166	1982	1732	28362	6.5e-05	0.0066	// AT3G50970 // AT5G16530 // AT1G78630 // AT5G53470 // AT2G37430 // AT3G62030 // AT1G69040 // AT1G51470 // AT2G14580 // AT5G52020 // AT1G66270 // AT3G15730 // AT5G64810 // AT1G20020 // AT1G19220 // AT1G19050 // AT1G74500 // AT3G58070 // AT3G09260 // AT1G74030 // AT3G02850 // AT1G43670 // AT3G54770 // AT3G07390 // AT5G41315 // AT4G35480 // AT5G04340 // AT1G15140 // AT2G42540 // AT5G27420 // AT1G80…
GO:0051707	P	response to other organism	123	1982	1210	28362	6.6e-05	0.0066	// AT5G65210 // AT2G13810 // AT4G14465 // AT2G22230 // AT4G03280 // AT3G62030 // AT4G37400 // AT1G03160 // AT2G14580 // AT5G52020 // AT1G20020 // AT2G47730 // AT1G55010 // AT3G09260 // AT2G22840 // AT5G25910 // AT2G26010 // AT5G13580 // AT3G54560 // AT3G55800 // AT1G51090 // AT1G09750 // AT5G27420 // AT1G13609 // AT4G16860 // AT5G07700 // AT2G45220 // AT2G26820 // AT5G08280 // AT3G50970 // AT4G37…
GO:0034599	P	cellular response to oxidative stress	20	1982	97	28362	6.8e-05	0.0067	// AT1G77490 // AT4G19690 // AT5G06690 // AT1G21140 // AT3G02730 // AT1G03680 // AT2G41680 // AT2G28160 // AT1G50320 // AT3G25190 // AT5G04950 // AT2G15570 // AT5G56080 // AT1G05680 // AT4G37200 // AT3G14990 // AT1G11530 // AT3G13610 // AT3G15360 // AT4G09010
GO:0043207	P	response to external biotic stimulus	123	1982	1212	28362	7e-05	0.0068	// AT5G65210 // AT2G13810 // AT4G14465 // AT2G22230 // AT4G03280 // AT3G62030 // AT4G37400 // AT1G03160 // AT2G14580 // AT5G52020 // AT1G20020 // AT2G47730 // AT1G55010 // AT3G09260 // AT2G22840 // AT5G25910 // AT2G26010 // AT5G13580 // AT3G54560 // AT3G55800 // AT1G51090 // AT1G09750 // AT5G27420 // AT1G13609 // AT4G16860 // AT5G07700 // AT2G45220 // AT2G26820 // AT5G08280 // AT3G50970 // AT4G37…
GO:0090487	P	secondary metabolite catabolic process	13	1982	46	28362	9e-05	0.0083	// AT1G78340 // AT2G30870 // AT2G30860 // AT1G69920 // AT1G27140 // AT1G78370 // AT1G49860 // AT2G47730 // AT1G17180 // AT1G17190 // AT1G17170 // AT3G09270 // AT3G62760
GO:0044255	P	cellular lipid metabolic process	74	1982	649	28362	9e-05	0.0083	// AT5G10170 // AT2G22230 // AT1G06090 // AT2G17650 // AT3G56130 // AT4G15340 // AT1G66960 // AT2G47240 // AT4G10060 // AT2G28630 // AT2G48120 // AT4G13840 // AT3G14530 // AT3G45130 // AT3G20160 // AT5G47990 // AT3G54250 // AT3G14510 // AT2G32440 // AT5G48010 // AT1G06310 // AT1G78440 // AT1G01600 // AT1G08550 // AT3G15730 // AT1G79500 // AT1G06120 // AT5G15530 // AT1G66430 // AT1G61120 // AT1G32…
GO:0009407	P	toxin catabolic process	13	1982	46	28362	9e-05	0.0083	// AT1G78340 // AT2G30870 // AT2G30860 // AT1G69920 // AT1G27140 // AT1G78370 // AT1G49860 // AT2G47730 // AT1G17180 // AT1G17190 // AT1G17170 // AT3G09270 // AT3G62760
GO:0019685	P	photosynthesis, dark reaction	9	1982	21	28362	8.6e-05	0.0083	// AT1G67090 // AT1G12900 // AT3G60750 // AT3G04790 // AT1G32060 // AT3G54050 // AT5G38430 // AT3G55800 // AT3G62410
GO:0019684	P	photosynthesis, light reaction	24	1982	134	28362	9.6e-05	0.0087	// AT1G29930 // AT2G01918 // AT1G75690 // AT4G04640 // AT1G14150 // AT4G12800 // AT5G39830 // AT1G08380 // AT5G66570 // AT5G52100 // AT4G03280 // AT1G64770 // AT1G55670 // AT3G01480 // AT1G15980 // AT3G27690 // AT1G64150 // ATCG00540 // AT2G34430 // AT4G35250 // AT3G54050 // AT1G45474 // AT2G46820 // AT1G60950
GO:0006073	P	cellular glucan metabolic process	33	1982	218	28362	0.0001	0.0091	// AT1G11720 // AT1G02730 // AT4G12720 // AT2G15390 // AT2G41680 // AT4G15320 // AT5G51820 // AT3G02230 // AT5G48070 // AT5G19220 // AT3G59480 // AT1G19940 // AT5G57540 // AT1G14080 // AT2G18800 // AT1G66430 // AT3G55800 // AT2G32620 // AT1G70710 // AT4G02280 // AT1G64390 // AT4G39010 // AT1G43670 // AT1G69830 // AT5G15650 // AT2G32990 // AT5G51830 // AT5G57530 // AT2G15370 // AT4G28850 // AT4G15…
GO:0044042	P	glucan metabolic process	33	1982	218	28362	0.0001	0.0091	// AT1G11720 // AT1G02730 // AT4G12720 // AT2G15390 // AT2G41680 // AT4G15320 // AT5G51820 // AT3G02230 // AT5G48070 // AT5G19220 // AT3G59480 // AT1G19940 // AT5G57540 // AT1G14080 // AT2G18800 // AT1G66430 // AT3G55800 // AT2G32620 // AT1G70710 // AT4G02280 // AT1G64390 // AT4G39010 // AT1G43670 // AT1G69830 // AT5G15650 // AT2G32990 // AT5G51830 // AT5G57530 // AT2G15370 // AT4G28850 // AT4G15…
GO:0042126	P	nitrate metabolic process	12	1982	41	28362	0.00013	0.011	// AT1G77760 // AT3G45650 // AT5G50200 // AT5G60780 // AT3G45660 // AT5G50950 // AT1G12110 // AT1G08090 // AT3G45710 // AT3G45700 // AT5G16570 // AT5G53460
GO:0042128	P	nitrate assimilation	12	1982	41	28362	0.00013	0.011	// AT1G77760 // AT3G45650 // AT5G50200 // AT5G60780 // AT3G45660 // AT5G50950 // AT1G12110 // AT1G08090 // AT3G45710 // AT3G45700 // AT5G16570 // AT5G53460
GO:0048511	P	rhythmic process	25	1982	146	28362	0.00013	0.011	// AT1G68850 // AT2G17840 // AT1G10470 // AT5G64120 // AT4G33980 // AT3G46780 // AT5G24470 // AT2G40080 // AT3G48360 // AT3G20810 // AT5G52310 // AT4G21960 // AT3G58850 // AT1G59940 // AT4G13930 // AT1G17455 // AT3G22231 // AT2G37130 // AT2G42540 // AT4G18290 // AT1G68050 // AT1G09340 // AT5G61380 // AT5G60100 // AT4G37930
GO:0010038	P	response to metal ion	58	1982	481	28362	0.00014	0.011	// AT5G15310 // AT3G21950 // AT4G37870 // AT5G41670 // AT3G09440 // AT5G53470 // AT5G44070 // AT3G03780 // AT3G15730 // AT4G11360 // AT3G56240 // AT5G18170 // AT5G53460 // AT2G01520 // AT2G37430 // AT3G04290 // AT3G52930 // AT2G30860 // AT1G71050 // AT1G21140 // AT1G63940 // AT2G41380 // AT2G26560 // AT5G13420 // AT5G04950 // AT4G14640 // AT4G09000 // AT4G19690 // AT2G28160 // AT1G76680 // AT1G09…
GO:0016114	P	terpenoid biosynthetic process	22	1982	120	28362	0.00014	0.011	// AT4G15340 // AT1G66960 // AT2G48120 // AT3G14530 // AT3G45130 // AT3G20160 // AT2G32440 // AT5G48010 // AT1G78440 // AT1G61120 // AT3G25820 // AT3G29430 // AT4G15370 // AT3G29410 // AT4G16740 // AT4G17600 // AT3G14540 // AT3G32030 // AT2G07050 // AT3G11945 // AT1G33750 // AT1G80340
GO:0045488	P	pectin metabolic process	25	1982	147	28362	0.00014	0.012	// AT3G09540 // AT4G22080 // AT5G51490 // AT5G09760 // AT5G55590 // AT1G79500 // AT2G43050 // AT5G04970 // AT4G13210 // AT3G07970 // AT5G47500 // AT5G64640 // AT5G20860 // AT3G59010 // AT5G55720 // AT3G27400 // AT3G24230 // AT5G04960 // AT3G07010 // AT5G51500 // AT2G45220 // AT5G48900 // AT4G01770 // AT1G23200 // AT2G47550
GO:0010393	P	galacturonan metabolic process	25	1982	148	28362	0.00016	0.013	// AT3G09540 // AT4G22080 // AT5G51490 // AT5G09760 // AT5G55590 // AT1G79500 // AT2G43050 // AT5G04970 // AT4G13210 // AT3G07970 // AT5G47500 // AT5G64640 // AT5G20860 // AT3G59010 // AT5G55720 // AT3G27400 // AT3G24230 // AT5G04960 // AT3G07010 // AT5G51500 // AT2G45220 // AT5G48900 // AT4G01770 // AT1G23200 // AT2G47550
GO:1901136	P	carbohydrate derivative catabolic process	15	1982	64	28362	0.00016	0.013	// AT4G10060 // AT4G19720 // AT5G18860 // AT1G56680 // AT3G16150 // AT2G36310 // AT5G08100 // AT5G44070 // AT2G44490 // AT5G05860 // AT5G49900 // AT1G02360 // AT2G43590 // AT3G09260 // AT1G59870
GO:0016053	P	organic acid biosynthetic process	62	1982	531	28362	0.00018	0.014	// AT3G10340 // AT3G58990 // AT2G13810 // AT1G06090 // AT4G39120 // AT5G04230 // AT2G22230 // AT2G46740 // AT1G18870 // AT2G28630 // AT4G13840 // AT3G03780 // AT1G56430 // AT3G28760 // AT5G53460 // AT4G29840 // AT1G79500 // AT2G32440 // AT3G62030 // AT2G04650 // AT1G10060 // AT5G52100 // AT1G78440 // AT2G26560 // AT5G13420 // AT5G04950 // AT5G26920 // AT1G06120 // AT5G15530 // AT1G76690 // AT1G66…
GO:0055085	P	transmembrane transport	74	1982	667	28362	0.00019	0.015	// AT4G14690 // AT1G30420 // ATCG00480 // AT5G64290 // AT1G15210 // AT4G19690 // AT5G16530 // AT2G01420 // AT2G04032 // AT3G24300 // AT2G01170 // AT1G16370 // AT3G56240 // AT1G02520 // AT3G21180 // AT1G62280 // AT1G15690 // AT5G52450 // AT5G38030 // ATCG00470 // AT1G21140 // AT2G38460 // AT1G11260 // AT1G28230 // AT2G38940 // AT4G13420 // AT5G60780 // AT4G04640 // AT3G19930 // AT2G25810 // AT1G76…
GO:0072593	P	reactive oxygen species metabolic process	27	1982	169	28362	0.0002	0.015	// AT1G68850 // AT5G64120 // AT2G41680 // AT3G01190 // AT5G64100 // AT4G21960 // AT1G44970 // AT2G38390 // AT3G49110 // AT1G49570 // AT2G34060 // AT5G14130 // AT2G35380 // AT2G37130 // AT4G08780 // AT5G15180 // AT4G08770 // AT2G39040 // AT5G22410 // AT1G77490 // AT2G43480 // AT1G77760 // AT1G66350 // AT4G26010 // AT5G42180 // AT4G09010 // AT1G54410
GO:0005984	P	disaccharide metabolic process	15	1982	66	28362	0.00022	0.017	// AT1G78090 // AT2G22190 // AT4G02280 // AT1G51420 // AT4G09510 // AT1G43670 // AT3G43190 // AT4G12430 // AT1G22710 // AT5G65140 // AT1G78580 // AT3G54050 // AT3G55800 // AT4G39770 // AT5G40390
GO:0044550	P	secondary metabolite biosynthetic process	41	1982	311	28362	0.00025	0.019	// AT3G10340 // AT3G58990 // AT5G47990 // AT1G11600 // AT1G33030 // AT5G04230 // AT2G30750 // AT3G20940 // AT1G66800 // AT5G44070 // AT3G45640 // AT3G09710 // AT2G25160 // AT4G37400 // AT4G13310 // AT1G77530 // AT2G21100 // AT3G26200 // AT3G44550 // AT5G13420 // AT4G20240 // AT4G12320 // AT5G24960 // AT5G44620 // AT5G13580 // AT2G36880 // AT3G20110 // AT4G39330 // AT5G58860 // AT4G31940 // AT1G09…
GO:0009404	P	toxin metabolic process	14	1982	60	28362	0.00027	0.021	// AT1G78340 // AT2G30870 // AT2G30860 // AT1G69920 // AT1G27140 // AT1G78370 // AT1G49860 // AT2G47730 // AT1G17180 // AT1G17190 // AT3G45640 // AT1G17170 // AT3G09270 // AT3G62760
GO:0044264	P	cellular polysaccharide metabolic process	37	1982	273	28362	0.0003	0.022	// AT1G11720 // AT1G02730 // AT4G12720 // AT2G15390 // AT2G41680 // AT4G15320 // AT5G51820 // AT3G02230 // AT5G48070 // AT5G19220 // AT3G59480 // AT1G79500 // AT1G19940 // AT5G57540 // AT1G14080 // AT2G18800 // AT1G66430 // AT3G55800 // AT2G32620 // AT1G70710 // AT4G02280 // AT1G64390 // AT4G39010 // AT5G44480 // AT1G43670 // AT1G69830 // AT5G15650 // AT2G32990 // AT5G51830 // AT5G57530 // AT2G15…
GO:0071941	P	nitrogen cycle metabolic process	12	1982	46	28362	0.00031	0.022	// AT1G77760 // AT3G45650 // AT5G50200 // AT5G60780 // AT3G45660 // AT5G50950 // AT1G12110 // AT1G08090 // AT3G45710 // AT3G45700 // AT5G16570 // AT5G53460
GO:0051186	P	cofactor metabolic process	48	1982	389	28362	0.00031	0.022	// AT4G01690 // AT4G17360 // AT4G14690 // AT4G26530 // AT2G41680 // AT1G18870 // AT3G51820 // AT1G12900 // AT2G40490 // AT3G54250 // AT3G23810 // AT3G09150 // AT3G52930 // AT5G60540 // AT5G13420 // AT3G04790 // AT1G18270 // AT1G55670 // AT5G63570 // AT3G25860 // AT1G04640 // AT1G09780 // AT5G49460 // AT1G74030 // AT3G14930 // AT2G36880 // AT5G24420 // AT4G13930 // AT5G45930 // AT3G59970 // AT1G08…
GO:2001057	P	reactive nitrogen species metabolic process	12	1982	46	28362	0.00031	0.022	// AT1G77760 // AT3G45650 // AT5G50200 // AT5G60780 // AT3G45660 // AT5G50950 // AT1G12110 // AT1G08090 // AT3G45710 // AT3G45700 // AT5G16570 // AT5G53460
GO:0015711	P	organic anion transport	19	1982	103	28362	0.00036	0.025	// AT2G36590 // AT2G01170 // AT5G64290 // AT5G46800 // AT3G54830 // AT2G06925 // AT5G33320 // AT1G77690 // AT5G54800 // AT3G09330 // AT5G15240 // AT2G39510 // AT5G49630 // AT2G34390 // AT5G17630 // AT3G01550 // AT2G17470 // AT1G48640 // AT5G40780
GO:0046942	P	carboxylic acid transport	19	1982	103	28362	0.00036	0.025	// AT2G36590 // AT2G01170 // AT5G64290 // AT5G46800 // AT3G54830 // AT2G06925 // AT5G33320 // AT1G77690 // AT5G54800 // AT3G09330 // AT5G15240 // AT2G39510 // AT5G49630 // AT2G34390 // AT5G17630 // AT3G01550 // AT2G17470 // AT1G48640 // AT5G40780
GO:0006006	P	glucose metabolic process	11	1982	40	28362	0.00038	0.026	// AT1G09780 // AT3G27300 // AT3G52930 // AT4G37870 // AT4G26530 // AT1G43670 // AT1G12900 // AT5G51820 // AT5G65690 // AT3G55800 // AT3G54050
GO:0055088	P	lipid homeostasis	11	1982	40	28362	0.00038	0.026	// AT2G42850 // AT1G01230 // AT5G16230 // AT5G48000 // AT3G22231 // AT4G15393 // AT4G15300 // AT1G12740 // AT4G15396 // AT2G32440 // AT1G55940
GO:0019759	P	glycosinolate catabolic process	8	1982	21	28362	0.00041	0.028	// AT1G51470 // AT1G47600 // AT3G16390 // AT5G25980 // AT5G26000 // AT3G16400 // AT3G16410 // AT3G09260
GO:0019762	P	glucosinolate catabolic process	8	1982	21	28362	0.00041	0.028	// AT1G51470 // AT1G47600 // AT3G16390 // AT5G25980 // AT5G26000 // AT3G16400 // AT3G16410 // AT3G09260
GO:0046686	P	response to cadmium ion	43	1982	343	28362	0.00046	0.031	// AT5G15310 // AT3G21950 // AT4G37870 // AT3G09440 // AT5G44070 // AT3G03780 // AT4G11360 // AT3G56240 // AT5G18170 // AT5G53460 // AT2G26560 // AT3G52930 // AT2G30860 // AT1G71050 // AT1G63940 // AT2G41380 // AT3G15730 // AT5G13420 // AT4G09000 // AT1G76680 // AT1G09780 // AT1G13930 // AT4G24460 // AT3G14930 // AT3G60750 // AT4G13930 // AT5G15650 // AT5G11670 // AT3G14990 // AT5G51830 // AT2G39…
GO:0009767	P	photosynthetic electron transport chain	13	1982	56	28362	0.00047	0.031	// AT2G01918 // AT1G08380 // AT5G66570 // AT1G15980 // AT4G04640 // AT4G03280 // ATCG00540 // AT3G54050 // AT2G46820 // AT1G64770 // AT1G55670 // AT1G14150 // AT1G60950
GO:0044248	P	cellular catabolic process	102	1982	1024	28362	0.00051	0.034	// AT1G56680 // AT2G41680 // AT5G64100 // AT1G44970 // AT5G62150 // AT1G70580 // AT1G51470 // AT1G11080 // AT4G35480 // AT2G47730 // AT2G34060 // AT4G09510 // AT3G09260 // AT1G64390 // AT1G43670 // AT5G15180 // AT4G11370 // AT2G35770 // AT1G78340 // AT1G77490 // AT2G43480 // AT4G08770 // AT5G27420 // AT1G27140 // AT2G04660 // AT5G18860 // AT4G26010 // AT1G78870 // AT1G79110 // AT3G09270 // AT3G10…
GO:0019252	P	starch biosynthetic process	10	1982	35	28362	0.00053	0.035	// AT1G11720 // AT4G12720 // AT2G41680 // AT2G31390 // AT5G51820 // AT3G55800 // AT1G66430 // AT5G19220 // AT3G59480 // AT5G51830
GO:0006810	P	transport	211	1982	2391	28362	0.00054	0.035	// AT5G49730 // AT4G14690 // AT1G30420 // AT5G47450 // AT1G14150 // AT1G16370 // AT1G30690 // AT3G56240 // AT1G12090 // AT3G18200 // AT1G71050 // AT4G18205 // AT4G31820 // AT4G30420 // AT2G38940 // AT2G10940 // AT5G46900 // AT1G22710 // AT3G12390 // AT4G12510 // AT4G09160 // AT1G64770 // AT1G48640 // AT4G36670 // AT2G30695 // AT3G02850 // AT5G50300 // AT5G17700 // AT1G64150 // AT5G03570 // AT1G73…
GO:0010114	P	response to red light	14	1982	65	28362	0.00055	0.035	// AT2G40080 // AT4G14690 // AT4G32280 // AT1G10470 // AT1G59940 // AT2G21650 // AT5G44110 // AT3G27690 // AT1G67090 // AT5G38430 // AT3G18780 // AT1G69530 // AT1G80340 // AT5G24470
GO:1901565	P	organonitrogen compound catabolic process	25	1982	164	28362	0.00061	0.039	// AT3G10340 // AT5G04230 // AT1G56680 // AT5G44070 // AT1G70580 // AT1G59870 // AT2G36310 // AT1G02360 // AT4G04955 // AT3G09260 // AT4G10060 // AT4G39640 // AT4G34900 // AT3G30775 // AT5G49900 // AT1G10060 // AT3G47340 // AT4G20070 // AT4G19720 // AT5G18860 // AT2G43590 // AT2G44490 // AT5G38710 // AT4G37930 // AT1G11860
GO:0009828	P	plant-type cell wall loosening	10	1982	36	28362	0.00064	0.04	// AT4G01630 // AT5G02260 // AT2G03090 // AT5G56320 // AT1G73360 // AT2G40610 // AT4G28250 // AT1G65680 // AT1G69530 // AT1G20190
GO:0016104	P	triterpenoid biosynthetic process	6	1982	12	28362	0.00072	0.045	// AT2G07050 // AT4G15340 // AT1G66960 // AT4G15370 // AT3G45130 // AT5G48010
GO:0051234	P	establishment of localization	211	1982	2406	28362	0.00072	0.045	// AT5G49730 // AT4G14690 // AT1G30420 // AT5G47450 // AT1G14150 // AT1G16370 // AT1G30690 // AT3G56240 // AT1G12090 // AT3G18200 // AT1G71050 // AT4G18205 // AT4G31820 // AT4G30420 // AT2G38940 // AT2G10940 // AT5G46900 // AT1G22710 // AT3G12390 // AT4G12510 // AT4G09160 // AT1G64770 // AT1G48640 // AT4G36670 // AT2G30695 // AT3G02850 // AT5G50300 // AT5G17700 // AT1G64150 // AT5G03570 // AT1G73…
GO:0016143	P	S-glycoside metabolic process	9	1982	30	28362	0.00075	0.046	// AT1G76790 // AT4G37400 // AT1G21100 // AT5G57220 // AT5G44070 // AT1G21120 // AT2G44490 // AT3G09260 // AT1G59870
GO:0042343	P	indole glucosinolate metabolic process	9	1982	30	28362	0.00075	0.046	// AT1G76790 // AT4G37400 // AT1G21100 // AT5G57220 // AT5G44070 // AT1G21120 // AT2G44490 // AT3G09260 // AT1G59870
GO:0009250	P	glucan biosynthetic process	20	1982	120	28362	0.00079	0.047	// AT2G15370 // AT1G11720 // AT1G02730 // AT4G15290 // AT4G12720 // AT2G15390 // AT2G41680 // AT1G14080 // AT4G15320 // AT5G15650 // AT5G51820 // AT3G55800 // AT3G02230 // AT1G66430 // AT5G19220 // AT2G32610 // AT3G59480 // AT2G32620 // AT2G31390 // AT5G51830
GO:0042742	P	defense response to bacterium	43	1982	354	28362	0.00082	0.049	// AT5G65210 // AT2G13810 // AT4G14465 // AT4G12720 // AT2G30750 // AT2G01830 // AT5G44070 // AT1G59870 // AT4G03280 // AT3G62030 // AT1G09340 // AT2G30860 // AT2G19990 // AT5G66570 // AT1G51890 // AT1G03160 // AT3G04790 // AT5G26920 // AT1G20020 // AT2G47730 // AT3G55800 // AT3G11630 // AT4G14400 // AT3G01480 // AT3G49110 // AT5G57220 // AT3G52960 // AT3G54560 // AT3G27850 // AT1G32060 // AT3G01…
GO:1901575	P	organic substance catabolic process	119	1982	1249	28362	0.00085	0.05	// AT3G08510 // AT1G56680 // AT5G51820 // AT1G70580 // AT3G04290 // AT5G04970 // AT1G11080 // AT4G01130 // AT1G12900 // AT4G35480 // AT5G10760 // AT4G21600 // AT4G09510 // AT3G25860 // AT1G64390 // AT1G74030 // AT5G47500 // AT1G43670 // AT5G20860 // AT4G11370 // AT1G31190 // AT2G35770 // AT5G27420 // AT2G04660 // AT3G07010 // AT2G47550 // AT2G06925 // AT5G51500 // AT1G09340 // AT1G78870 // AT1G79…
GO:0003824	F	catalytic activity	846	1982	9101	28362	1e-21	2e-18	// AT5G49730 // AT1G11720 // AT1G09910 // AT5G06300 // AT4G19410 // AT2G46740 // AT5G64100 // AT1G51830 // AT4G35160 // AT4G11330 // AT5G47990 // AT2G32440 // AT1G55940 // AT3G09580 // AT2G34180 // AT4G37400 // AT5G23940 // AT1G03160 // AT3G25530 // AT1G28680 // AT3G10070 // AT4G15396 // AT4G28940 // AT2G34060 // AT1G56680 // AT1G64770 // AT3G20810 // AT2G32810 // AT3G48260 // AT1G09350 // AT5G58…
GO:0016491	F	oxidoreductase activity	204	1982	1547	28362	2.2e-16	2.2e-13	// AT3G03910 // AT5G18600 // AT5G49730 // AT3G44550 // AT2G41680 // AT5G64100 // AT1G66800 // AT4G15680 // AT1G44970 // AT3G21460 // AT1G11530 // AT2G32440 // AT1G55940 // AT3G09580 // AT3G62950 // AT4G37400 // AT5G12270 // AT5G52100 // AT3G25530 // AT1G12900 // AT1G26380 // AT1G20020 // AT3G49620 // AT4G22010 // AT2G47730 // AT2G34060 // AT1G06100 // AT1G49670 // AT3G20810 // AT5G06060 // AT1G17…
GO:0016209	F	antioxidant activity	40	1982	181	28362	4e-09	2.2e-06	// AT1G68850 // AT4G25090 // AT5G64120 // AT2G41680 // AT3G01190 // AT2G39040 // AT4G21960 // AT1G44970 // AT3G02730 // AT2G38390 // AT1G11530 // AT3G15360 // AT2G30860 // AT1G03680 // AT1G09090 // AT2G47730 // AT2G34060 // AT3G11630 // AT4G08780 // AT3G49110 // AT4G09010 // AT5G14130 // AT3G21620 // AT2G35380 // AT2G37130 // AT5G64100 // AT3G52960 // AT5G15180 // AT5G42180 // AT1G49570 // AT5G22…
GO:0016829	F	lyase activity	66	1982	406	28362	4.4e-09	2.2e-06	// AT3G10340 // AT5G06300 // AT2G22230 // AT3G09540 // AT1G09910 // AT4G37870 // AT1G05660 // AT4G15340 // AT4G22080 // AT1G10640 // AT2G27860 // AT3G51160 // AT1G12570 // AT1G65960 // AT2G40490 // AT5G25880 // AT5G48110 // AT4G29840 // AT3G54250 // AT3G52930 // AT1G14185 // AT5G60540 // AT3G53520 // AT5G01330 // AT1G67090 // AT5G16940 // AT3G15620 // AT1G53310 // AT1G18270 // AT5G65690 // AT1G61…
GO:0046906	F	tetrapyrrole binding	62	1982	402	28362	7e-08	2.8e-05	// AT1G68850 // AT2G42850 // AT4G15300 // AT4G14690 // AT5G24960 // AT3G20940 // AT3G01190 // AT2G39040 // AT4G21960 // AT1G44970 // AT2G38390 // AT1G11600 // AT2G32440 // AT1G55940 // AT1G77760 // AT2G25160 // AT1G63710 // AT4G37400 // AT1G01600 // AT3G49110 // AT4G13310 // AT4G15396 // AT3G26200 // AT3G27690 // AT1G49570 // AT2G16060 // AT2G34060 // AT5G64120 // AT1G30380 // AT1G55670 // AT4G12…
GO:0052689	F	carboxylic ester hydrolase activity	52	1982	314	28362	1.1e-07	3.7e-05	// AT5G45960 // AT2G03980 // AT4G30140 // AT4G19410 // AT5G58310 // AT2G42990 // AT2G23540 // AT5G45280 // AT5G09760 // AT1G09390 // AT5G24410 // AT2G26560 // AT5G51500 // AT5G55590 // AT3G04290 // AT3G62280 // AT5G38520 // AT5G04970 // AT1G54000 // AT1G56630 // AT4G16230 // AT4G01130 // AT5G47500 // AT1G54010 // AT1G74460 // AT2G39410 // AT2G23630 // AT3G27950 // AT1G57590 // AT2G43050 // AT5G18…
GO:0015035	F	protein disulfide oxidoreductase activity	23	1982	79	28362	1.3e-07	3.8e-05	// AT5G18600 // AT4G15680 // AT3G21460 // AT1G11530 // AT4G15660 // AT3G15360 // AT4G15700 // AT1G03020 // AT3G62950 // AT5G14070 // AT3G62930 // AT1G03680 // AT1G06830 // AT4G15690 // AT4G15670 // AT5G01420 // AT2G47880 // AT5G06690 // AT1G50320 // AT3G02730 // AT2G15570 // AT4G37200 // AT3G62960
GO:0004601	F	peroxidase activity	30	1982	133	28362	2.3e-07	5.7e-05	// AT1G68850 // AT4G25090 // AT5G64120 // AT3G01190 // AT1G49570 // AT4G21960 // AT1G44970 // AT2G38390 // AT2G30860 // AT3G49110 // AT1G09090 // AT2G47730 // AT2G34060 // AT3G11630 // AT3G52960 // AT5G14130 // AT3G21620 // AT2G35380 // AT2G37130 // AT4G08780 // AT5G15180 // AT5G42180 // AT5G64100 // AT5G22410 // AT1G77490 // AT2G43480 // AT4G08770 // AT2G39040 // AT4G26010 // AT4G09010
GO:0016684	F	oxidoreductase activity, acting on peroxide as acceptor	30	1982	139	28362	5.2e-07	0.00011	// AT1G68850 // AT4G25090 // AT5G64120 // AT3G01190 // AT1G49570 // AT4G21960 // AT1G44970 // AT2G38390 // AT2G30860 // AT3G49110 // AT1G09090 // AT2G47730 // AT2G34060 // AT3G11630 // AT3G52960 // AT5G14130 // AT3G21620 // AT2G35380 // AT2G37130 // AT4G08780 // AT5G15180 // AT5G42180 // AT5G64100 // AT5G22410 // AT1G77490 // AT2G43480 // AT4G08770 // AT2G39040 // AT4G26010 // AT4G09010
GO:0015036	F	disulfide oxidoreductase activity	23	1982	87	28362	5.7e-07	0.00011	// AT5G18600 // AT4G15680 // AT3G21460 // AT1G11530 // AT4G15660 // AT3G15360 // AT4G15700 // AT1G03020 // AT3G62950 // AT5G14070 // AT3G62930 // AT1G03680 // AT1G06830 // AT4G15690 // AT4G15670 // AT5G01420 // AT2G47880 // AT5G06690 // AT1G50320 // AT3G02730 // AT2G15570 // AT4G37200 // AT3G62960
GO:0022857	F	transmembrane transporter activity	128	1982	1146	28362	7.5e-07	0.00013	// AT4G14690 // AT1G30420 // AT5G47450 // AT5G16530 // AT1G16370 // AT3G18200 // AT4G30420 // AT2G38940 // AT1G22710 // AT2G25810 // AT3G16690 // AT1G48640 // AT4G36670 // AT4G04640 // AT3G02850 // AT5G13580 // AT2G34190 // AT5G17700 // AT1G64150 // AT5G03570 // AT1G73220 // AT4G19030 // AT4G17600 // AT5G50300 // AT1G15210 // AT2G18480 // AT1G29830 // AT5G17630 // AT3G21180 // AT5G64290 // AT4G04…
GO:0020037	F	heme binding	54	1982	360	28362	1e-06	0.00017	// AT1G68850 // AT2G42850 // AT4G15300 // AT5G24960 // AT3G20940 // AT3G01190 // AT2G39040 // AT4G21960 // AT1G44970 // AT2G38390 // AT1G11600 // AT2G32440 // AT1G55940 // AT2G25160 // AT4G37400 // AT4G08770 // AT3G49110 // AT4G13310 // AT1G63710 // AT3G26200 // AT1G49570 // AT2G16060 // AT2G34060 // AT5G64120 // AT4G12320 // AT5G64100 // ATCG00540 // AT5G14130 // AT2G35380 // AT1G67110 // AT2G37…
GO:0016667	F	oxidoreductase activity, acting on a sulfur group of donors	27	1982	124	28362	1.6e-06	0.00025	// AT5G18600 // AT2G41680 // AT4G15680 // AT4G21840 // AT3G21460 // AT1G11530 // AT4G15660 // AT3G15360 // AT4G15700 // AT1G03020 // AT3G62950 // AT5G14070 // AT3G62930 // AT1G03680 // AT1G06830 // AT5G01420 // AT4G15690 // AT4G15670 // AT4G21830 // AT2G47880 // AT5G06690 // AT1G50320 // AT3G02730 // AT2G15570 // AT4G37200 // AT3G62960 // AT4G04840
GO:0016765	F	transferase activity, transferring alkyl or aryl (other than methyl) groups	28	1982	138	28362	3.5e-06	0.00049	// AT5G19040 // AT2G23400 // AT3G51820 // AT3G14530 // AT5G04950 // AT1G69920 // AT3G20160 // AT1G79500 // AT2G30860 // AT1G78370 // AT1G56430 // AT1G49860 // AT2G47730 // AT1G17170 // AT5G58784 // AT5G56080 // AT2G36880 // AT1G17190 // AT2G23410 // AT3G62760 // AT1G78340 // AT2G30870 // AT3G29430 // AT1G27140 // AT3G11945 // AT5G08280 // AT3G09270 // AT1G17180
GO:0016831	F	carboxy-lyase activity	19	1982	70	28362	3.9e-06	0.0005	// AT5G06300 // AT4G33070 // AT1G67090 // AT3G53520 // AT4G37870 // AT5G01330 // AT1G53310 // AT3G14930 // AT3G02470 // AT5G38430 // AT2G40490 // AT5G65690 // AT1G65960 // AT5G48220 // AT5G25880 // AT3G54250 // AT2G27860 // AT3G14940 // AT5G11670
GO:0016830	F	carbon-carbon lyase activity	25	1982	115	28362	4e-06	0.0005	// AT5G06300 // AT1G12570 // AT3G52930 // AT4G37870 // AT1G53310 // AT4G26530 // AT2G27860 // AT1G65960 // AT2G40490 // AT5G25880 // AT3G54250 // AT1G14185 // AT3G53520 // AT1G67090 // AT3G15620 // AT1G18270 // AT5G65690 // AT5G48220 // AT3G14930 // AT5G11670 // AT4G33070 // AT3G02470 // AT5G38430 // AT5G01330 // AT3G14940
GO:0030246	F	carbohydrate binding	46	1982	303	28362	4.7e-06	0.00055	// AT1G11720 // AT1G09910 // AT3G16460 // AT2G37710 // AT3G16420 // AT5G53110 // AT3G16440 // AT5G49870 // AT3G16400 // AT1G52050 // AT1G65390 // AT1G52030 // AT3G01260 // AT1G52120 // AT3G53380 // AT5G66530 // AT2G46850 // AT1G60095 // AT2G42530 // AT3G47800 // AT5G38550 // AT1G09880 // AT1G64770 // AT5G35940 // AT1G07110 // AT2G32810 // AT1G78860 // AT1G64390 // AT3G57240 // AT1G21240 // AT1G79…
GO:0008794	F	arsenate reductase (glutaredoxin) activity	9	1982	14	28362	7.5e-06	0.00074	// AT4G15700 // AT2G47880 // AT5G18600 // AT1G03020 // AT4G15680 // AT4G15690 // AT3G62930 // AT4G15660 // AT4G15670
GO:0030613	F	oxidoreductase activity, acting on phosphorus or arsenic in donors	9	1982	14	28362	7.5e-06	0.00074	// AT4G15700 // AT2G47880 // AT5G18600 // AT1G03020 // AT4G15680 // AT4G15690 // AT3G62930 // AT4G15660 // AT4G15670
GO:0030614	F	oxidoreductase activity, acting on phosphorus or arsenic in donors, disulfide as acceptor	9	1982	14	28362	7.5e-06	0.00074	// AT4G15700 // AT2G47880 // AT5G18600 // AT1G03020 // AT4G15680 // AT4G15690 // AT3G62930 // AT4G15660 // AT4G15670
GO:0008509	F	anion transmembrane transporter activity	30	1982	164	28362	9.6e-06	0.00091	// AT2G17470 // AT5G64290 // AT5G44070 // AT2G01170 // AT1G16370 // AT3G45710 // AT1G73220 // AT1G62280 // AT2G38940 // AT5G60780 // AT5G11230 // AT1G18880 // AT3G01550 // AT4G08620 // AT1G64650 // AT3G45650 // AT5G04160 // AT1G79410 // AT2G34390 // AT1G12110 // AT3G45700 // AT1G53660 // AT5G54800 // AT4G19030 // AT1G76430 // AT5G50200 // AT5G33320 // AT1G08090 // AT5G17630 // AT3G11430
GO:0030611	F	arsenate reductase activity	9	1982	16	28362	1.7e-05	0.0014	// AT4G15700 // AT2G47880 // AT5G18600 // AT1G03020 // AT4G15680 // AT4G15690 // AT3G62930 // AT4G15660 // AT4G15670
GO:0005215	F	transporter activity	143	1982	1406	28362	1.7e-05	0.0014	// AT4G14690 // AT1G30420 // AT5G47450 // AT5G16530 // AT1G16370 // AT1G30690 // AT3G18200 // AT4G30420 // AT2G38940 // AT1G22710 // AT1G22540 // AT3G16690 // AT4G09160 // AT1G48640 // AT4G36670 // AT4G04640 // AT3G02850 // AT5G13580 // AT2G34190 // AT5G17700 // AT1G64150 // AT5G03570 // AT1G73220 // AT4G19030 // AT4G17600 // AT5G50300 // AT1G15210 // AT3G45660 // AT2G18480 // AT5G63060 // AT1G22…
GO:0022891	F	substrate-specific transmembrane transporter activity	101	1982	916	28362	1.8e-05	0.0015	// AT4G14690 // AT5G47450 // AT5G16530 // AT1G16370 // AT2G38940 // AT1G22710 // AT2G25810 // AT3G16690 // AT1G48640 // AT4G36670 // AT3G02850 // AT1G64150 // AT5G03570 // AT1G73220 // AT4G19030 // AT4G17600 // AT5G50300 // AT2G18480 // AT5G49630 // AT5G17630 // AT3G21180 // AT5G64290 // AT4G04760 // AT5G44070 // AT2G01170 // AT1G02520 // AT5G04770 // AT1G28230 // AT2G37450 // AT5G60780 // AT1G08…
GO:0048037	F	cofactor binding	58	1982	451	28362	2.8e-05	0.0022	// AT1G04610 // AT1G12570 // AT2G13810 // AT1G06310 // AT4G12720 // AT5G54500 // AT2G46740 // AT3G25530 // AT2G27860 // AT1G66800 // AT1G65960 // AT5G53470 // AT5G25880 // AT1G70580 // AT4G26860 // AT4G29840 // AT5G53460 // AT1G14185 // AT3G53520 // AT1G26410 // AT3G43670 // AT1G12900 // AT1G26380 // AT4G19380 // AT5G47650 // AT1G18270 // AT5G21430 // AT1G09480 // AT5G62630 // AT1G17650 // AT5G39…
GO:0019203	F	carbohydrate phosphatase activity	11	1982	29	28362	3.5e-05	0.0027	// AT1G78090 // AT2G22190 // AT1G07110 // AT4G39120 // AT1G51420 // AT1G43670 // AT4G12430 // AT5G65140 // AT3G54050 // AT3G55800 // AT4G39770
GO:0008514	F	organic anion transmembrane transporter activity	15	1982	57	28362	5.3e-05	0.0039	// AT5G64290 // AT1G53660 // AT2G17470 // AT5G04160 // AT5G33320 // AT3G11430 // AT5G54800 // AT1G79410 // AT2G34390 // AT1G16370 // AT2G01170 // AT1G73220 // AT5G17630 // AT3G01550 // AT5G11230
GO:0016835	F	carbon-oxygen lyase activity	27	1982	155	28362	5.5e-05	0.0039	// AT3G58990 // AT3G09540 // AT2G22230 // AT4G22080 // AT3G51160 // AT5G48110 // AT4G29840 // AT4G13210 // AT3G28760 // AT1G61120 // AT3G25820 // AT5G50950 // AT1G74030 // AT3G01500 // AT4G16740 // AT5G55720 // AT3G29410 // AT3G14990 // AT3G27400 // AT3G24230 // AT3G14540 // AT2G36490 // AT3G32030 // AT2G43100 // AT3G07010 // AT5G48900 // AT1G33750
GO:0015075	F	ion transmembrane transporter activity	73	1982	629	28362	6.1e-05	0.0041	// AT1G01340 // AT4G36670 // ATCG00480 // AT5G64290 // AT5G47450 // AT5G16530 // AT4G04760 // AT5G44070 // AT3G24300 // AT2G01170 // AT1G16370 // AT3G23870 // AT3G45710 // AT1G64170 // AT1G62280 // AT1G73220 // AT3G19930 // AT4G19690 // ATCG00470 // AT1G21140 // AT1G11260 // AT2G38940 // AT2G01420 // AT4G13420 // AT5G60780 // AT1G22710 // AT1G76520 // AT2G04032 // AT3G05155 // AT2G17470 // AT1G59…
GO:0008171	F	O-methyltransferase activity	11	1982	34	28362	0.00012	0.0076	// AT3G44860 // AT1G76790 // AT1G33030 // AT1G21100 // AT3G61990 // AT1G77530 // AT1G21130 // AT1G21120 // AT4G35160 // AT1G21110 // AT4G26220
GO:0046983	F	protein dimerization activity	66	1982	567	28362	0.00012	0.0079	// AT3G11550 // AT3G47710 // AT3G42170 // AT1G33030 // AT1G22590 // AT1G26260 // AT3G51060 // AT5G54770 // AT3G56220 // AT3G06483 // AT3G07780 // AT5G59870 // AT5G10980 // AT1G77530 // AT5G04150 // AT2G31220 // AT4G25400 // AT3G01670 // AT5G46690 // AT5G27670 // AT3G06120 // AT2G37470 // AT1G76790 // AT5G60540 // AT1G21100 // AT5G60910 // AT1G74500 // AT1G12860 // AT3G10070 // AT2G28720 // AT1G07…
GO:0016798	F	hydrolase activity, acting on glycosyl bonds	54	1982	438	28362	0.00014	0.0085	// AT1G65570 // AT4G18340 // AT4G33820 // AT1G05660 // AT1G56680 // AT1G10640 // AT1G64390 // AT5G63810 // AT5G48070 // AT4G01970 // AT1G52400 // AT2G16230 // AT1G70710 // AT1G19940 // AT2G36310 // AT1G51470 // AT5G57540 // AT1G66270 // AT1G55120 // AT2G18800 // AT2G41850 // AT5G26000 // AT5G55180 // AT4G09510 // AT2G32810 // AT5G56870 // AT3G57240 // AT3G07320 // AT1G23760 // AT4G10060 // AT1G69…
GO:0019137	F	thioglucosidase activity	6	1982	8	28362	0.00015	0.0088	// AT1G51470 // AT1G47600 // AT5G25980 // AT2G44490 // AT5G26000 // AT3G09260
GO:0022804	F	active transmembrane transporter activity	68	1982	595	28362	0.00016	0.0092	// AT5G55510 // AT1G30420 // ATCG00480 // AT5G64290 // AT1G15210 // AT5G47450 // AT5G16530 // AT4G04760 // AT5G44070 // AT3G23550 // AT2G01170 // AT1G16370 // AT1G02520 // AT3G21180 // AT1G15690 // AT1G22710 // AT5G38030 // ATCG00470 // AT1G11260 // AT2G38940 // AT3G19930 // AT3G47740 // AT1G76520 // AT2G28900 // AT1G47530 // AT3G05155 // AT1G13210 // AT5G17700 // AT2G29940 // AT5G52860 // AT1G20…
GO:0016853	F	isomerase activity	37	1982	264	28362	0.00017	0.0092	// AT1G20810 // AT3G15950 // AT3G01260 // AT5G10170 // AT4G15340 // AT1G75690 // AT1G66960 // AT1G18870 // AT5G51820 // AT3G02230 // AT3G45130 // AT1G11530 // AT5G48010 // AT3G51230 // AT5G45680 // AT4G02850 // AT3G04790 // AT2G43560 // AT3G47800 // AT1G05440 // AT4G10960 // AT1G09780 // AT3G01480 // AT5G44480 // AT4G39710 // AT1G63000 // AT5G15650 // AT4G15370 // AT5G66230 // AT3G62030 // AT1G70…
GO:0030599	F	pectinesterase activity	16	1982	72	28362	0.00017	0.0092	// AT5G20860 // AT5G04960 // AT5G04970 // AT2G43050 // AT5G47500 // AT2G47550 // AT5G64640 // AT5G51490 // AT5G51500 // AT2G45220 // AT5G09760 // AT3G59010 // AT1G23200 // AT4G37160 // AT5G55590 // AT2G23630
GO:0009055	F	electron carrier activity	30	1982	196	28362	0.00018	0.0094	// AT2G01918 // AT5G18600 // AT4G27520 // ATCG00540 // AT4G15680 // AT5G25090 // AT3G21460 // AT4G15660 // AT1G03020 // AT4G15700 // AT4G19380 // AT1G26410 // AT4G03280 // AT1G26380 // AT3G62950 // AT5G14070 // AT3G62930 // AT4G34900 // AT5G07475 // AT1G06830 // AT4G15690 // AT1G14150 // AT4G15670 // AT5G01420 // AT2G47880 // AT4G31840 // AT3G60280 // AT3G62960 // AT1G60950 // AT1G30730
GO:0051537	F	2 iron, 2 sulfur cluster binding	14	1982	58	28362	0.0002	0.011	// AT4G15700 // AT4G34900 // AT4G15670 // AT1G06830 // AT4G03280 // AT1G03020 // AT4G15680 // AT4G15690 // AT5G18600 // AT3G21460 // AT3G62930 // AT4G15660 // AT1G60950 // AT2G43360
GO:0005381	F	iron ion transmembrane transporter activity	7	1982	14	28362	0.00026	0.013	// AT1G21140 // AT2G38460 // AT3G25190 // AT4G19690 // AT4G19680 // AT5G03570 // AT5G24290
GO:0022892	F	substrate-specific transporter activity	105	1982	1045	28362	0.00032	0.016	// AT4G14690 // AT5G47450 // AT5G16530 // AT1G16370 // AT2G38940 // AT1G22710 // AT2G25810 // AT3G16690 // AT1G48640 // AT4G36670 // AT3G02850 // AT1G64150 // AT5G03570 // AT1G73220 // AT4G19030 // AT4G17600 // AT5G50300 // AT2G18480 // AT5G49630 // AT5G17630 // AT3G21180 // AT5G64290 // AT4G04760 // AT5G44070 // AT2G01170 // AT1G02520 // AT5G04770 // AT1G28230 // AT2G37450 // AT5G60780 // AT5G07…
GO:0016741	F	transferase activity, transferring one-carbon groups	40	1982	306	28362	0.00034	0.016	// AT4G17360 // AT2G22400 // AT4G02405 // AT3G61990 // AT5G44590 // AT3G03780 // AT4G35160 // AT3G51290 // AT1G76790 // AT1G33030 // AT1G21100 // AT1G77530 // AT1G21120 // AT3G07670 // AT2G27590 // AT1G73600 // AT2G43940 // AT1G69526 // AT4G33120 // AT2G40020 // AT1G55450 // AT1G30550 // AT3G22740 // AT4G13930 // AT3G23530 // AT1G78140 // AT1G69523 // AT5G38100 // AT5G55250 // AT3G44860 // AT5G38…
GO:0016838	F	carbon-oxygen lyase activity, acting on phosphates	10	1982	33	28362	0.00036	0.017	// AT3G25820 // AT3G14540 // AT3G32030 // AT4G16740 // AT3G28760 // AT1G61120 // AT3G29410 // AT5G48110 // AT4G29840 // AT1G33750
GO:0046527	F	glucosyltransferase activity	25	1982	158	28362	0.00038	0.017	// AT4G13410 // AT1G11720 // AT1G02730 // AT2G15490 // AT4G27560 // AT3G53150 // AT4G15320 // AT4G15500 // AT3G02230 // AT1G05680 // AT4G07960 // AT5G57540 // AT2G18800 // AT2G32620 // AT4G02280 // AT5G05880 // AT4G27570 // AT3G43190 // AT1G78580 // AT5G05860 // AT5G57530 // AT4G15290 // AT5G05890 // AT1G05530 // AT2G32610
GO:0016866	F	intramolecular transferase activity	13	1982	55	28362	0.0004	0.018	// AT1G09780 // AT1G70820 // AT2G07050 // AT4G15340 // AT1G66960 // AT1G18870 // AT5G15650 // AT5G51820 // AT4G15370 // AT3G02230 // AT3G45130 // AT5G63570 // AT5G48010
GO:0046982	F	protein heterodimerization activity	21	1982	122	28362	0.00041	0.018	// AT2G37470 // AT5G65360 // AT5G59870 // AT3G20670 // AT3G45980 // AT3G51060 // AT3G54560 // AT3G46030 // AT3G10070 // AT4G27230 // AT3G07780 // AT1G07790 // AT5G60540 // AT5G10980 // AT5G59970 // AT5G47640 // AT5G22880 // AT2G28720 // AT3G53650 // AT5G27670 // AT4G13570
GO:0004364	F	glutathione transferase activity	13	1982	55	28362	0.0004	0.018	// AT1G78340 // AT2G30870 // AT2G30860 // AT1G69920 // AT1G27140 // AT1G78370 // AT1G49860 // AT2G47730 // AT1G17180 // AT1G17190 // AT1G17170 // AT3G09270 // AT3G62760
GO:0045330	F	aspartyl esterase activity	14	1982	66	28362	0.00063	0.026	// AT5G20860 // AT5G04960 // AT5G04970 // AT2G43050 // AT5G47500 // AT2G47550 // AT5G64640 // AT5G51490 // AT5G51500 // AT2G45220 // AT5G09760 // AT3G59010 // AT1G23200 // AT5G55590
GO:0015291	F	secondary active transmembrane transporter activity	42	1982	338	28362	0.00062	0.026	// AT3G01550 // AT5G16530 // AT4G04760 // AT5G44070 // AT3G23550 // AT2G01170 // AT1G16370 // AT4G08620 // AT1G22710 // AT5G38030 // AT1G11260 // AT2G38940 // AT3G19930 // AT1G76520 // AT1G47530 // AT3G05155 // AT5G17700 // AT5G52450 // AT1G20840 // AT1G08890 // AT5G64290 // AT1G33090 // AT4G13420 // AT3G45650 // AT1G77690 // AT1G11670 // AT1G79410 // AT1G12110 // AT1G01790 // AT1G64170 // AT5G57…
GO:0016671	F	oxidoreductase activity, acting on a sulfur group of donors, disulfide as acceptor	12	1982	51	28362	0.00069	0.027	// AT4G21830 // AT5G06690 // AT1G03680 // AT2G41680 // AT1G50320 // AT3G02730 // AT4G04840 // AT2G15570 // AT4G21840 // AT4G37200 // AT1G11530 // AT3G15360
GO:0015171	F	amino acid transmembrane transporter activity	16	1982	83	28362	0.00067	0.027	// AT2G36590 // AT2G01170 // AT5G46800 // AT5G04770 // AT2G37450 // AT5G64290 // AT1G77690 // AT3G09330 // AT5G15240 // AT2G39510 // AT4G08300 // AT5G49630 // AT2G28900 // AT3G54830 // AT1G48640 // AT5G40780
GO:0004553	F	hydrolase activity, hydrolyzing O-glycosyl compounds	48	1982	405	28362	0.00069	0.027	// AT1G65570 // AT4G18340 // AT4G33820 // AT1G05660 // AT1G56680 // AT1G10640 // AT1G64390 // AT5G63810 // AT5G48070 // AT4G01970 // AT1G52400 // AT2G16230 // AT1G70710 // AT1G19940 // AT1G51470 // AT4G39010 // AT1G66270 // AT1G55120 // AT2G18800 // AT2G41850 // AT5G26000 // AT5G55180 // AT4G09510 // AT2G32810 // AT5G56870 // AT3G57240 // AT3G07320 // AT1G23760 // AT4G10060 // AT1G69830 // AT2G32…
GO:0050308	F	sugar-phosphatase activity	6	1982	12	28362	0.00072	0.027	// AT4G39120 // AT1G51420 // AT1G43670 // AT3G54050 // AT3G55800 // AT1G07110
GO:0004791	F	thioredoxin-disulfide reductase activity	9	1982	31	28362	0.00091	0.034	// AT5G06690 // AT1G03680 // AT2G41680 // AT1G50320 // AT3G02730 // AT2G15570 // AT4G37200 // AT1G11530 // AT3G15360
GO:0050662	F	coenzyme binding	36	1982	281	28362	0.0009	0.034	// AT1G04610 // AT1G12570 // AT1G06310 // AT4G12720 // AT5G47650 // AT2G46740 // AT2G27860 // AT1G66800 // AT5G25880 // AT5G53460 // AT1G14185 // AT3G53520 // AT1G26410 // AT3G25530 // AT1G12900 // AT1G26380 // AT4G19380 // AT1G18270 // AT5G56490 // AT1G09480 // AT1G17650 // AT5G39320 // AT4G34900 // AT3G27300 // AT3G30775 // AT4G29740 // AT5G11670 // AT3G09940 // AT5G53470 // AT4G33070 // AT1G77…
GO:0031559	F	oxidosqualene cyclase activity	6	1982	13	28362	0.001	0.036	// AT2G07050 // AT4G15340 // AT1G66960 // AT4G15370 // AT3G45130 // AT5G48010
GO:0030570	F	pectate lyase activity	8	1982	26	28362	0.0013	0.045	// AT4G13210 // AT3G09540 // AT3G07010 // AT4G22080 // AT5G48900 // AT5G55720 // AT3G27400 // AT3G24230
GO:0016837	F	carbon-oxygen lyase activity, acting on polysaccharides	8	1982	26	28362	0.0013	0.045	// AT4G13210 // AT3G09540 // AT3G07010 // AT4G22080 // AT5G48900 // AT5G55720 // AT3G27400 // AT3G24230
GO:0044434	C	chloroplast part	219	1982	1419	28362	6.7e-25	2.9e-22	// AT1G29930 // AT4G14690 // AT5G36120 // AT2G22230 // AT1G75690 // AT2G41680 // AT3G60620 // AT3G44890 // AT3G51820 // AT1G14150 // AT5G51820 // AT5G35970 // AT4G39960 // AT5G42070 // AT2G04842 // AT5G19220 // AT2G31040 // AT1G70580 // AT5G02160 // AT3G09580 // AT5G38660 // AT1G03160 // AT5G36790 // AT2G10940 // AT5G13420 // AT1G12900 // AT1G20020 // AT5G14660 // AT5G15530 // AT2G47730 // AT1G01…
GO:0005576	C	extracellular region	366	1982	2954	28362	4.8e-25	2.9e-22	// AT1G09910 // AT4G19410 // AT2G46740 // AT5G64100 // AT4G37400 // AT2G14580 // AT2G10940 // AT4G01390 // AT1G54010 // AT4G12510 // AT2G34060 // AT1G55010 // AT2G32810 // AT1G64390 // AT2G28790 // AT5G20860 // AT3G16670 // AT3G07390 // AT5G27420 // AT1G13609 // AT2G43550 // AT2G34700 // AT2G45220 // AT5G63140 // AT1G22885 // AT4G36350 // AT3G52930 // AT2G23540 // AT5G25980 // AT5G44578 // AT1G52…
GO:0044435	C	plastid part	222	1982	1455	28362	1.2e-24	3.3e-22	// AT1G29930 // AT4G14690 // AT5G36120 // AT2G22230 // AT1G75690 // AT2G41680 // AT5G42070 // AT3G60620 // AT3G44890 // AT3G51820 // AT1G14150 // AT5G51820 // AT5G35970 // AT4G39960 // AT3G46780 // AT2G04842 // AT5G19220 // AT2G31040 // AT1G70580 // AT5G02160 // AT3G09580 // AT5G38660 // AT1G03160 // AT5G36790 // AT2G10940 // AT5G13420 // AT1G12900 // AT1G20020 // AT5G14660 // AT5G15530 // AT2G47…
GO:0009579	C	thylakoid	119	1982	584	28362	6.7e-22	1.5e-19	// AT1G29930 // AT4G14690 // AT5G36120 // AT2G22230 // AT1G75690 // AT3G60620 // AT3G51820 // AT1G14150 // AT4G39960 // AT2G31040 // AT5G02160 // AT5G38660 // AT1G03160 // AT2G10940 // AT1G20020 // AT2G47730 // AT1G64770 // AT1G06690 // AT3G25860 // AT3G55800 // AT1G64150 // AT1G30380 // AT3G56010 // AT4G28660 // AT4G17600 // AT1G77490 // AT1G15140 // AT1G21500 // AT3G56650 // AT2G42130 // AT3G46…
GO:0031976	C	plastid thylakoid	104	1982	509	28362	2.4e-19	3.4e-17	// AT1G29930 // AT4G14690 // AT5G36120 // AT2G22230 // AT1G75690 // AT3G60620 // AT3G51820 // AT1G14150 // AT4G39960 // AT2G31040 // AT5G02160 // AT5G38660 // AT1G03160 // AT2G10940 // AT1G20020 // AT1G64770 // AT4G17600 // AT3G25860 // AT1G64150 // AT3G56010 // AT4G28660 // AT1G06690 // AT1G77490 // AT1G21500 // AT3G56650 // AT2G42130 // AT3G46780 // AT3G53460 // AT1G31330 // AT5G64290 // AT5G42…
GO:0009534	C	chloroplast thylakoid	104	1982	508	28362	2.1e-19	3.4e-17	// AT1G29930 // AT4G14690 // AT5G36120 // AT2G22230 // AT1G75690 // AT3G60620 // AT3G51820 // AT1G14150 // AT4G39960 // AT2G31040 // AT5G02160 // AT5G38660 // AT1G03160 // AT2G10940 // AT1G20020 // AT1G64770 // AT4G17600 // AT3G25860 // AT1G64150 // AT3G56010 // AT4G28660 // AT1G06690 // AT1G77490 // AT1G21500 // AT3G56650 // AT2G42130 // AT3G46780 // AT3G53460 // AT1G31330 // AT5G64290 // AT5G42…
GO:0009532	C	plastid stroma	129	1982	774	28362	3e-17	3.7e-15	// AT1G29930 // AT1G75690 // AT2G41680 // AT3G44890 // AT5G51820 // AT2G04842 // AT5G19220 // AT1G80920 // AT1G70580 // AT3G62030 // AT1G08520 // AT5G52100 // AT2G43560 // AT5G13420 // ATCG01120 // AT1G20020 // AT5G15530 // AT2G47730 // AT2G46910 // AT3G25860 // AT2G30695 // AT1G74030 // AT5G64050 // AT3G49680 // AT2G04700 // AT1G31190 // AT4G28660 // AT1G06690 // AT1G15140 // AT2G42540 // AT1G62…
GO:0009570	C	chloroplast stroma	125	1982	740	28362	3.9e-17	4.2e-15	// AT1G29930 // AT1G75690 // AT2G41680 // AT3G44890 // AT5G51820 // AT2G04842 // AT5G19220 // AT1G80920 // AT1G70580 // AT3G62030 // AT1G08520 // AT5G52100 // AT2G43560 // AT5G13420 // ATCG01120 // AT1G20020 // AT5G15530 // AT2G47730 // AT2G46910 // AT3G25860 // AT2G30695 // AT1G74030 // AT5G64050 // AT3G49680 // AT2G04700 // AT1G31190 // AT4G28660 // AT1G06690 // AT1G15140 // AT2G42540 // AT1G62…
GO:0009507	C	chloroplast	423	1982	4148	28362	7e-15	6.7e-13	// AT1G11720 // AT5G36120 // AT3G44890 // AT1G80920 // AT3G18200 // AT3G09580 // AT1G03160 // AT2G10940 // ATCG01120 // AT1G64770 // AT3G25860 // AT3G06880 // AT2G21530 // AT5G24420 // AT3G49680 // AT1G64150 // AT2G04700 // AT1G31690 // AT3G26050 // AT1G06690 // AT4G31940 // AT3G13720 // AT3G59320 // AT5G63060 // AT3G56650 // AT5G19040 // AT2G17840 // AT3G52930 // AT5G25980 // AT1G52400 // AT2G40…
GO:0009536	C	plastid	424	1982	4213	28362	4.3e-14	3.7e-12	// AT1G11720 // AT5G36120 // AT3G44890 // AT1G80920 // AT3G18200 // AT3G09580 // AT1G03160 // AT2G10940 // ATCG01120 // AT1G64770 // AT3G25860 // AT3G06880 // AT2G21530 // AT5G24420 // AT3G49680 // AT1G64150 // AT2G04700 // AT1G31690 // AT3G26050 // AT1G06690 // AT4G31940 // AT3G13720 // AT3G59320 // AT5G63060 // AT3G56650 // AT5G19040 // AT2G17840 // AT3G52930 // AT3G07780 // AT1G52400 // AT2G40…
GO:0030312	C	external encapsulating structure	112	1982	706	28362	7.5e-14	5.4e-12	// AT1G31580 // AT2G22230 // AT2G46740 // AT5G64100 // AT5G63810 // AT4G28250 // AT3G16530 // AT2G23630 // AT5G04970 // AT2G18800 // AT4G19410 // AT4G22010 // AT4G38770 // AT1G78860 // AT2G32810 // AT2G26010 // AT5G15180 // AT2G20870 // AT1G78580 // AT1G09750 // AT1G76020 // AT5G51500 // AT2G45220 // AT5G39190 // AT4G36350 // AT4G01630 // AT3G52930 // AT2G03090 // AT5G44340 // AT5G45280 // AT3G02…
GO:0005618	C	cell wall	112	1982	706	28362	7.5e-14	5.4e-12	// AT1G31580 // AT2G22230 // AT2G46740 // AT5G64100 // AT5G63810 // AT4G28250 // AT3G16530 // AT2G23630 // AT5G04970 // AT2G18800 // AT4G19410 // AT4G22010 // AT4G38770 // AT1G78860 // AT2G32810 // AT2G26010 // AT5G15180 // AT2G20870 // AT1G78580 // AT1G09750 // AT1G76020 // AT5G51500 // AT2G45220 // AT5G39190 // AT4G36350 // AT4G01630 // AT3G52930 // AT2G03090 // AT5G44340 // AT5G45280 // AT3G02…
GO:0009526	C	plastid envelope	111	1982	707	28362	1.8e-13	1.2e-11	// AT1G29930 // AT3G60620 // AT3G44890 // AT3G51820 // AT5G51820 // AT4G39960 // AT5G19220 // AT4G23940 // AT3G09580 // AT5G38660 // AT1G03160 // AT1G12900 // AT5G15530 // AT2G47730 // AT1G01090 // AT2G43940 // AT3G25860 // AT4G04640 // AT3G10840 // AT1G64150 // AT2G04700 // AT1G55670 // AT3G62030 // AT1G06690 // AT1G15140 // AT2G42540 // AT1G09340 // AT1G03780 // AT2G47840 // AT5G17630 // AT5G08…
GO:0044436	C	thylakoid part	84	1982	463	28362	2.3e-13	1.4e-11	// AT4G02770 // AT2G01918 // AT3G46780 // AT4G14690 // AT3G05410 // AT1G20810 // AT1G75690 // AT1G31330 // AT4G04640 // AT3G60620 // AT3G51820 // AT1G14150 // AT3G27690 // AT4G39960 // AT5G42070 // AT1G68590 // AT4G03280 // AT4G12800 // AT1G64770 // AT1G52230 // AT3G15360 // AT5G02160 // AT5G39830 // AT1G06690 // ATCG00470 // AT5G66570 // AT5G45680 // AT1G03160 // AT1G67090 // AT3G47070 // AT2G10…
GO:0042651	C	thylakoid membrane	79	1982	421	28362	2.6e-13	1.5e-11	// AT4G02770 // AT2G01918 // AT3G46780 // AT4G14690 // AT3G05410 // AT1G29930 // AT1G75690 // AT1G31330 // AT4G04640 // AT3G60620 // AT3G51820 // AT1G14150 // AT4G39960 // AT5G42070 // AT1G68590 // AT4G03280 // AT4G12800 // AT1G64770 // AT1G52230 // AT3G15360 // AT5G02160 // ATCG00470 // AT5G66570 // AT3G21055 // AT1G03160 // AT1G67090 // AT3G47070 // AT2G10940 // AT1G74730 // AT3G04790 // AT2G37…
GO:0034357	C	photosynthetic membrane	79	1982	422	28362	2.9e-13	1.6e-11	// AT4G02770 // AT2G01918 // AT3G46780 // AT4G14690 // AT3G05410 // AT1G29930 // AT1G75690 // AT1G31330 // AT4G04640 // AT3G60620 // AT3G51820 // AT1G14150 // AT4G39960 // AT5G42070 // AT1G68590 // AT4G03280 // AT4G12800 // AT1G64770 // AT1G52230 // AT3G15360 // AT5G02160 // ATCG00470 // AT5G66570 // AT3G21055 // AT1G03160 // AT1G67090 // AT3G47070 // AT2G10940 // AT1G74730 // AT3G04790 // AT2G37…
GO:0009535	C	chloroplast thylakoid membrane	76	1982	400	28362	4.3e-13	2.2e-11	// AT4G02770 // AT2G01918 // AT3G46780 // AT4G14690 // AT5G36120 // AT1G29930 // AT1G75690 // AT1G31330 // AT4G04640 // AT3G60620 // AT3G51820 // AT1G14150 // AT4G39960 // AT5G42070 // AT1G68590 // AT4G03280 // AT4G12800 // AT1G64770 // AT1G52230 // AT3G15360 // AT5G02160 // ATCG00470 // AT5G66570 // AT3G21055 // AT1G03160 // AT1G67090 // AT3G47070 // AT2G10940 // AT1G74730 // AT3G04790 // AT2G37…
GO:0055035	C	plastid thylakoid membrane	76	1982	401	28362	4.8e-13	2.3e-11	// AT4G02770 // AT2G01918 // AT3G46780 // AT4G14690 // AT5G36120 // AT1G29930 // AT1G75690 // AT1G31330 // AT4G04640 // AT3G60620 // AT3G51820 // AT1G14150 // AT4G39960 // AT5G42070 // AT1G68590 // AT4G03280 // AT4G12800 // AT1G64770 // AT1G52230 // AT3G15360 // AT5G02160 // ATCG00470 // AT5G66570 // AT3G21055 // AT1G03160 // AT1G67090 // AT3G47070 // AT2G10940 // AT1G74730 // AT3G04790 // AT2G37…
GO:0009941	C	chloroplast envelope	107	1982	688	28362	8.2e-13	3.7e-11	// AT1G29930 // AT3G60620 // AT3G44890 // AT3G51820 // AT5G51820 // AT4G39960 // AT5G19220 // AT4G23940 // AT3G09580 // AT5G38660 // AT1G03160 // AT1G12900 // AT5G15530 // AT2G47730 // AT1G01090 // AT2G43940 // AT3G25860 // AT4G04640 // AT3G10840 // AT1G64150 // AT2G04700 // AT3G62030 // AT1G06690 // AT1G15140 // AT2G42540 // AT1G09340 // AT1G03780 // AT2G47840 // AT5G17630 // AT5G08280 // AT3G46…
GO:0071944	C	cell periphery	417	1982	4309	28362	1.5e-11	6.4e-10	// AT5G49730 // AT1G14390 // AT4G19410 // AT2G46740 // AT5G64100 // AT3G18200 // AT2G34180 // AT1G18210 // AT2G38940 // AT2G25810 // AT4G28940 // AT3G16690 // AT3G29075 // AT2G32810 // AT5G25910 // AT3G07490 // AT3G22740 // AT5G59650 // AT5G20860 // AT1G73220 // AT4G31820 // AT1G52290 // AT3G07390 // AT4G15290 // AT2G45220 // AT1G22550 // AT5G49630 // AT4G36350 // AT2G17840 // AT3G52930 // AT3G09…
GO:0031984	C	organelle subcompartment	116	1982	817	28362	1.7e-11	7e-10	// AT1G29930 // AT4G14690 // AT5G36120 // AT2G22230 // AT1G75690 // AT3G60620 // AT3G51820 // AT1G14150 // AT4G39960 // AT5G42070 // AT2G31040 // AT5G02160 // AT5G38660 // AT1G03160 // AT2G10940 // AT1G20020 // AT1G64770 // AT4G17600 // AT3G25860 // AT2G21530 // AT1G64650 // AT5G44480 // AT1G64150 // AT3G56010 // AT4G28660 // AT1G06690 // AT1G77490 // AT1G21500 // AT3G56650 // AT2G42130 // AT3G46…
GO:0048046	C	apoplast	80	1982	486	28362	6e-11	2.4e-09	// AT5G20630 // AT5G19770 // AT4G27520 // AT1G65570 // AT1G53310 // AT5G64120 // AT5G44340 // AT2G18800 // AT3G09440 // AT5G51820 // AT3G03780 // AT5G48070 // AT4G13580 // AT3G56240 // AT2G31083 // AT2G31081 // AT2G31085 // AT3G52930 // AT2G30860 // AT4G39330 // AT5G66570 // AT5G57540 // AT4G39640 // AT5G36790 // AT1G67090 // AT1G78370 // AT5G25980 // AT2G10940 // AT1G55120 // AT1G12900 // AT2G21…
GO:0000786	C	nucleosome	21	1982	51	28362	3.6e-09	1.3e-07	// AT2G37470 // AT5G65360 // AT5G22880 // AT3G20670 // AT1G06760 // AT3G45980 // AT3G54560 // AT3G46030 // AT3G18035 // AT2G30620 // AT1G07790 // AT5G59870 // AT5G10980 // AT4G27230 // AT2G28740 // AT2G28720 // AT1G48620 // AT3G46320 // AT3G53650 // AT5G27670 // AT4G13570
GO:0044815	C	DNA packaging complex	21	1982	56	28362	1.3e-08	4.9e-07	// AT2G37470 // AT5G65360 // AT5G22880 // AT3G20670 // AT1G06760 // AT3G45980 // AT3G54560 // AT3G46030 // AT3G18035 // AT2G30620 // AT1G07790 // AT5G59870 // AT5G10980 // AT4G27230 // AT2G28740 // AT2G28720 // AT1G48620 // AT3G46320 // AT3G53650 // AT5G27670 // AT4G13570
GO:0009521	C	photosystem	24	1982	96	28362	7.7e-07	2.7e-05	// AT4G02770 // AT2G01918 // AT4G14690 // AT3G05410 // AT1G29930 // AT1G31330 // AT1G14150 // AT4G12800 // AT1G52230 // AT1G08380 // AT5G66570 // AT3G21055 // AT1G30380 // AT1G55670 // AT3G27690 // AT4G28660 // AT2G34430 // AT4G17600 // AT3G55330 // AT1G76450 // AT1G08550 // AT3G56650 // AT1G45474 // AT2G46820
GO:0032993	C	protein-DNA complex	22	1982	82	28362	8.1e-07	2.7e-05	// AT2G30620 // AT5G59870 // AT5G10980 // AT5G27670 // AT2G37470 // AT2G37025 // AT4G27230 // AT3G18035 // AT2G28720 // AT1G07790 // AT2G28740 // AT1G48620 // AT5G65360 // AT3G20670 // AT3G54560 // AT3G46030 // AT5G22880 // AT3G46320 // AT3G53650 // AT3G45980 // AT1G06760 // AT4G13570
GO:0016020	C	membrane	696	1982	8532	28362	1.8e-06	5.9e-05	// AT5G49730 // AT1G14390 // AT5G36120 // AT4G19410 // AT2G46740 // AT5G64100 // AT5G55570 // AT4G03460 // AT3G18200 // AT2G32440 // AT1G55940 // AT2G26520 // AT2G34180 // AT4G37400 // AT1G18210 // AT1G03160 // AT2G38940 // AT2G10940 // AT5G48830 // AT4G28940 // AT3G16690 // AT3G29075 // AT1G64770 // AT2G28630 // AT2G32810 // AT5G58784 // AT4G04640 // AT1G25450 // AT5G25910 // AT5G44480 // AT3G07…
GO:0009505	C	plant-type cell wall	49	1982	323	28362	2.4e-06	7.4e-05	// AT5G20630 // AT3G11550 // AT4G19410 // AT5G64120 // AT5G51490 // AT5G63810 // AT5G45280 // AT5G09760 // AT4G24350 // AT5G53470 // AT1G80240 // AT5G55590 // AT1G30600 // AT2G23630 // AT2G43050 // AT3G51740 // AT4G21960 // AT4G22010 // AT1G78860 // AT5G26000 // AT2G45470 // AT2G32810 // AT3G49110 // AT1G09750 // AT3G07320 // AT4G39640 // AT5G47500 // AT3G52960 // AT5G15180 // AT5G64640 // AT5G20…
GO:0010319	C	stromule	14	1982	37	28362	3.2e-06	9.5e-05	// AT3G01500 // AT3G11630 // AT3G54050 // AT1G63940 // AT1G03680 // ATCG00480 // AT5G54770 // AT1G32060 // AT5G51820 // AT2G47730 // AT1G16880 // AT1G09340 // AT4G37930 // AT2G37220
GO:0005886	C	plasma membrane	328	1982	3735	28362	1.8e-05	0.00053	// AT5G49730 // AT3G08510 // AT1G14390 // AT2G31040 // AT4G36670 // AT5G25260 // AT3G60620 // AT1G15210 // AT5G47450 // AT5G16530 // AT2G16060 // AT1G16370 // AT1G30690 // AT3G14990 // AT3G09540 // AT4G40090 // AT4G32000 // AT3G18200 // AT3G30340 // AT3G19230 // AT2G34180 // AT1G18210 // AT4G28650 // AT4G30420 // AT2G38940 // AT4G12720 // AT3G15730 // AT1G26380 // AT1G22710 // AT1G22540 // AT4G28…
GO:0000785	C	chromatin	24	1982	127	28362	4.6e-05	0.0013	// AT2G30620 // AT5G59870 // AT5G10980 // AT5G27670 // AT2G37470 // AT2G17560 // AT4G27230 // AT3G18035 // AT2G28720 // AT1G07790 // AT2G28740 // AT1G48620 // AT5G65360 // AT3G20670 // AT3G54560 // AT3G46030 // AT1G20693 // AT5G22880 // AT1G20696 // AT3G46320 // AT3G53650 // AT3G45980 // AT1G06760 // AT4G13570
GO:0031977	C	thylakoid lumen	20	1982	96	28362	6e-05	0.0016	// AT1G20810 // AT5G66570 // AT3G21055 // AT3G55330 // AT3G01480 // AT1G67090 // AT4G39710 // ATCG00480 // AT1G76450 // AT1G14150 // AT2G43560 // AT1G08550 // AT5G53490 // AT3G56650 // AT4G37200 // AT4G24930 // AT3G62030 // AT5G39830 // AT4G09010 // AT5G45680
GO:0009522	C	photosystem I	13	1982	44	28362	6.2e-05	0.0016	// AT4G02770 // AT4G12800 // AT1G08380 // AT4G14690 // AT1G29930 // AT3G27690 // AT1G31330 // AT1G30380 // AT1G45474 // AT2G46820 // AT1G52230 // AT1G55670 // AT2G34430
GO:0031224	C	intrinsic component of membrane	458	1982	5540	28362	8.2e-05	0.0021	// AT5G49730 // AT5G36120 // AT5G55570 // AT4G03460 // AT3G18200 // AT2G32440 // AT1G55940 // AT2G26520 // AT4G37400 // AT1G03160 // AT2G38940 // AT5G48830 // AT3G16690 // AT1G75690 // AT2G38995 // AT2G32810 // AT5G58784 // AT1G25450 // AT5G25910 // AT5G44480 // AT5G48657 // AT1G06360 // AT1G64150 // AT3G51820 // AT1G73220 // AT1G52290 // AT4G31940 // AT3G07390 // AT5G27420 // AT4G15290 // AT3G59…
GO:0098807	C	chloroplast thylakoid membrane protein complex	11	1982	34	28362	0.00012	0.0028	// AT2G01918 // AT5G66570 // AT3G21055 // AT3G55330 // AT3G27690 // ATCG00480 // AT4G04640 // AT1G14150 // AT1G08550 // AT2G46820 // AT1G55670
GO:0031975	C	envelope	118	1982	1170	28362	0.00012	0.0029	// AT1G29930 // AT3G60620 // AT3G44890 // AT3G51820 // AT5G51820 // AT4G39960 // AT5G19220 // AT4G23940 // AT3G09580 // AT5G38660 // AT1G03160 // AT1G12900 // AT5G15530 // AT2G47730 // AT1G01090 // AT2G43940 // AT3G25860 // AT4G04640 // AT3G10840 // AT1G64150 // AT2G04700 // AT1G55670 // AT3G62030 // AT1G06690 // AT1G15140 // AT2G42540 // AT1G09340 // AT1G03780 // AT2G47840 // AT5G17630 // AT5G08…
GO:0031967	C	organelle envelope	118	1982	1170	28362	0.00012	0.0029	// AT1G29930 // AT3G60620 // AT3G44890 // AT3G51820 // AT5G51820 // AT4G39960 // AT5G19220 // AT4G23940 // AT3G09580 // AT5G38660 // AT1G03160 // AT1G12900 // AT5G15530 // AT2G47730 // AT1G01090 // AT2G43940 // AT3G25860 // AT4G04640 // AT3G10840 // AT1G64150 // AT2G04700 // AT1G55670 // AT3G62030 // AT1G06690 // AT1G15140 // AT2G42540 // AT1G09340 // AT1G03780 // AT2G47840 // AT5G17630 // AT5G08…
GO:0044425	C	membrane part	482	1982	5962	28362	0.00034	0.0078	// AT5G49730 // AT5G36120 // AT5G55570 // AT4G03460 // AT3G18200 // AT2G32440 // AT1G55940 // AT2G26520 // AT4G37400 // AT1G03160 // AT2G38940 // AT5G48830 // AT3G16690 // AT1G75690 // AT1G64770 // AT2G38995 // AT2G32810 // AT5G58784 // AT4G04640 // AT1G25450 // AT5G25910 // AT5G44480 // AT5G48657 // AT1G06360 // AT1G64150 // AT3G51820 // AT1G73220 // AT1G52290 // AT4G31940 // AT3G07390 // AT5G27…
GO:0016021	C	integral component of membrane	434	1982	5324	28362	0.00041	0.009	// AT5G49730 // AT5G36120 // AT5G55570 // AT4G03460 // AT3G18200 // AT2G32440 // AT1G55940 // AT2G26520 // AT4G37400 // AT1G03160 // AT2G38940 // AT5G48830 // AT3G16690 // AT1G75690 // AT2G38995 // AT2G32810 // AT5G58784 // AT1G25450 // AT5G25910 // AT5G44480 // AT5G48657 // AT1G06360 // AT1G64150 // AT3G51820 // AT1G73220 // AT4G31940 // AT2G37950 // AT5G27420 // AT4G15290 // AT3G59320 // AT5G06…
GO:0009523	C	photosystem II	15	1982	71	28362	0.00042	0.0092	// AT3G55330 // AT2G01918 // AT5G66570 // AT3G21055 // AT3G05410 // AT1G29930 // AT3G27690 // AT1G76450 // AT1G14150 // AT1G08550 // AT3G56650 // AT4G28660 // AT4G14690 // AT2G34430 // AT4G17600
GO:0031978	C	plastid thylakoid lumen	16	1982	81	28362	0.00053	0.011	// AT1G20810 // AT5G66570 // AT3G21055 // AT3G55330 // AT3G01480 // AT4G39710 // AT1G76450 // AT1G14150 // AT2G43560 // AT1G08550 // AT5G53490 // AT3G56650 // AT4G09010 // AT4G24930 // AT5G39830 // AT5G45680
GO:0009543	C	chloroplast thylakoid lumen	16	1982	81	28362	0.00053	0.011	// AT1G20810 // AT5G66570 // AT3G21055 // AT3G55330 // AT3G01480 // AT4G39710 // AT1G76450 // AT1G14150 // AT2G43560 // AT1G08550 // AT5G53490 // AT3G56650 // AT4G09010 // AT4G24930 // AT5G39830 // AT5G45680
GO:0009654	C	photosystem II oxygen evolving complex	8	1982	24	28362	0.00083	0.017	// AT2G01918 // AT5G66570 // AT3G05410 // AT3G55330 // AT1G76450 // AT1G14150 // AT3G56650 // AT4G28660
GO:0010168	C	ER body	5	1982	8	28362	0.00098	0.019	// AT3G15950 // AT1G52400 // AT5G23820 // AT3G09260 // AT5G24290
GO:0010287	C	plastoglobule	15	1982	80	28362	0.0012	0.024	// AT4G02770 // AT5G66570 // AT4G12800 // AT1G29930 // AT3G27690 // AT1G31330 // ATCG00480 // AT1G09340 // AT1G78140 // AT2G42130 // AT1G45474 // AT2G46910 // AT1G52230 // AT2G34430 // AT1G06690
GO:0005829	C	cytosol	176	1982	1993	28362	0.0015	0.028	// AT5G06300 // AT3G07720 // AT4G38410 // AT3G16460 // AT3G61990 // AT4G33470 // AT3G51160 // AT5G51820 // AT4G21840 // AT1G30690 // AT3G42170 // AT1G11530 // AT1G79500 // AT3G23810 // AT3G62030 // AT1G69040 // AT5G23940 // AT3G25530 // AT1G78300 // AT3G15730 // AT4G38470 // AT1G53310 // AT1G21120 // AT2G47730 // AT1G07110 // AT5G06060 // AT3G25860 // AT3G48260 // AT1G79340 // AT2G41880 // AT5G39…
3. GO results of up regulated genes (Recovery v.s. Heat)
GO_acc	term_type	Term	queryitem	querytotal	bgitem	bgtotal	pvalue	FDR	entries
GO:0050896	P	response to stimulus	996	2860	6250	28362	9.6e-50	8.3e-46	// AT5G49730 // AT5G06870 // AT1G14390 // AT5G46050 // AT3G50950 // AT5G64100 // AT4G33000 // AT4G03460 // AT1G80920 // AT4G37010 // AT5G60910 // AT2G43010 // AT2G24130 // AT4G37400 // AT4G25290 // AT1G03160 // AT2G14580 // ATCG00020 // AT4G35470 // AT1G19220 // AT3G16690 // AT2G34060 // AT1G67560 // AT2G35940 // AT3G48260 // AT1G09350 // AT2G44240 // AT5G54500 // AT1G25450 // AT1G11580 // AT1G42…
GO:0044699	P	single-organism process	1318	2860	9448	28362	2.2e-41	9.4e-38	// AT5G49730 // AT4G22890 // AT1G11720 // AT1G14390 // AT2G46740 // AT4G24570 // AT3G50950 // AT5G64100 // AT5G06870 // AT5G58430 // AT4G03460 // AT4G11330 // AT1G12090 // AT5G53200 // AT5G60910 // AT2G43010 // AT2G32440 // AT1G55940 // AT3G09580 // AT2G24130 // AT4G37400 // AT4G36400 // AT4G17220 // AT1G03160 // AT4G32940 // AT5G43890 // AT1G08630 // ATCG00020 // AT5G12470 // AT4G38470 // AT4G35…
GO:0044710	P	single-organism metabolic process	655	2860	3970	28362	8.4e-34	2.3e-30	// AT5G49730 // AT4G22890 // AT1G11720 // AT2G46740 // AT5G64100 // AT3G14990 // AT5G60910 // AT2G32440 // AT1G55940 // AT3G09580 // AT4G37400 // AT4G36400 // AT1G71030 // AT5G43890 // AT1G08630 // ATCG00020 // AT4G28940 // AT5G49740 // AT2G34060 // AT1G06100 // AT1G64770 // AT2G28630 // AT1G09350 // AT5G58784 // AT4G27820 // AT1G25450 // AT1G33720 // AT5G44480 // AT5G24420 // AT3G22740 // AT2G01…
GO:0042221	P	response to chemical	513	2860	2853	28362	1.1e-33	2.3e-30	// AT5G46050 // AT1G73500 // AT4G37390 // AT4G03460 // AT3G14990 // AT2G43010 // AT1G19770 // AT1G71050 // AT2G14580 // ATCG00020 // AT1G19220 // AT3G16690 // AT2G35940 // AT5G54500 // AT5G25910 // AT3G16470 // AT4G03510 // AT5G18060 // AT4G31940 // AT1G20450 // AT2G40000 // AT5G27420 // AT3G52400 // AT3G02120 // AT5G67030 // AT3G14050 // AT5G49630 // AT1G80340 // AT4G11280 // AT4G37870 // AT3G21…
GO:0006950	P	response to stress	588	2860	3506	28362	1.3e-31	2.2e-28	// AT5G46050 // AT5G06870 // AT3G50950 // AT5G64100 // AT4G33000 // AT4G03460 // AT4G37010 // AT1G71050 // AT4G25290 // AT1G03160 // AT2G14580 // ATCG00020 // AT1G72920 // AT3G16690 // AT2G34060 // AT1G67560 // AT1G09350 // AT2G44240 // AT1G25450 // AT1G11580 // AT1G42560 // AT3G16470 // AT3G57300 // AT1G14960 // AT3G16670 // AT1G73500 // AT1G20450 // AT1G20823 // AT5G27420 // AT1G52040 // AT3G52…
GO:0015979	P	photosynthesis	105	2860	253	28362	7.3e-28	1.1e-24	// AT1G29930 // AT4G22890 // AT4G14690 // AT1G75690 // AT1G14150 // AT1G67840 // AT1G08520 // AT5G24120 // AT1G50250 // AT1G12900 // AT2G40100 // AT5G49740 // ATCG00700 // AT1G64770 // AT5G02120 // AT4G04850 // AT1G29920 // AT1G43670 // ATCG01060 // AT2G01590 // AT1G64150 // AT1G30380 // ATCG00580 // AT5G57050 // ATCG01110 // AT3G56650 // AT3G05410 // AT1G31330 // AT4G04640 // AT1G76450 // AT5G39…
GO:0010033	P	response to organic substance	378	2860	2023	28362	3.7e-27	4.6e-24	// AT5G46050 // AT1G73500 // AT4G37390 // AT4G03460 // AT2G43010 // AT2G14580 // AT1G19220 // AT3G16690 // AT2G35940 // AT5G25910 // AT3G16470 // AT4G03510 // AT5G18060 // AT1G20450 // AT3G07390 // AT5G27420 // AT3G52400 // AT3G02120 // AT5G67030 // AT5G11190 // AT1G80340 // AT4G11280 // AT1G13420 // AT5G25350 // AT5G25980 // AT2G39800 // AT4G11360 // AT1G52400 // AT2G40490 // AT2G01520 // AT3G59…
GO:1901700	P	response to oxygen-containing compound	311	2860	1557	28362	2.6e-26	2.8e-23	// AT1G33240 // AT3G50060 // AT5G07010 // AT3G54660 // AT1G80840 // AT5G46050 // AT1G51700 // AT2G41680 // AT3G17510 // AT5G53470 // AT4G37790 // AT3G46600 // AT3G22275 // AT1G16370 // AT4G03460 // AT3G56240 // AT3G03990 // AT5G46350 // AT2G37430 // AT1G72520 // AT2G13810 // AT1G61340 // AT1G66160 // AT2G14580 // AT1G12610 // AT1G71520 // AT3G15730 // AT3G15210 // AT3G49620 // AT3G16690 // AT1G19…
GO:0009719	P	response to endogenous stimulus	334	2860	1732	28362	5.8e-26	5.6e-23	// AT3G50060 // AT1G04240 // AT1G80840 // AT5G46050 // AT1G51700 // AT3G17510 // AT5G07010 // AT5G53470 // AT4G37790 // AT3G46600 // AT4G37390 // AT4G38850 // AT4G17500 // AT5G46350 // AT2G37430 // AT2G43010 // AT4G35770 // AT1G61340 // AT1G51470 // AT1G52830 // AT2G14580 // AT5G52020 // AT1G66270 // AT4G32330 // AT3G15730 // AT3G15210 // AT1G19220 // AT1G19050 // AT1G74500 // AT2G15970 // AT2G35…
GO:0044763	P	single-organism cellular process	901	2860	6591	28362	5.1e-22	4.5e-19	// AT4G22890 // AT1G11720 // AT1G14390 // AT2G46740 // AT3G50950 // AT1G73500 // AT5G06870 // AT4G03460 // AT4G11330 // AT5G53200 // AT5G60910 // AT2G43010 // AT2G32440 // AT2G24130 // AT4G37400 // AT4G36400 // AT1G03160 // AT1G08630 // ATCG00020 // AT4G35470 // AT2G20290 // AT1G19220 // AT3G16690 // AT1G06100 // AT1G64770 // AT1G67560 // AT2G35940 // AT2G28630 // AT3G48260 // AT4G37780 // AT1G02…
GO:0009628	P	response to abiotic stimulus	354	2860	2022	28362	3.5e-21	2.7e-18	// AT5G49730 // AT3G19850 // AT5G46050 // AT1G73500 // AT4G33000 // AT1G80920 // AT2G43010 // AT2G42530 // AT3G16690 // AT2G35940 // AT1G09350 // AT1G25450 // AT3G16470 // AT4G31820 // AT1G20450 // AT1G07180 // AT5G67030 // AT5G49630 // AT3G56710 // AT1G80340 // AT4G11280 // AT3G61430 // AT5G25980 // AT2G39800 // AT5G48150 // AT1G52400 // AT2G29110 // AT3G59060 // AT2G38120 // AT1G14350 // AT1G74…
GO:0009725	P	response to hormone	300	2860	1631	28362	1.2e-20	8.8e-18	// AT3G50060 // AT1G04240 // AT5G46050 // AT1G71020 // AT3G17510 // AT5G07010 // AT5G53470 // AT4G37790 // AT4G37390 // AT4G38850 // AT4G17500 // AT5G46350 // AT2G43010 // AT4G35770 // AT1G61340 // AT1G51470 // AT1G52830 // AT2G14580 // AT5G52020 // AT1G66270 // AT3G15730 // AT3G15210 // AT1G19220 // AT1G19050 // AT1G74500 // AT2G15970 // AT2G35940 // AT4G16890 // AT2G39730 // AT1G72450 // AT3G02…
GO:0008152	P	metabolic process	1452	2860	12035	28362	8e-18	5.3e-15	// AT4G22890 // AT1G11720 // AT5G61560 // AT2G43010 // AT2G32440 // AT4G37400 // AT4G21510 // AT2G35940 // AT4G27820 // AT1G11580 // AT5G44480 // AT1G31690 // AT4G03510 // AT4G31820 // AT1G12740 // AT5G55250 // AT4G26220 // AT1G09500 // AT3G56710 // AT2G30750 // AT5G13980 // AT5G33370 // AT5G48010 // AT3G53380 // AT3G50870 // AT1G10850 // AT5G03490 // AT4G39830 // AT3G16150 // AT3G61310 // AT2G27…
GO:0019684	P	photosynthesis, light reaction	60	2860	134	28362	9.7e-18	6e-15	// AT1G29930 // AT4G22890 // AT1G75690 // AT4G04640 // AT5G21930 // AT1G14150 // AT3G61470 // AT4G12800 // AT3G27925 // AT2G01918 // AT2G05100 // ATCG00080 // AT1G50250 // AT5G39830 // AT1G08380 // AT5G66570 // AT5G24120 // AT4G01050 // ATCG00020 // AT4G03280 // ATCG00270 // AT2G40100 // AT1G68830 // AT5G49740 // AT1G71500 // ATCG01060 // AT1G64770 // AT1G16720 // ATCG00540 // AT3G01480 // AT1G29…
GO:0070887	P	cellular response to chemical stimulus	225	2860	1176	28362	2.7e-17	1.6e-14	// AT2G13810 // AT1G71020 // AT2G41680 // AT4G37790 // AT1G16370 // AT4G03460 // AT4G38850 // AT4G17500 // AT1G11530 // AT2G37430 // AT2G43010 // AT5G64905 // AT1G52830 // AT5G52020 // AT1G71520 // AT4G32330 // AT3G15730 // AT1G26380 // AT3G02885 // AT1G19220 // AT1G19050 // AT1G74500 // AT1G72450 // AT4G03450 // AT5G01810 // AT3G51480 // AT5G41315 // AT5G57050 // AT4G03510 // AT1G73500 // AT5G18…
GO:0009416	P	response to light stimulus	163	2860	744	28362	3.2e-17	1.7e-14	// AT1G58290 // AT5G49730 // AT5G61270 // AT3G19850 // AT5G57660 // AT4G14690 // AT1G29930 // AT2G39730 // AT4G35900 // AT3G51910 // AT1G80920 // AT2G43010 // AT1G34000 // AT1G52830 // AT5G24120 // AT4G35770 // AT2G21650 // AT1G50250 // AT2G06850 // AT3G15620 // AT3G49620 // AT2G40100 // AT2G35940 // AT5G10250 // AT4G04850 // AT1G29920 // AT1G25450 // AT2G05070 // AT5G20250 // AT3G51480 // AT5G57…
GO:0010200	P	response to chitin	59	2860	134	28362	3.3e-17	1.7e-14	// AT3G50060 // AT4G29110 // AT1G80840 // AT2G17770 // AT5G47220 // AT3G46620 // AT1G51700 // AT3G23230 // AT3G46600 // AT2G44840 // AT4G11360 // AT3G45640 // AT4G17500 // AT3G19380 // AT3G46080 // AT2G38470 // AT1G66160 // AT5G59550 // AT1G27730 // AT3G52450 // AT4G17490 // AT2G37430 // AT1G71520 // AT2G40140 // AT4G34410 // AT5G59450 // AT1G19050 // AT1G20823 // AT5G47230 // AT3G19580 // AT1G62…
GO:0006952	P	defense response	277	2860	1566	28362	3.8e-17	1.8e-14	// AT5G65210 // AT1G31580 // AT5G06870 // AT1G80840 // AT4G11470 // AT5G46050 // AT3G50950 // AT3G53810 // AT5G58430 // AT4G03460 // AT2G32680 // AT1G65390 // AT5G46350 // AT5G45260 // AT3G05727 // AT2G13810 // AT4G03280 // AT5G64905 // AT4G37400 // AT1G03160 // AT2G14580 // AT5G52020 // AT4G12720 // AT5G14740 // AT2G21100 // AT1G72920 // AT2G47730 // AT5G39610 // AT2G03760 // AT4G16950 // AT5G66…
GO:0055114	P	oxidation-reduction process	276	2860	1566	28362	6.6e-17	3e-14	// AT1G58290 // AT3G03910 // AT4G22890 // AT3G54660 // AT3G02730 // AT5G49730 // AT3G44550 // AT4G12270 // AT2G41680 // AT2G42850 // AT1G14150 // AT2G25450 // AT2G35660 // AT1G44970 // AT5G19220 // AT1G63710 // AT1G11600 // AT1G72520 // AT2G32440 // AT1G55940 // AT3G09580 // AT3G62950 // AT4G37400 // AT4G36400 // AT4G15760 // AT3G25530 // AT1G03400 // ATCG00020 // AT1G12900 // AT1G26380 // AT3G49…
GO:0001101	P	response to acid chemical	222	2860	1181	28362	2.5e-16	1.1e-13	// AT1G33240 // AT3G50060 // AT5G07010 // AT1G80840 // AT5G46050 // AT1G71020 // AT3G17510 // AT4G37790 // AT1G16370 // AT4G03460 // AT5G53470 // AT4G03500 // AT5G46350 // AT3G23700 // AT2G13810 // AT1G61340 // AT2G14580 // AT1G12610 // AT3G15730 // AT3G15210 // AT5G39610 // AT1G74500 // AT2G03760 // AT2G35940 // AT2G39730 // AT1G72450 // AT3G46130 // AT3G02850 // AT5G59090 // AT5G10230 // AT4G03…
GO:0010243	P	response to organonitrogen compound	64	2860	166	28362	2.8e-16	1.1e-13	// AT3G50060 // AT4G29110 // AT1G80840 // AT2G17770 // AT5G46050 // AT3G46620 // AT1G51700 // AT2G46070 // AT3G23230 // AT3G46600 // AT2G44840 // AT4G11360 // AT3G45640 // AT4G17500 // AT3G19380 // AT3G46080 // AT2G38470 // AT1G61340 // AT1G66160 // AT5G59550 // AT1G27730 // AT3G52450 // AT2G46830 // AT2G37430 // AT1G71520 // AT2G40140 // AT4G34410 // AT5G59450 // AT1G19050 // AT1G59870 // AT5G47…
GO:0009314	P	response to radiation	164	2860	772	28362	2.9e-16	1.1e-13	// AT1G58290 // AT5G49730 // AT5G61270 // AT3G19850 // AT5G57660 // AT4G14690 // AT1G29930 // AT2G39730 // AT4G35900 // AT3G51910 // AT1G80920 // AT2G43010 // AT1G34000 // AT1G52830 // AT5G24120 // AT4G35770 // AT2G21650 // AT1G50250 // AT2G06850 // AT3G15620 // AT3G49620 // AT2G40100 // AT2G35940 // AT5G10250 // AT4G04850 // AT1G29920 // AT1G25450 // AT2G05070 // AT5G20250 // AT3G51480 // AT5G57…
GO:0051716	P	cellular response to stimulus	431	2860	2856	28362	1.6e-15	6.1e-13	// AT5G06870 // AT1G14390 // AT3G50950 // AT1G73500 // AT4G03460 // AT4G11330 // AT4G37010 // AT5G60910 // AT2G43010 // AT2G24130 // AT4G25290 // AT1G03160 // AT4G35470 // AT1G19220 // AT3G16690 // AT3G48260 // AT5G25910 // AT3G57300 // AT4G03510 // AT5G18060 // AT4G31940 // AT1G07180 // AT5G27420 // AT3G52400 // AT5G67030 // AT3G49630 // AT2G02710 // AT3G56710 // AT1G80340 // AT4G11280 // AT4G37…
GO:1901698	P	response to nitrogen compound	78	2860	264	28362	2.9e-14	1.1e-11	// AT3G50060 // AT4G29110 // AT5G50200 // AT1G80840 // AT2G17770 // AT5G46050 // AT3G46620 // AT1G51700 // AT4G37260 // AT2G46070 // AT3G23230 // AT4G19690 // AT3G46600 // AT2G44840 // AT4G11360 // AT3G45640 // AT4G17500 // AT3G19380 // AT3G46080 // AT2G38470 // AT1G61340 // AT1G66160 // AT5G59550 // AT1G27730 // AT3G52450 // AT5G59450 // AT2G46830 // AT2G37430 // AT1G71520 // AT2G40140 // AT4G34…
GO:0006979	P	response to oxidative stress	107	2860	453	28362	1.8e-13	6.3e-11	// AT3G54660 // AT1G14870 // AT2G41680 // AT5G64100 // AT1G44970 // AT3G56240 // AT1G11530 // AT3G25530 // AT5G39610 // AT2G34060 // AT1G49670 // AT1G09350 // AT2G44240 // AT1G77490 // AT5G15180 // AT5G20250 // AT3G28340 // AT3G16670 // AT1G52200 // AT2G43480 // AT4G08770 // AT4G26010 // AT5G58390 // AT1G32540 // AT4G21830 // AT4G21840 // AT1G76800 // AT1G72520 // AT5G05340 // AT4G11280 // AT1G16…
GO:0009611	P	response to wounding	67	2860	217	28362	3.5e-13	1.2e-10	// AT4G11280 // AT1G72300 // AT1G80840 // AT1G22640 // AT5G46050 // AT5G59820 // AT1G73500 // AT1G70700 // AT3G53260 // AT1G79380 // AT2G30020 // AT3G45640 // AT3G17860 // AT3G44260 // AT1G52030 // AT5G20230 // AT3G25250 // AT1G51680 // AT2G14580 // AT1G01720 // AT3G29035 // AT3G44550 // AT4G37760 // AT1G74930 // AT4G32940 // AT1G72920 // AT3G48360 // AT1G67560 // AT1G61120 // AT5G64900 // AT1G76…
GO:0032870	P	cellular response to hormone stimulus	168	2860	879	28362	3.8e-13	1.2e-10	// AT1G71020 // AT4G37790 // AT4G17500 // AT2G43010 // AT1G52830 // AT5G52020 // AT1G71520 // AT3G15730 // AT3G15210 // AT1G19220 // AT1G19050 // AT1G74500 // AT1G72450 // AT1G19210 // AT5G01810 // AT3G51480 // AT5G41315 // AT5G57050 // AT1G73500 // AT5G18060 // AT5G43700 // AT3G52400 // AT3G15540 // AT1G19350 // AT1G79700 // AT2G40670 // AT4G39780 // AT2G44840 // AT1G05680 // AT1G73580 // AT1G76…
GO:0044711	P	single-organism biosynthetic process	280	2860	1735	28362	4.7e-13	1.4e-10	// AT1G58290 // AT4G39410 // AT1G11720 // AT3G23430 // AT4G14690 // AT3G44550 // AT2G41680 // AT1G66960 // AT4G01950 // AT3G51820 // AT5G38970 // AT1G66800 // AT4G15393 // AT2G35660 // AT3G45130 // AT5G19220 // AT3G30775 // AT3G59480 // AT3G03990 // AT2G34500 // AT2G32440 // AT1G55940 // AT2G04650 // AT4G37400 // AT1G18570 // AT4G15760 // AT1G71030 // AT1G20330 // AT1G12610 // AT1G08630 // AT1G14…
GO:0071495	P	cellular response to endogenous stimulus	169	2860	890	28362	5.2e-13	1.6e-10	// AT1G71020 // AT4G37790 // AT4G17500 // AT2G43010 // AT1G52830 // AT5G52020 // AT1G71520 // AT4G32330 // AT3G15730 // AT3G15210 // AT1G19220 // AT1G19050 // AT1G74500 // AT1G72450 // AT1G19210 // AT5G01810 // AT3G51480 // AT5G41315 // AT5G57050 // AT1G73500 // AT5G18060 // AT5G43700 // AT3G52400 // AT3G15540 // AT1G19350 // AT1G79700 // AT2G40670 // AT4G39780 // AT2G44840 // AT1G05680 // AT1G73…
GO:0019748	P	secondary metabolic process	110	2860	492	28362	1.7e-12	4.8e-10	// AT4G39410 // AT1G33030 // AT3G44550 // AT1G73500 // AT1G66800 // AT2G25450 // AT2G35660 // AT5G63790 // AT4G37400 // AT4G15760 // AT5G52020 // AT1G12610 // AT1G66270 // AT2G21100 // AT2G47730 // AT4G26220 // AT1G78340 // AT1G33720 // AT5G13580 // AT4G31940 // AT1G27140 // AT2G02400 // AT5G07700 // AT5G67030 // AT2G22990 // AT1G22640 // AT3G09270 // AT4G37260 // AT5G05340 // AT1G73290 // AT2G30…
GO:0009617	P	response to bacterium	101	2860	441	28362	4.1e-12	1.1e-09	// AT5G65210 // AT5G46050 // AT1G80840 // AT4G11470 // AT2G39730 // AT2G13810 // AT5G46350 // AT5G45260 // AT1G61340 // AT4G15760 // AT2G14580 // AT3G15210 // AT2G47730 // AT1G11580 // AT3G51480 // AT5G27420 // AT1G19350 // AT1G09340 // AT2G26820 // AT3G56710 // AT1G72520 // AT2G30750 // AT5G44070 // AT2G45220 // AT2G19990 // AT4G08920 // AT3G53810 // AT4G03280 // AT5G26920 // AT5G14740 // AT2G40…
GO:0009987	P	cellular process	1479	2860	12771	28362	5e-12	1.4e-09	// AT4G22890 // AT1G11720 // AT5G61560 // AT4G03460 // AT2G43010 // AT2G32440 // AT4G37400 // AT1G03160 // AT4G21510 // AT2G35940 // AT1G11580 // AT5G44480 // AT4G03510 // AT4G31820 // AT4G26220 // AT1G09500 // AT3G56710 // AT2G29110 // AT5G48010 // AT2G38120 // AT3G53380 // AT5G12050 // AT3G50870 // AT1G74730 // AT2G32660 // AT1G20190 // AT1G10850 // AT3G16150 // AT3G61310 // AT5G54720 // AT4G28…
GO:0007154	P	cell communication	334	2860	2223	28362	6.8e-12	1.8e-09	// AT1G62400 // AT5G61270 // AT5G06870 // AT2G13810 // AT2G21880 // AT1G73670 // AT5G45380 // AT1G71020 // AT3G24120 // AT3G17510 // AT3G50950 // AT4G37790 // AT1G21240 // AT1G51830 // AT3G50930 // AT1G16370 // AT4G03460 // AT4G11330 // AT2G32680 // AT1G65390 // AT4G26080 // AT1G72910 // AT5G60910 // AT2G43010 // AT5G27420 // AT2G01505 // AT2G24130 // AT4G18510 // AT1G61610 // AT1G52830 // AT1G75…
GO:0007165	P	signal transduction	301	2860	1965	28362	1.3e-11	3.3e-09	// AT1G62400 // AT5G61270 // AT5G06870 // AT2G13810 // AT1G14390 // AT1G73670 // AT1G71020 // AT3G17510 // AT3G50950 // AT4G37790 // AT1G21240 // AT1G51830 // AT3G50930 // AT4G03460 // AT4G11330 // AT2G32680 // AT1G65390 // AT4G26080 // AT1G72910 // AT5G60910 // AT2G43010 // AT2G01505 // AT2G24130 // AT4G18510 // AT1G52830 // AT1G75820 // AT1G48480 // AT5G52020 // AT1G47370 // AT3G15730 // AT3G15…
GO:0044700	P	single organism signaling	303	2860	1995	28362	2.5e-11	6.2e-09	// AT1G62400 // AT5G61270 // AT5G06870 // AT2G13810 // AT2G21880 // AT1G73670 // AT1G71020 // AT3G17510 // AT3G50950 // AT4G37790 // AT1G21240 // AT1G51830 // AT3G50930 // AT4G03460 // AT4G11330 // AT2G32680 // AT1G65390 // AT4G26080 // AT1G72910 // AT5G60910 // AT2G43010 // AT1G14390 // AT2G01505 // AT2G24130 // AT4G18510 // AT1G52830 // AT1G75820 // AT1G48480 // AT5G52020 // AT1G47370 // AT3G15…
GO:0071310	P	cellular response to organic substance	180	2860	1023	28362	2.6e-11	6.2e-09	// AT2G13810 // AT1G71020 // AT4G37790 // AT4G03460 // AT4G17500 // AT2G43010 // AT1G52830 // AT5G52020 // AT1G71520 // AT4G32330 // AT3G15730 // AT3G15210 // AT1G19220 // AT1G19050 // AT1G74500 // AT1G72450 // AT4G03450 // AT5G01810 // AT3G51480 // AT5G41315 // AT5G57050 // AT4G03510 // AT1G73500 // AT5G18060 // AT5G43700 // AT3G52400 // AT5G25190 // AT3G15540 // AT5G67030 // AT1G79700 // AT2G40…
GO:0023052	P	signaling	303	2860	1997	28362	2.8e-11	6.6e-09	// AT1G62400 // AT5G61270 // AT5G06870 // AT2G13810 // AT2G21880 // AT1G73670 // AT1G71020 // AT3G17510 // AT3G50950 // AT4G37790 // AT1G21240 // AT1G51830 // AT3G50930 // AT4G03460 // AT4G11330 // AT2G32680 // AT1G65390 // AT4G26080 // AT1G72910 // AT5G60910 // AT2G43010 // AT1G14390 // AT2G01505 // AT2G24130 // AT4G18510 // AT1G52830 // AT1G75820 // AT1G48480 // AT5G52020 // AT1G47370 // AT3G15…
GO:0009605	P	response to external stimulus	251	2860	1582	28362	3.8e-11	8.8e-09	// AT5G65210 // AT5G46050 // AT5G61270 // AT1G80840 // AT4G11470 // AT2G26820 // AT5G45380 // AT3G53810 // AT3G53180 // AT1G16370 // AT3G05727 // AT2G13810 // AT5G46350 // AT5G45260 // AT2G43010 // AT4G03280 // AT1G61340 // AT4G37400 // AT1G03160 // AT2G14580 // AT5G52020 // AT2G21650 // AT5G14740 // AT3G15210 // AT3G49620 // AT1G21400 // AT2G47730 // AT4G16950 // AT2G35940 // AT2G39730 // AT1G20…
GO:0009765	P	photosynthesis, light harvesting	27	2860	44	28362	4.4e-11	9.8e-09	// AT1G29930 // AT1G75690 // AT3G61470 // AT3G27925 // AT2G05100 // ATCG00080 // AT5G39830 // AT1G08380 // AT1G50250 // ATCG00270 // AT2G40100 // AT1G29920 // AT3G27690 // ATCG00710 // AT1G15820 // AT3G47470 // AT3G08940 // AT2G34430 // AT1G03600 // AT2G05070 // ATCG00580 // AT1G19150 // AT1G76570 // AT1G61520 // AT1G45474 // AT4G10340 // AT5G54270
GO:0009607	P	response to biotic stimulus	208	2860	1253	28362	7e-11	1.5e-08	// AT5G65210 // AT5G46050 // AT1G80840 // AT4G11470 // AT2G26820 // AT3G53810 // AT3G53180 // AT4G03280 // AT2G13810 // AT5G46350 // AT5G45260 // AT1G61340 // AT4G37400 // AT1G03160 // AT2G14580 // AT5G52020 // AT3G15210 // AT2G47730 // AT4G16950 // AT2G35940 // AT2G39730 // AT5G25910 // AT2G26010 // AT1G42560 // AT3G59930 // AT3G51480 // AT3G55800 // AT1G14960 // AT1G73500 // AT5G38280 // AT1G09…
GO:0050794	P	regulation of cellular process	630	2860	4857	28362	9.4e-11	2e-08	// AT5G06870 // AT1G14390 // AT3G50950 // AT1G73500 // AT4G03460 // AT4G11330 // AT5G53200 // AT5G60910 // AT2G43010 // AT2G24130 // AT1G03160 // AT4G35470 // AT1G19220 // AT1G63470 // AT2G35940 // AT3G48260 // AT4G37780 // AT1G02065 // AT5G59870 // AT5G25910 // AT4G00940 // AT1G67810 // AT3G57300 // AT1G56500 // AT5G18060 // AT5G58650 // AT4G36570 // AT3G52400 // AT5G67030 // AT2G02710 // AT5G51…
GO:1901362	P	organic cyclic compound biosynthetic process	437	2860	3174	28362	2e-10	4.1e-08	// AT2G25180 // AT1G73500 // AT5G53200 // AT5G60910 // AT2G43010 // AT2G32440 // AT1G55940 // ATCG00180 // AT1G19220 // AT1G63470 // AT2G35940 // AT4G37780 // AT1G02065 // AT5G59870 // AT5G44480 // AT3G57300 // AT1G12740 // AT4G18650 // AT4G36570 // AT2G02710 // AT5G51790 // AT4G26220 // AT1G09500 // AT3G56710 // AT5G48150 // AT2G40490 // AT5G48010 // AT3G59060 // AT4G39330 // AT5G09240 // AT2G42…
GO:0009755	P	hormone-mediated signaling pathway	149	2860	821	28362	2.2e-10	4.4e-08	// AT1G71020 // AT4G37790 // AT4G17500 // AT2G43010 // AT1G52830 // AT5G52020 // AT1G71520 // AT3G15730 // AT3G15210 // AT1G19220 // AT1G19050 // AT1G74500 // AT1G72450 // AT1G19210 // AT5G01810 // AT3G51480 // AT5G41315 // AT5G57050 // AT1G73500 // AT5G18060 // AT5G43700 // AT3G52400 // AT3G15540 // AT1G19350 // AT1G79700 // AT2G40670 // AT4G39780 // AT1G79380 // AT1G73580 // AT1G28480 // AT1G80…
GO:0009753	P	response to jasmonic acid	61	2860	225	28362	3.3e-10	6.5e-08	// AT4G11280 // AT5G15310 // AT3G09600 // AT4G20860 // AT5G46050 // AT1G71020 // AT5G47220 // AT5G07010 // AT3G15500 // AT1G70700 // AT3G27920 // AT1G79380 // AT3G17860 // AT1G01060 // AT1G13960 // AT3G23240 // AT1G61340 // AT2G14580 // AT2G46830 // AT1G43160 // AT4G37760 // AT1G18710 // AT3G16470 // AT4G32940 // AT3G48360 // AT1G61120 // AT5G64900 // AT3G15210 // AT2G39730 // AT1G72450 // AT5G59…
GO:0009723	P	response to ethylene	74	2860	307	28362	4.4e-10	8.4e-08	// AT3G50060 // AT5G15310 // AT3G09600 // AT4G17500 // AT1G25560 // AT4G11280 // AT1G13960 // AT3G23230 // AT4G19690 // AT1G73500 // AT3G46590 // AT4G34410 // AT2G44840 // AT5G25190 // AT1G01060 // AT5G64900 // AT1G28370 // AT1G53170 // AT5G67190 // AT2G38120 // AT1G21140 // AT1G74840 // AT2G46830 // AT5G52020 // AT1G71520 // AT1G43160 // AT3G15730 // AT1G74930 // AT4G32940 // AT1G19220 // AT3G23…
GO:0009642	P	response to light intensity	46	2860	144	28362	6.8e-10	1.3e-07	// AT4G14690 // AT5G59820 // AT5G02120 // AT3G18780 // AT3G61470 // AT4G24230 // AT5G18170 // AT2G43010 // AT1G34000 // AT3G59060 // AT5G66570 // AT1G27730 // AT4G08920 // AT4G28610 // AT2G38230 // AT1G50250 // AT2G05100 // AT1G71030 // AT2G06850 // AT5G16400 // AT5G65010 // AT4G04850 // AT5G20230 // AT3G27690 // AT1G67740 // AT4G32770 // AT3G51910 // AT5G47390 // AT3G47470 // AT5G57050 // AT1G68…
GO:0006091	P	generation of precursor metabolites and energy	82	2860	364	28362	8.2e-10	1.5e-07	// AT1G29930 // AT4G22890 // ATCG00420 // AT1G08380 // ATCG01110 // AT1G75690 // AT1G05575 // AT3G27925 // AT5G21930 // AT1G14150 // AT3G61470 // AT5G50950 // AT2G46820 // AT4G03280 // AT5G19220 // AT5G09660 // AT2G01918 // AT2G05100 // ATCG00080 // AT1G50250 // ATCG01100 // AT5G39830 // AT1G19530 // ATCG00470 // AT5G66570 // AT5G24120 // AT4G01050 // AT5G54270 // ATCG00020 // AT1G18270 // AT1G12…
GO:0051707	P	response to other organism	197	2860	1210	28362	9.2e-10	1.7e-07	// AT5G65210 // AT5G46050 // AT1G80840 // AT4G11470 // AT2G26820 // AT3G53810 // AT3G53180 // AT4G03280 // AT2G13810 // AT5G46350 // AT5G45260 // AT1G61340 // AT4G37400 // AT1G03160 // AT2G14580 // AT5G52020 // AT3G15210 // AT2G47730 // AT4G16950 // AT2G35940 // AT2G39730 // AT5G25910 // AT2G26010 // AT5G13580 // AT3G59930 // AT3G51480 // AT3G55800 // AT1G73500 // AT5G38280 // AT1G09750 // AT5G27…
GO:0043207	P	response to external biotic stimulus	197	2860	1212	28362	1e-09	1.8e-07	// AT5G65210 // AT5G46050 // AT1G80840 // AT4G11470 // AT2G26820 // AT3G53810 // AT3G53180 // AT4G03280 // AT2G13810 // AT5G46350 // AT5G45260 // AT1G61340 // AT4G37400 // AT1G03160 // AT2G14580 // AT5G52020 // AT3G15210 // AT2G47730 // AT4G16950 // AT2G35940 // AT2G39730 // AT5G25910 // AT2G26010 // AT5G13580 // AT3G59930 // AT3G51480 // AT3G55800 // AT1G73500 // AT5G38280 // AT1G09750 // AT5G27…
GO:0018298	P	protein-chromophore linkage	25	2860	46	28362	1.5e-09	2.6e-07	// AT1G29930 // AT5G02120 // AT1G29920 // AT3G61470 // AT2G05100 // AT4G08920 // ATCG00020 // ATCG00270 // AT2G40100 // AT3G45780 // AT3G27690 // AT1G15820 // AT3G47470 // AT3G08940 // AT4G18130 // AT2G34430 // AT2G05070 // AT1G19150 // AT1G76570 // AT1G61520 // AT2G02710 // AT1G45474 // AT4G10340 // ATCG00280 // AT5G54270
GO:0006629	P	lipid metabolic process	168	2860	994	28362	1.6e-09	2.8e-07	// AT3G08510 // AT3G44550 // AT5G04980 // AT3G63240 // AT4G01950 // AT5G38970 // AT4G15393 // AT3G45130 // AT3G03990 // AT2G34500 // AT2G32440 // AT1G55940 // AT1G56670 // AT5G47990 // AT1G20330 // AT1G12610 // AT5G61670 // AT4G22540 // AT5G15530 // AT2G03760 // AT2G28630 // AT4G25860 // AT1G18460 // AT1G73740 // AT5G58784 // AT1G66960 // AT1G25450 // AT3G60620 // AT1G66970 // AT1G06360 // AT1G02…
GO:0009751	P	response to salicylic acid	56	2860	209	28362	2.4e-09	4.1e-07	// AT3G50060 // AT5G15310 // AT3G09600 // AT1G80840 // AT5G46050 // AT3G02885 // AT2G37710 // AT4G03460 // AT3G50930 // AT5G54610 // AT1G01060 // AT1G13960 // AT1G34670 // AT2G13810 // AT1G61340 // AT5G17960 // AT1G74840 // AT2G46830 // AT4G37610 // AT5G65790 // AT4G32940 // AT3G48360 // AT2G47190 // AT2G03760 // AT1G79680 // AT1G76680 // AT4G14400 // AT4G03450 // AT3G46130 // AT1G43160 // AT5G17…
GO:0050789	P	regulation of biological process	667	2860	5306	28362	2.9e-09	4.7e-07	// AT5G06870 // AT1G14390 // AT3G50950 // AT1G73500 // AT4G33000 // AT4G03460 // AT4G11330 // AT5G53200 // AT5G60910 // AT2G43010 // AT2G24130 // AT1G03160 // AT4G35470 // AT1G19220 // AT1G63470 // AT2G35940 // AT3G48260 // AT4G37780 // AT1G02065 // AT5G59870 // AT1G11580 // AT4G00940 // AT1G67810 // AT3G57300 // AT4G31820 // AT1G56500 // AT5G18060 // AT1G20450 // AT5G58650 // AT4G36570 // AT3G52…
GO:0005975	P	carbohydrate metabolic process	186	2860	1144	28362	3e-09	4.9e-07	// AT4G22080 // AT1G24320 // AT1G11720 // AT4G28490 // AT4G19820 // AT1G56680 // AT2G41680 // AT2G23410 // AT2G25450 // AT5G19220 // AT3G59480 // AT1G09910 // AT1G51470 // AT5G04970 // AT4G12720 // AT1G14080 // AT1G12900 // AT1G22710 // AT1G66270 // AT1G01090 // AT1G64770 // AT1G07110 // AT2G32810 // AT1G09350 // AT1G73740 // AT5G58784 // AT4G27820 // AT1G11580 // AT5G44480 // AT1G43670 // AT5G24…
GO:0009768	P	photosynthesis, light harvesting in photosystem I	18	2860	23	28362	5e-09	7.9e-07	// AT1G29930 // AT1G29920 // AT1G08380 // AT2G05100 // AT1G45474 // AT2G05070 // AT1G19150 // AT1G61520 // AT1G15820 // AT3G61470 // AT1G76570 // AT3G27690 // AT2G40100 // AT3G47470 // AT4G10340 // AT3G08940 // AT2G34430 // AT5G54270
GO:0065007	P	biological regulation	746	2860	6062	28362	6.6e-09	1e-06	// AT5G06300 // AT5G06870 // AT1G14390 // AT3G50950 // AT1G73500 // AT4G33000 // AT4G03460 // AT4G11330 // AT5G53200 // AT5G59940 // AT5G60910 // AT2G43010 // AT2G32440 // AT1G55940 // AT2G24130 // AT1G71050 // AT1G03160 // AT5G43890 // AT4G35470 // AT1G19220 // AT1G63470 // AT2G35940 // AT3G48260 // AT4G37780 // AT1G02065 // AT5G59870 // AT1G11580 // AT4G00940 // AT1G67810 // AT3G57300 // AT3G05…
GO:0009767	P	photosynthetic electron transport chain	26	2860	56	28362	9.2e-09	1.4e-06	// AT4G22890 // ATCG00020 // AT4G04640 // AT5G21930 // AT1G14150 // AT2G01918 // AT1G08380 // AT5G66570 // ATCG00270 // AT1G50250 // AT4G03280 // AT4G01050 // AT5G49740 // ATCG01060 // AT1G64770 // AT1G15980 // AT1G67740 // AT2G01590 // AT1G18730 // AT5G57050 // ATCG00540 // ATCG01110 // ATCG00280 // AT3G54050 // AT2G46820 // AT1G60950
GO:0042742	P	defense response to bacterium	77	2860	354	28362	9.8e-09	1.5e-06	// AT5G65210 // AT5G46050 // AT1G80840 // AT2G38470 // AT4G11470 // AT4G12720 // AT2G30750 // AT5G22250 // AT5G46330 // AT2G39730 // AT5G44070 // AT3G20600 // AT1G79380 // AT4G03280 // AT4G24230 // AT2G05940 // AT3G44260 // AT5G45260 // AT5G46350 // AT2G13810 // AT1G59870 // AT1G09340 // AT2G19990 // AT5G66570 // AT1G51890 // AT1G03160 // AT4G01050 // AT2G47130 // AT5G47220 // AT3G53810 // AT3G04…
GO:0019438	P	aromatic compound biosynthetic process	411	2860	3058	28362	1.1e-08	1.6e-06	// AT1G73500 // AT5G53200 // AT5G60910 // AT2G43010 // ATCG00180 // AT1G19220 // AT1G63470 // AT2G35940 // AT4G37780 // AT1G02065 // AT5G59870 // AT5G44480 // AT3G57300 // AT4G18650 // AT4G36570 // AT2G02710 // AT5G51790 // AT4G26220 // AT1G09500 // AT3G56710 // AT5G48150 // AT2G40490 // AT3G59060 // AT4G39330 // AT5G09240 // AT2G42200 // AT3G50870 // AT4G27310 // AT5G57520 // AT1G67980 // AT1G75…
GO:0044281	P	small molecule metabolic process	239	2860	1597	28362	1.2e-08	1.7e-06	// AT3G03910 // AT5G07010 // AT2G38230 // AT2G13810 // AT2G46740 // AT1G66140 // AT2G25450 // AT2G04842 // AT3G30775 // AT3G59480 // AT1G07110 // AT1G70580 // AT2G32440 // AT5G63790 // AT2G04650 // AT1G51470 // AT4G36400 // AT5G52020 // AT1G12610 // AT1G08630 // AT1G12900 // AT2G26080 // AT5G15530 // AT1G06100 // AT1G67560 // AT2G28630 // AT2G29090 // AT5G58784 // AT2G41880 // AT1G25450 // AT5G44…
GO:0010035	P	response to inorganic substance	155	2860	926	28362	1.2e-08	1.8e-06	// AT1G33240 // AT3G07720 // AT3G54660 // AT2G41680 // AT5G53470 // AT4G37790 // AT1G16370 // AT3G56240 // AT3G20250 // AT5G46350 // AT2G37430 // AT1G71050 // AT1G71030 // AT1G12610 // AT3G15730 // AT5G39610 // AT1G20450 // AT5G10230 // AT4G33010 // AT5G57050 // AT4G31940 // AT4G21830 // AT2G42540 // AT1G62480 // AT2G42620 // AT5G07700 // AT1G09340 // AT1G32540 // AT3G16800 // AT1G78870 // AT5G49…
GO:0014070	P	response to organic cyclic compound	82	2860	405	28362	5.1e-08	7.1e-06	// AT3G50060 // AT5G15310 // AT3G02120 // AT1G80840 // AT5G17960 // AT5G46050 // AT3G02885 // AT1G04240 // AT2G46070 // AT2G37710 // AT3G50750 // AT1G71930 // AT1G79680 // AT3G09600 // AT4G03460 // AT3G50930 // AT5G54610 // AT1G01060 // AT2G01520 // AT1G34670 // AT2G13810 // AT1G59870 // AT1G61340 // AT5G57560 // AT4G08920 // AT2G14580 // AT2G46830 // AT2G44080 // AT4G37610 // AT5G65790 // AT4G32…
GO:0055085	P	transmembrane transport	118	2860	667	28362	5.6e-08	7.7e-06	// AT4G14690 // AT5G45380 // AT1G30420 // AT5G26200 // AT4G21120 // AT1G28010 // AT1G16370 // AT3G56240 // AT2G25810 // AT2G38060 // AT3G16690 // AT1G58200 // AT4G36670 // AT5G19500 // AT4G04640 // AT3G02850 // AT5G60660 // AT3G14810 // AT2G48020 // AT5G62000 // AT1G26440 // AT5G03570 // AT1G60160 // AT4G28700 // AT2G32270 // AT2G34190 // AT1G15210 // AT5G46110 // AT1G76800 // AT4G32260 // AT5G14…
GO:0006811	P	ion transport	115	2860	645	28362	5.7e-08	7.8e-06	// AT5G49730 // AT4G21120 // AT4G33000 // AT3G56240 // AT1G71050 // AT3G26570 // AT2G25810 // AT2G38060 // AT5G15240 // AT1G58200 // AT4G04850 // AT5G19500 // AT5G02170 // AT3G02850 // AT5G60660 // AT3G14810 // AT2G48020 // AT4G04340 // AT1G64150 // AT5G03570 // AT1G60160 // AT4G28700 // AT2G32270 // AT1G69450 // AT5G49630 // AT3G54830 // AT4G32260 // AT5G14570 // AT5G64290 // AT3G61430 // AT5G44…
GO:0009414	P	response to water deprivation	73	2860	347	28362	7.4e-08	9.9e-06	// AT1G33240 // AT2G25180 // AT2G38470 // AT3G46620 // AT5G17960 // AT1G52400 // AT5G23010 // AT3G61430 // AT4G37790 // AT3G50970 // AT1G16370 // AT4G04330 // AT3G20250 // AT1G01620 // AT5G45340 // AT2G05100 // AT1G62280 // AT1G20440 // AT5G61590 // AT5G59550 // AT1G27730 // AT4G08920 // AT3G15500 // AT5G52050 // AT1G12610 // AT5G65730 // AT1G43160 // AT5G26920 // AT4G27410 // AT2G47190 // AT2G28…
GO:0009415	P	response to water	74	2860	355	28362	8.3e-08	1.1e-05	// AT1G33240 // AT2G25180 // AT2G38470 // AT3G46620 // AT5G17960 // AT1G52400 // AT5G23010 // AT3G61430 // AT4G37790 // AT3G50970 // AT1G16370 // AT4G04330 // AT3G20250 // AT1G01620 // AT5G45340 // AT2G05100 // AT1G62280 // AT1G20440 // AT5G61590 // AT5G59550 // AT1G27730 // AT4G08920 // AT3G15500 // AT5G52050 // AT1G12610 // AT5G65730 // AT1G43160 // AT5G26920 // AT4G27410 // AT2G47190 // AT2G28…
GO:0009056	P	catabolic process	213	2860	1430	28362	1.1e-07	1.4e-05	// AT3G08510 // AT4G19820 // AT1G56680 // AT2G41680 // AT5G64100 // AT1G44970 // AT4G28490 // AT1G70580 // AT1G51470 // AT1G56670 // AT1G11080 // AT1G08630 // AT1G50250 // AT1G12900 // AT2G26080 // AT2G47730 // AT4G21600 // AT1G64390 // AT4G24040 // AT1G11580 // AT5G47500 // AT1G43670 // AT5G15180 // AT5G16080 // AT5G20860 // AT1G17170 // AT1G03090 // AT3G03530 // AT4G33010 // AT4G11370 // AT1G31…
GO:0002376	P	immune system process	75	2860	369	28362	1.6e-07	2.1e-05	// AT1G66980 // AT4G16860 // AT1G80840 // AT4G37870 // AT4G12720 // AT2G30750 // AT2G39200 // ATCG00480 // AT3G50930 // AT5G47220 // AT5G05300 // AT3G51480 // AT3G20600 // AT3G45640 // AT3G43300 // AT2G13810 // AT5G46350 // AT5G45260 // AT2G23770 // AT4G18470 // AT5G13190 // AT1G59870 // AT2G35980 // AT1G03160 // AT2G14580 // AT2G26560 // AT1G47370 // AT5G26920 // AT1G28380 // AT5G10760 // AT5G39…
GO:0006355	P	regulation of transcription, DNA-templated	331	2860	2443	28362	1.8e-07	2.3e-05	// AT5G65210 // AT3G50060 // AT4G39410 // AT1G80840 // AT3G06590 // AT1G01060 // AT1G22590 // AT1G51700 // AT1G13960 // AT5G61270 // AT4G33470 // AT4G37790 // AT4G35900 // AT2G45660 // AT3G46600 // AT1G64000 // AT3G47500 // AT2G29060 // AT5G65790 // AT1G19510 // AT5G57660 // AT5G53200 // AT5G26920 // AT4G18470 // AT2G43010 // AT3G45260 // AT5G63790 // AT2G40620 // AT4G39250 // AT1G25560 // AT1G05…
GO:2001141	P	regulation of RNA biosynthetic process	331	2860	2445	28362	2e-07	2.4e-05	// AT5G65210 // AT3G50060 // AT4G39410 // AT1G80840 // AT3G06590 // AT1G01060 // AT1G22590 // AT1G51700 // AT1G13960 // AT5G61270 // AT4G33470 // AT4G37790 // AT4G35900 // AT2G45660 // AT3G46600 // AT1G64000 // AT3G47500 // AT2G29060 // AT5G65790 // AT1G19510 // AT5G57660 // AT5G53200 // AT5G26920 // AT4G18470 // AT2G43010 // AT3G45260 // AT5G63790 // AT2G40620 // AT4G39250 // AT1G25560 // AT1G05…
GO:1903506	P	regulation of nucleic acid-templated transcription	331	2860	2445	28362	2e-07	2.4e-05	// AT5G65210 // AT3G50060 // AT4G39410 // AT1G80840 // AT3G06590 // AT1G01060 // AT1G22590 // AT1G51700 // AT1G13960 // AT5G61270 // AT4G33470 // AT4G37790 // AT4G35900 // AT2G45660 // AT3G46600 // AT1G64000 // AT3G47500 // AT2G29060 // AT5G65790 // AT1G19510 // AT5G57660 // AT5G53200 // AT5G26920 // AT4G18470 // AT2G43010 // AT3G45260 // AT5G63790 // AT2G40620 // AT4G39250 // AT1G25560 // AT1G05…
GO:0009733	P	response to auxin	80	2860	407	28362	2.1e-07	2.6e-05	// AT4G11280 // AT5G15310 // AT3G09600 // AT1G29500 // AT1G52830 // AT5G54500 // AT4G14550 // AT5G17300 // AT2G46070 // AT4G19690 // AT2G46830 // AT1G71930 // AT1G29510 // AT5G48070 // AT3G03830 // AT1G29460 // AT1G26870 // AT1G34670 // AT2G43010 // AT1G59870 // AT3G59060 // AT2G38120 // AT3G07390 // AT1G14350 // AT5G12050 // AT2G01420 // AT1G76520 // AT2G06850 // AT3G42800 // AT1G19220 // AT3G48…
GO:0098542	P	defense response to other organism	150	2860	936	28362	2.3e-07	2.7e-05	// AT5G65210 // AT5G46050 // AT1G80840 // AT4G11470 // AT3G53810 // AT4G03280 // AT2G13810 // AT5G46350 // AT5G45260 // AT4G37400 // AT1G03160 // AT2G14580 // AT5G52020 // AT3G15210 // AT2G47730 // AT4G16950 // AT2G39730 // AT5G25910 // AT2G26010 // AT3G59930 // AT3G51480 // AT3G55800 // AT1G09750 // AT5G27420 // AT4G14400 // AT1G19350 // AT2G45220 // AT1G32540 // AT3G52400 // AT1G56510 // AT3G56…
GO:0044550	P	secondary metabolite biosynthetic process	66	2860	311	28362	2.3e-07	2.7e-05	// AT5G05340 // AT3G10340 // AT4G39410 // AT5G47990 // AT1G11600 // AT2G38470 // AT1G80820 // AT5G04230 // AT2G30750 // AT3G20940 // AT5G23010 // AT1G73500 // AT1G66800 // AT2G25450 // AT3G53260 // AT2G35660 // AT5G67030 // AT3G45640 // AT1G64160 // AT2G21100 // AT3G19450 // AT3G48290 // AT5G66390 // AT4G37400 // AT1G65870 // AT4G15760 // AT4G31970 // AT4G13310 // AT1G77530 // AT1G22640 // AT3G26…
GO:0006810	P	transport	324	2860	2391	28362	2.5e-07	2.9e-05	// AT5G49730 // AT4G14690 // AT5G56080 // AT5G46050 // AT5G45380 // AT1G30420 // AT5G26200 // AT1G15210 // AT5G47450 // AT1G14150 // AT1G28010 // AT4G33000 // AT1G16370 // AT3G56240 // AT4G16520 // AT3G18200 // AT2G37840 // AT1G71050 // AT4G18205 // AT4G35060 // AT3G26570 // AT2G37450 // AT4G30420 // AT2G10940 // AT1G75100 // AT5G46900 // AT1G22710 // ATCG01040 // AT4G09350 // AT4G12510 // AT4G09…
GO:0051234	P	establishment of localization	325	2860	2406	28362	3.1e-07	3.5e-05	// AT5G49730 // AT4G14690 // AT5G56080 // AT5G46050 // AT5G45380 // AT1G30420 // AT5G26200 // AT1G15210 // AT5G47450 // AT1G14150 // AT1G28010 // AT4G33000 // AT1G16370 // AT3G56240 // AT4G16520 // AT3G18200 // AT2G37840 // AT1G71050 // AT4G18205 // AT4G35060 // AT3G26570 // AT2G37450 // AT4G30420 // AT2G10940 // AT1G75100 // AT5G46900 // AT1G22710 // ATCG01040 // AT4G09350 // AT4G12510 // AT4G09…
GO:0009409	P	response to cold	76	2860	384	28362	3.4e-07	3.8e-05	// AT2G01918 // AT3G50970 // AT5G10030 // AT2G38470 // AT1G80820 // AT5G59820 // ATCG00480 // AT3G16460 // AT2G39730 // AT1G61520 // AT4G24540 // AT3G45640 // AT5G57560 // AT2G05100 // AT1G03680 // AT4G26080 // AT1G20440 // AT2G46830 // AT1G27730 // AT4G34150 // AT1G12610 // AT1G66270 // AT1G12860 // AT2G40140 // AT2G15970 // AT3G16470 // AT2G42530 // AT3G48360 // AT2G47730 // AT3G16690 // AT1G20…
GO:0009639	P	response to red or far red light	52	2860	222	28362	3.5e-07	3.8e-05	// AT1G14290 // AT4G39070 // AT5G04190 // AT2G40100 // AT4G14690 // AT1G52830 // AT5G61270 // AT5G44110 // AT4G38960 // AT5G48150 // AT3G18780 // AT1G18810 // AT5G45340 // AT2G43010 // AT2G31380 // AT5G52250 // AT5G24120 // AT4G08920 // AT1G67090 // AT2G21650 // AT2G46790 // AT2G05100 // AT3G27690 // AT1G06040 // AT2G29090 // AT2G35940 // AT3G08010 // AT3G48590 // AT1G29920 // AT1G75540 // AT3G58…
GO:0045087	P	innate immune response	67	2860	323	28362	3.9e-07	4.2e-05	// AT1G66980 // AT4G16860 // AT2G13810 // AT4G37870 // AT4G12720 // AT2G30750 // AT2G39200 // ATCG00480 // AT3G50930 // AT5G47220 // AT5G05300 // AT3G51480 // AT3G20600 // AT3G45640 // AT3G43300 // AT5G45260 // AT2G23770 // AT4G18470 // AT5G13190 // AT1G59870 // AT1G03160 // AT2G14580 // AT2G26560 // AT1G47370 // AT5G26920 // AT1G28380 // AT5G10760 // AT5G39610 // AT4G16950 // AT2G44490 // AT2G40…
GO:1901701	P	cellular response to oxygen-containing compound	110	2860	635	28362	3.9e-07	4.2e-05	// AT2G13810 // AT2G41680 // AT4G37790 // AT1G16370 // AT4G03460 // AT3G03990 // AT5G46350 // AT3G15730 // AT3G15210 // AT1G74500 // AT1G72450 // AT4G03450 // AT5G01810 // AT3G51480 // AT5G41315 // AT5G57050 // AT3G52400 // AT5G67030 // AT1G09340 // AT1G32540 // AT2G44080 // AT3G23240 // AT1G76800 // AT1G28480 // AT1G80340 // AT5G63470 // AT3G46620 // AT1G16420 // AT3G50750 // AT5G25980 // AT1G19…
GO:0018130	P	heterocycle biosynthetic process	387	2860	2957	28362	4e-07	4.3e-05	// AT2G25180 // AT1G73500 // AT5G53200 // AT5G60910 // AT2G43010 // ATCG00180 // AT1G19220 // AT1G63470 // AT2G35940 // AT4G37780 // AT1G02065 // AT5G59870 // AT5G44480 // AT3G57300 // AT4G18650 // AT4G36570 // AT2G02710 // AT5G51790 // AT3G56710 // AT5G48150 // AT2G40490 // AT3G59060 // AT5G09240 // AT2G42200 // AT3G50870 // AT4G27310 // AT5G57520 // AT1G75540 // AT3G61310 // AT1G32060 // AT1G07…
GO:0051252	P	regulation of RNA metabolic process	331	2860	2474	28362	5.3e-07	5.6e-05	// AT5G65210 // AT3G50060 // AT4G39410 // AT1G80840 // AT3G06590 // AT1G01060 // AT1G22590 // AT1G51700 // AT1G13960 // AT5G61270 // AT4G33470 // AT4G37790 // AT4G35900 // AT2G45660 // AT3G46600 // AT1G64000 // AT3G47500 // AT2G29060 // AT5G65790 // AT1G19510 // AT5G57660 // AT5G53200 // AT5G26920 // AT4G18470 // AT2G43010 // AT3G45260 // AT5G63790 // AT2G40620 // AT4G39250 // AT1G25560 // AT1G05…
GO:0006351	P	transcription, DNA-templated	340	2860	2559	28362	6.5e-07	6.8e-05	// AT1G33240 // AT3G50060 // AT4G39410 // AT1G80840 // ATCG00740 // AT1G01060 // AT1G22590 // AT1G51700 // AT1G13960 // AT5G61270 // AT4G33470 // AT4G37790 // AT4G35900 // AT2G45660 // AT3G46600 // AT1G64000 // AT3G47500 // AT2G29060 // AT5G65790 // AT1G19510 // AT5G57660 // AT5G53200 // AT5G57520 // AT4G18470 // AT2G43010 // AT3G45260 // AT5G63790 // AT2G40620 // AT4G39250 // AT1G25560 // AT1G05…
GO:0097659	P	nucleic acid-templated transcription	340	2860	2561	28362	7e-07	7.1e-05	// AT1G33240 // AT3G50060 // AT4G39410 // AT1G80840 // ATCG00740 // AT1G01060 // AT1G22590 // AT1G51700 // AT1G13960 // AT5G61270 // AT4G33470 // AT4G37790 // AT4G35900 // AT2G45660 // AT3G46600 // AT1G64000 // AT3G47500 // AT2G29060 // AT5G65790 // AT1G19510 // AT5G57660 // AT5G53200 // AT5G57520 // AT4G18470 // AT2G43010 // AT3G45260 // AT5G63790 // AT2G40620 // AT4G39250 // AT1G25560 // AT1G05…
GO:0051179	P	localization	335	2860	2517	28362	6.9e-07	7.1e-05	// AT5G49730 // AT4G14690 // AT5G56080 // AT5G46050 // AT5G45380 // AT1G30420 // AT5G26200 // AT1G15210 // AT5G47450 // AT1G14150 // AT1G28010 // AT4G33000 // AT1G16370 // AT3G56240 // AT4G16520 // AT3G18200 // AT3G30340 // AT2G37840 // AT1G71050 // AT4G18205 // AT4G35060 // AT3G26570 // AT2G37450 // AT4G30420 // AT2G10940 // AT1G75100 // AT5G46900 // AT1G22710 // ATCG01040 // AT4G09350 // AT4G12…
GO:0032774	P	RNA biosynthetic process	340	2860	2566	28362	8.2e-07	8.3e-05	// AT1G33240 // AT3G50060 // AT4G39410 // AT1G80840 // ATCG00740 // AT1G01060 // AT1G22590 // AT1G51700 // AT1G13960 // AT5G61270 // AT4G33470 // AT4G37790 // AT4G35900 // AT2G45660 // AT3G46600 // AT1G64000 // AT3G47500 // AT2G29060 // AT5G65790 // AT1G19510 // AT5G57660 // AT5G53200 // AT5G57520 // AT4G18470 // AT2G43010 // AT3G45260 // AT5G63790 // AT2G40620 // AT4G39250 // AT1G25560 // AT1G05…
GO:0042592	P	homeostatic process	96	2860	542	28362	9e-07	9e-05	// AT3G54660 // AT2G41680 // AT5G54510 // AT5G38970 // AT4G15680 // AT4G37390 // AT3G21460 // AT3G56240 // AT1G11530 // AT2G32440 // AT1G55940 // AT4G35060 // AT4G30110 // AT5G55250 // AT3G02850 // AT1G66970 // AT3G51480 // AT4G15690 // AT5G03570 // AT1G12740 // AT5G04340 // AT4G33000 // AT1G76800 // AT1G28480 // AT5G51720 // AT1G52400 // AT2G29110 // AT3G15360 // AT2G37025 // AT4G08920 // AT2G37…
GO:0033993	P	response to lipid	126	2860	772	28362	9.2e-07	9.1e-05	// AT5G46050 // AT3G17510 // AT4G37790 // AT5G65790 // AT3G03990 // AT5G46350 // AT1G61340 // AT1G71030 // AT2G40130 // AT3G15730 // AT5G39610 // AT1G74500 // AT2G35940 // AT3G02850 // AT1G43670 // AT2G05070 // AT5G01810 // AT5G62000 // AT5G57050 // AT1G20450 // AT2G42540 // AT5G27420 // AT3G27920 // AT1G19350 // AT3G19580 // AT1G73580 // AT1G18570 // AT1G22640 // AT1G80340 // AT5G54230 // AT3G50…
GO:0006955	P	immune response	67	2860	333	28362	9.9e-07	9.5e-05	// AT1G66980 // AT4G16860 // AT2G13810 // AT4G37870 // AT4G12720 // AT2G30750 // AT2G39200 // ATCG00480 // AT3G50930 // AT5G47220 // AT5G05300 // AT3G51480 // AT3G20600 // AT3G45640 // AT3G43300 // AT5G45260 // AT2G23770 // AT4G18470 // AT5G13190 // AT1G59870 // AT1G03160 // AT2G14580 // AT2G26560 // AT1G47370 // AT5G26920 // AT1G28380 // AT5G10760 // AT5G39610 // AT4G16950 // AT2G44490 // AT2G40…
GO:0010114	P	response to red light	24	2860	65	28362	9.8e-07	9.5e-05	// AT4G14690 // AT5G44110 // AT3G18780 // AT2G05100 // AT5G52250 // AT5G24120 // AT4G08920 // AT1G67090 // AT2G21650 // AT2G43010 // AT2G40100 // AT2G29090 // AT1G29920 // AT3G27690 // AT1G59940 // AT3G61600 // AT3G08940 // AT2G05070 // AT4G32280 // AT1G19150 // AT5G67030 // AT1G69530 // AT4G10340 // AT1G80340
GO:0071704	P	organic substance metabolic process	1204	2860	10672	28362	1.7e-06	0.00016	// AT5G06300 // AT1G11720 // AT1G09910 // AT5G61560 // AT3G16720 // AT5G60780 // AT2G25900 // AT4G11330 // AT4G37010 // AT2G35050 // AT5G53200 // AT5G58870 // AT2G43010 // AT2G32440 // AT1G55940 // AT2G24130 // AT4G37400 // AT4G36400 // AT4G25290 // AT1G71030 // AT1G08630 // ATCG00020 // AT4G21510 // AT1G57870 // AT1G19220 // AT1G63470 // AT1G75690 // AT1G64770 // AT1G67560 // AT2G35940 // AT2G28…
GO:0019219	P	regulation of nucleobase-containing compound metabolic process	333	2860	2529	28362	1.8e-06	0.00017	// AT1G33240 // AT3G50060 // AT4G39410 // AT1G80840 // AT3G06590 // AT1G01060 // AT1G22590 // AT1G51700 // AT1G13960 // AT5G61270 // AT4G33470 // AT4G37790 // AT4G35900 // AT2G45660 // AT3G46600 // AT1G64000 // AT3G47500 // AT2G29060 // AT5G65790 // AT1G19510 // AT5G57660 // AT5G53200 // AT5G26920 // AT4G18470 // AT2G43010 // AT3G45260 // AT5G63790 // AT2G40620 // AT4G39250 // AT1G25560 // AT1G05…
GO:0034654	P	nucleobase-containing compound biosynthetic process	359	2860	2781	28362	3.5e-06	0.00033	// AT1G73500 // AT5G53200 // AT5G60910 // AT2G43010 // ATCG00180 // AT1G19220 // AT1G63470 // AT2G35940 // AT4G37780 // AT1G02065 // AT5G59870 // AT5G44480 // AT3G57300 // AT4G18650 // AT4G36570 // AT2G02710 // AT5G51790 // AT3G56710 // AT5G48150 // AT3G59060 // AT5G09240 // AT2G42200 // AT3G50870 // AT4G27310 // AT5G57520 // AT1G75540 // AT3G61310 // AT1G32060 // AT1G07480 // AT3G46090 // AT3G22…
GO:0043436	P	oxoacid metabolic process	148	2860	973	28362	3.6e-06	0.00034	// AT3G03910 // AT5G07010 // AT2G13810 // AT2G46740 // AT2G25450 // AT2G04842 // AT1G70580 // AT5G63790 // AT2G04650 // AT1G51470 // AT4G36400 // AT5G52020 // AT1G12610 // AT1G08630 // AT1G12900 // AT2G26080 // AT5G15530 // AT1G06100 // AT2G28630 // AT2G29090 // AT1G25450 // AT5G64050 // AT3G22740 // AT1G06360 // AT1G03090 // AT4G33010 // AT1G10070 // AT3G09920 // AT5G07700 // AT1G79700 // AT5G67…
GO:0031323	P	regulation of cellular metabolic process	381	2860	2980	28362	3.8e-06	0.00035	// AT1G73500 // AT5G53200 // AT5G60910 // AT2G43010 // AT1G19220 // AT1G63470 // AT2G35940 // AT4G37780 // AT1G02065 // AT5G59870 // AT1G11580 // AT4G00940 // AT3G57300 // AT4G36570 // AT2G02710 // AT5G51790 // AT3G56710 // AT5G48150 // AT3G59060 // AT5G09240 // AT2G42200 // AT3G50870 // AT4G27310 // AT5G57520 // AT1G75540 // AT3G61310 // AT1G80440 // AT3G46090 // AT3G22961 // AT2G03710 // AT2G32…
GO:0006720	P	isoprenoid metabolic process	41	2860	172	28362	4e-06	0.00036	// AT4G15340 // AT1G78970 // AT1G06570 // AT4G13280 // AT2G48120 // AT3G14530 // AT3G45130 // AT1G02400 // AT3G20160 // AT3G03990 // AT2G32440 // AT5G48010 // AT4G32770 // AT1G78440 // AT1G12610 // AT5G61670 // AT2G23400 // AT1G61120 // AT3G10230 // AT3G25820 // AT5G58784 // AT1G66960 // AT4G13830 // AT1G17050 // AT4G34350 // AT3G29430 // AT4G15370 // AT1G68320 // AT2G23410 // AT3G29410 // AT4G16…
GO:0009889	P	regulation of biosynthetic process	355	2860	2752	28362	4.3e-06	0.00038	// AT1G73500 // AT5G53200 // AT5G60910 // AT2G43010 // AT1G19220 // AT1G63470 // AT2G35940 // AT4G37780 // AT1G02065 // AT5G59870 // AT1G11580 // AT4G00940 // AT3G57300 // AT4G36570 // AT2G02710 // AT5G51790 // AT3G56710 // AT5G48150 // AT3G59060 // AT5G09240 // AT2G42200 // AT3G50870 // AT4G27310 // AT5G57520 // AT1G75540 // AT3G61310 // AT3G46090 // AT3G22961 // AT2G03710 // AT2G32100 // AT1G55…
GO:0031326	P	regulation of cellular biosynthetic process	353	2860	2734	28362	4.2e-06	0.00038	// AT1G73500 // AT5G53200 // AT5G60910 // AT2G43010 // AT1G19220 // AT1G63470 // AT2G35940 // AT4G37780 // AT1G02065 // AT5G59870 // AT1G11580 // AT4G00940 // AT3G57300 // AT4G36570 // AT2G02710 // AT5G51790 // AT3G56710 // AT5G48150 // AT3G59060 // AT5G09240 // AT2G42200 // AT3G50870 // AT4G27310 // AT5G57520 // AT1G75540 // AT3G61310 // AT3G46090 // AT3G22961 // AT2G03710 // AT2G32100 // AT1G55…
GO:0071369	P	cellular response to ethylene stimulus	46	2860	206	28362	4.8e-06	0.00042	// AT5G47220 // AT3G23230 // AT4G17500 // AT1G25560 // AT5G25350 // AT4G19690 // AT1G73500 // AT2G44840 // AT5G25190 // AT1G28370 // AT1G53170 // AT5G67190 // AT5G61590 // AT1G21140 // AT5G52020 // AT1G71520 // AT4G39780 // AT3G15730 // AT1G74930 // AT3G23240 // AT3G62680 // AT2G28160 // AT5G47230 // AT1G62300 // AT4G32040 // AT1G68840 // AT2G20880 // AT2G39250 // AT5G56080 // AT5G61600 // AT3G25…
GO:0006820	P	anion transport	49	2860	227	28362	5.3e-06	0.00046	// AT5G41800 // AT5G14570 // AT5G64290 // AT5G46330 // AT4G21120 // AT5G44070 // AT4G24230 // AT3G45710 // AT3G01550 // AT1G62280 // AT2G38120 // AT1G80760 // AT4G08920 // AT5G40890 // AT3G26570 // AT5G60780 // AT3G23430 // AT2G38060 // AT5G15240 // AT2G01830 // AT1G20823 // AT1G18880 // AT3G45780 // AT5G19500 // AT4G08620 // AT5G02170 // AT1G64650 // AT5G19600 // AT5G02180 // AT3G14810 // AT5G19…
GO:0071229	P	cellular response to acid chemical	85	2860	485	28362	5.3e-06	0.00046	// AT5G47220 // AT5G63470 // AT2G34600 // AT2G13810 // AT2G30020 // AT3G46620 // AT3G02885 // AT3G50930 // AT3G57530 // AT2G32800 // AT4G37790 // AT1G70700 // AT3G27920 // AT1G79380 // AT1G16370 // AT4G03460 // AT3G45640 // AT3G17860 // AT4G03500 // AT1G22690 // AT2G15970 // AT1G59870 // AT1G66140 // AT5G59550 // AT5G28770 // AT1G74670 // AT5G25980 // AT1G71020 // AT4G34220 // AT3G15730 // AT5G26…
GO:0006721	P	terpenoid metabolic process	35	2860	137	28362	5.5e-06	0.00047	// AT4G15340 // AT1G78970 // AT1G66960 // AT4G13280 // AT2G48120 // AT3G14530 // AT3G45130 // AT1G02400 // AT3G20160 // AT3G03990 // AT2G32440 // AT5G48010 // AT4G32770 // AT1G78440 // AT1G12610 // AT5G61670 // AT1G61120 // AT3G10230 // AT3G25820 // AT1G06570 // AT3G29430 // AT4G15370 // AT1G68320 // AT3G29410 // AT4G16740 // AT3G14540 // AT1G03055 // AT2G07050 // AT3G11945 // AT5G47990 // AT5G67…
GO:0044237	P	cellular metabolic process	1115	2860	9879	28362	5.8e-06	0.00049	// AT5G06300 // AT4G22890 // AT1G11720 // AT1G14390 // AT5G61560 // AT3G16720 // AT5G64100 // AT2G25900 // AT4G11330 // AT4G37010 // AT2G35050 // AT5G53200 // AT5G60910 // AT2G43010 // AT2G32440 // AT2G24130 // AT4G37400 // AT4G36400 // AT4G25290 // AT1G71030 // AT5G43890 // AT1G08630 // ATCG00020 // AT4G21510 // AT1G19220 // AT5G49740 // AT1G63470 // AT1G75690 // AT1G64770 // AT1G67560 // AT2G35…
GO:0009698	P	phenylpropanoid metabolic process	39	2860	164	28362	7.1e-06	0.00059	// AT5G05340 // AT3G10340 // AT4G39410 // AT2G40370 // AT1G80820 // AT5G04230 // AT3G44550 // AT1G66800 // AT3G53260 // AT1G64160 // AT2G21100 // AT3G19450 // AT4G39330 // AT1G65870 // AT1G66270 // AT1G77530 // AT4G19370 // AT1G71030 // AT1G67980 // AT1G09480 // AT5G20230 // AT5G13580 // AT3G16340 // AT1G33030 // AT4G26220 // AT1G80440 // AT5G58860 // AT1G22640 // AT5G01050 // AT2G33600 // AT2G02…
GO:0008610	P	lipid biosynthetic process	89	2860	522	28362	8.3e-06	0.00069	// AT1G66960 // AT4G01950 // AT5G38970 // AT3G29410 // AT3G45130 // AT3G03990 // AT2G34500 // AT2G32440 // AT1G55940 // AT1G20330 // AT1G12610 // AT2G28630 // AT5G15530 // AT1G06100 // AT5G58784 // AT1G25450 // AT3G60620 // AT1G06360 // AT1G12740 // AT3G14540 // AT5G67030 // AT1G79700 // AT5G06090 // AT4G34350 // AT1G80340 // AT4G15340 // AT2G48120 // AT2G38110 // AT1G02400 // AT3G20160 // AT1G62…
GO:0044712	P	single-organism catabolic process	97	2860	585	28362	9.1e-06	0.00075	// AT3G08510 // AT1G70580 // AT1G51470 // AT1G56670 // AT1G08630 // AT3G15730 // AT2G26080 // AT2G47730 // AT1G03090 // AT3G03530 // AT4G33010 // AT1G31190 // AT4G03510 // AT1G78340 // AT1G27140 // AT4G24040 // AT5G18860 // AT5G53970 // AT5G45960 // AT3G09270 // AT3G10340 // AT4G26530 // AT2G23540 // AT5G25980 // AT5G44070 // AT3G53260 // AT1G17180 // AT1G02400 // AT5G33370 // AT4G37070 // AT2G36…
GO:0008299	P	isoprenoid biosynthetic process	37	2860	154	28362	9.9e-06	0.0008	// AT4G15340 // AT1G66960 // AT1G06570 // AT4G13280 // AT2G48120 // AT3G14530 // AT3G45130 // AT1G02400 // AT3G20160 // AT3G03990 // AT2G32440 // AT5G48010 // AT1G78440 // AT1G12610 // AT5G61670 // AT2G23400 // AT1G61120 // AT3G10230 // AT3G25820 // AT5G58784 // AT4G13830 // AT1G17050 // AT4G34350 // AT3G29430 // AT4G15370 // AT1G68320 // AT2G23410 // AT3G29410 // AT4G16740 // AT3G14540 // AT1G03…
GO:0051704	P	multi-organism process	223	2860	1631	28362	1.3e-05	0.001	// AT5G65210 // AT5G46050 // AT1G80840 // AT4G11470 // AT2G26820 // AT3G53810 // AT3G53180 // AT4G03280 // AT2G13810 // AT5G46350 // AT5G45260 // AT1G61340 // AT4G37400 // AT1G61610 // AT1G03160 // AT2G14580 // AT5G52020 // AT5G10030 // AT3G15210 // AT2G47730 // AT4G16950 // AT2G35940 // AT2G39730 // AT1G25450 // AT5G25910 // AT2G26010 // AT5G13580 // AT3G59930 // AT4G17530 // AT3G51480 // AT3G55…
GO:0042545	P	cell wall modification	37	2860	156	28362	1.3e-05	0.001	// AT4G01630 // AT3G11550 // AT5G46330 // AT5G51490 // AT5G44070 // AT5G09760 // AT2G31220 // AT5G55590 // AT1G70710 // AT1G59870 // AT2G43050 // AT5G04970 // AT2G20750 // AT2G27370 // AT1G05310 // AT1G20190 // AT3G10720 // AT1G11580 // AT5G47500 // AT5G57220 // AT5G20860 // AT3G59010 // AT1G69530 // AT3G07970 // AT5G63800 // AT1G53840 // AT4G28250 // AT2G40610 // AT5G51500 // AT2G45220 // AT2G36…
GO:2000112	P	regulation of cellular macromolecule biosynthetic process	340	2860	2657	28362	1.3e-05	0.001	// AT1G33240 // AT3G50060 // AT4G39410 // AT1G80490 // AT1G80840 // AT3G06590 // AT1G01060 // AT1G22590 // AT1G51700 // AT2G41680 // AT1G13960 // AT5G61270 // AT4G33470 // AT4G37790 // AT4G35900 // AT2G45660 // AT3G46600 // AT1G64000 // AT3G47500 // AT2G29060 // AT5G65790 // AT1G19510 // AT5G57660 // AT5G53200 // AT5G57520 // AT4G18470 // AT2G43010 // AT3G45260 // AT5G63790 // AT2G40620 // AT4G39…
GO:0009737	P	response to abscisic acid	95	2860	578	28362	1.5e-05	0.0012	// AT5G46050 // AT3G17510 // AT4G37790 // AT5G46350 // AT1G61340 // AT1G71030 // AT3G15730 // AT5G39610 // AT2G35940 // AT3G02850 // AT1G43670 // AT5G01810 // AT5G62000 // AT5G57050 // AT1G20450 // AT2G42540 // AT5G27420 // AT3G19580 // AT1G73580 // AT1G18570 // AT1G22640 // AT4G37260 // AT5G54230 // AT3G50970 // AT1G01560 // AT3G46620 // AT5G25980 // AT2G39800 // AT1G52400 // AT2G15970 // AT1G20…
GO:0016114	P	terpenoid biosynthetic process	31	2860	120	28362	1.5e-05	0.0012	// AT4G15340 // AT1G66960 // AT4G13280 // AT2G48120 // AT3G14530 // AT3G45130 // AT1G02400 // AT3G20160 // AT3G03990 // AT2G32440 // AT5G48010 // AT1G78440 // AT1G12610 // AT5G61670 // AT1G61120 // AT3G10230 // AT3G25820 // AT1G06570 // AT3G29430 // AT4G15370 // AT1G68320 // AT3G29410 // AT4G16740 // AT3G14540 // AT1G03055 // AT2G07050 // AT3G11945 // AT5G67030 // AT1G78970 // AT1G33750 // AT1G80…
GO:0044255	P	cellular lipid metabolic process	104	2860	649	28362	1.6e-05	0.0012	// AT5G04980 // AT3G63240 // AT4G01950 // AT3G45130 // AT3G03990 // AT2G32440 // AT1G12610 // AT3G15730 // AT5G15530 // AT1G06100 // AT2G28630 // AT1G73740 // AT5G58784 // AT1G66960 // AT1G25450 // AT3G60620 // AT1G06360 // AT3G03530 // AT1G31190 // AT2G45830 // AT3G14540 // AT1G62640 // AT1G79700 // AT5G06090 // AT4G34350 // AT1G72520 // AT1G80340 // AT2G17650 // AT4G15340 // AT1G06570 // AT2G48…
GO:0010556	P	regulation of macromolecule biosynthetic process	340	2860	2666	28362	1.6e-05	0.0013	// AT1G33240 // AT3G50060 // AT4G39410 // AT1G80490 // AT1G80840 // AT3G06590 // AT1G01060 // AT1G22590 // AT1G51700 // AT2G41680 // AT1G13960 // AT5G61270 // AT4G33470 // AT4G37790 // AT4G35900 // AT2G45660 // AT3G46600 // AT1G64000 // AT3G47500 // AT2G29060 // AT5G65790 // AT1G19510 // AT5G57660 // AT5G53200 // AT5G57520 // AT4G18470 // AT2G43010 // AT3G45260 // AT5G63790 // AT2G40620 // AT4G39…
GO:0000160	P	phosphorelay signal transduction system	47	2860	225	28362	1.7e-05	0.0013	// AT5G47220 // AT3G23230 // AT2G25180 // AT4G17500 // AT1G25560 // AT2G01830 // AT5G25350 // AT1G73500 // AT2G44840 // AT3G57040 // AT5G25190 // AT1G28370 // AT1G53170 // AT5G67190 // AT5G61590 // AT5G52020 // AT1G71520 // AT2G46790 // AT3G15730 // AT1G74930 // AT3G23240 // AT4G39780 // AT5G47230 // AT1G19050 // AT1G68840 // AT2G39250 // AT1G59940 // AT2G22200 // AT3G15356 // AT3G62980 // AT3G15…
GO:0036294	P	cellular response to decreased oxygen levels	14	2860	29	28362	1.7e-05	0.0013	// AT5G25250 // AT5G64905 // AT4G19520 // AT1G26410 // AT4G31970 // AT5G57510 // AT1G57630 // AT5G57220 // AT1G26380 // AT1G14550 // AT1G14540 // AT5G26920 // AT2G26560 // AT3G62410
GO:0071555	P	cell wall organization	87	2860	518	28362	1.7e-05	0.0013	// AT4G19410 // AT4G28250 // AT5G35190 // AT5G04970 // AT4G17220 // AT1G64390 // AT1G11580 // AT5G47500 // AT4G08400 // AT5G15180 // AT1G70630 // AT3G28340 // AT3G28180 // AT1G05310 // AT4G15290 // AT5G51500 // AT2G45220 // AT1G18570 // AT1G60590 // AT4G01630 // AT4G13410 // AT5G06630 // AT1G05660 // AT4G08410 // AT1G71930 // AT5G45280 // AT2G31220 // AT1G13250 // AT2G06850 // AT1G23480 // AT1G20…
GO:0071453	P	cellular response to oxygen levels	14	2860	29	28362	1.7e-05	0.0013	// AT5G25250 // AT5G64905 // AT4G19520 // AT1G26410 // AT4G31970 // AT5G57510 // AT1G57630 // AT5G57220 // AT1G26380 // AT1G14550 // AT1G14540 // AT5G26920 // AT2G26560 // AT3G62410
GO:0009699	P	phenylpropanoid biosynthetic process	31	2860	121	28362	1.8e-05	0.0013	// AT5G05340 // AT3G10340 // AT4G39410 // AT1G80820 // AT5G04230 // AT3G44550 // AT1G66800 // AT3G53260 // AT1G64160 // AT3G19450 // AT4G39330 // AT1G65870 // AT1G77530 // AT2G21100 // AT1G71030 // AT1G67980 // AT1G09480 // AT5G20230 // AT5G13580 // AT3G16340 // AT1G33030 // AT5G58860 // AT1G22640 // AT2G33600 // AT2G02400 // AT5G66390 // AT4G26220 // AT1G09500 // AT3G13610 // AT3G11430 // AT1G61…
GO:0009769	P	photosynthesis, light harvesting in photosystem II	9	2860	10	28362	1.8e-05	0.0013	// AT2G05070 // ATCG00580 // AT3G27690 // ATCG00710 // AT2G05100 // ATCG00270 // AT5G54270 // AT2G34430 // ATCG00080
GO:0019222	P	regulation of metabolic process	397	2860	3181	28362	1.8e-05	0.0013	// AT1G73500 // AT5G53200 // AT5G60910 // AT2G43010 // AT1G19220 // AT1G63470 // AT2G35940 // AT4G37780 // AT1G02065 // AT5G59870 // AT1G11580 // AT4G00940 // AT3G57300 // AT4G36570 // AT2G02710 // AT5G51790 // AT3G56710 // AT3G07780 // AT5G48150 // AT3G59060 // AT5G09240 // AT2G42200 // AT3G50870 // AT4G27310 // AT5G57520 // AT1G75540 // AT1G03680 // AT3G61310 // AT1G80440 // AT3G46090 // AT3G22…
GO:0006970	P	response to osmotic stress	102	2860	636	28362	1.8e-05	0.0013	// AT5G46050 // AT3G44550 // AT3G17510 // AT5G47450 // AT1G73500 // AT4G33000 // AT1G16370 // AT3G56240 // AT3G20250 // AT5G46350 // AT1G61340 // AT1G51470 // AT1G12610 // AT1G66270 // AT1G14080 // AT2G47730 // AT5G39610 // AT2G03760 // AT5G10230 // AT3G16470 // AT4G04340 // AT4G19690 // AT5G57050 // AT2G42540 // AT2G24040 // AT1G51460 // AT1G62480 // AT5G67030 // AT5G49630 // AT1G18570 // AT1G22…
GO:0006082	P	organic acid metabolic process	159	2860	1099	28362	1.8e-05	0.0013	// AT3G03910 // AT5G07010 // AT2G13810 // AT2G46740 // AT1G66140 // AT2G25450 // AT2G04842 // AT1G70580 // AT2G32440 // AT5G63790 // AT2G04650 // AT1G51470 // AT4G36400 // AT5G52020 // AT1G12610 // AT1G08630 // AT1G12900 // AT2G26080 // AT5G15530 // AT1G06100 // AT2G28630 // AT2G29090 // AT1G25450 // AT5G64050 // AT3G22740 // AT1G06360 // AT1G03090 // AT4G33010 // AT1G10070 // AT3G09920 // AT5G53…
GO:0071365	P	cellular response to auxin stimulus	44	2860	206	28362	1.9e-05	0.0014	// AT1G29500 // AT1G52830 // AT5G54500 // AT4G14550 // AT5G17300 // AT2G46070 // AT2G42620 // AT1G71930 // AT3G13980 // AT5G48070 // AT1G04240 // AT1G29460 // AT1G34670 // AT2G43010 // AT1G59870 // AT3G59060 // AT2G38120 // AT4G32280 // AT1G14350 // AT5G12050 // AT1G76520 // AT3G42800 // AT1G19220 // AT3G48360 // AT3G62680 // AT3G04730 // AT5G18080 // AT1G29510 // AT1G14000 // AT3G23030 // AT1G69…
GO:0097305	P	response to alcohol	95	2860	583	28362	2e-05	0.0014	// AT5G46050 // AT3G17510 // AT4G37790 // AT5G46350 // AT1G61340 // AT1G71030 // AT3G15730 // AT5G39610 // AT2G35940 // AT3G02850 // AT1G43670 // AT5G01810 // AT5G62000 // AT5G57050 // AT1G20450 // AT2G42540 // AT5G27420 // AT3G19580 // AT1G73580 // AT1G18570 // AT1G22640 // AT4G37260 // AT5G54230 // AT3G50970 // AT1G01560 // AT3G46620 // AT5G25980 // AT2G39800 // AT1G52400 // AT2G15970 // AT1G20…
GO:0071395	P	cellular response to jasmonic acid stimulus	25	2860	87	28362	2.3e-05	0.0016	// AT5G47220 // AT1G70700 // AT3G27920 // AT1G79380 // AT3G17860 // AT1G71020 // AT5G64810 // AT3G23240 // AT1G72450 // AT5G17490 // AT1G14920 // AT3G51480 // AT3G15356 // AT5G13220 // AT3G56400 // AT5G41315 // AT3G22275 // AT3G15210 // AT2G34600 // AT3G52400 // AT3G15500 // AT3G11820 // AT2G32800 // AT1G28480 // AT3G43440
GO:0009644	P	response to high light intensity	23	2860	76	28362	2.4e-05	0.0016	// AT4G14690 // AT5G02120 // AT3G61470 // AT3G18780 // AT2G05100 // AT4G32770 // AT5G66570 // AT1G27730 // AT4G08920 // AT4G28610 // AT1G50250 // AT1G71030 // AT3G27690 // AT1G67740 // AT3G51910 // AT3G47470 // AT5G57050 // AT2G05070 // AT2G42540 // AT4G17490 // AT1G61520 // AT1G45474 // AT5G54270
GO:0022900	P	electron transport chain	29	2860	112	28362	2.7e-05	0.0019	// AT4G22890 // ATCG00020 // AT4G04640 // AT5G21930 // AT1G14150 // AT2G01918 // AT1G08380 // AT5G66570 // ATCG00270 // AT1G50250 // AT4G03280 // AT4G01050 // AT5G49740 // ATCG01060 // AT1G64770 // AT1G15980 // AT1G67740 // AT2G01590 // AT1G18730 // AT5G57050 // AT4G36400 // ATCG00540 // ATCG01110 // ATCG01070 // ATCG00280 // ATCG01010 // AT3G54050 // AT2G46820 // AT1G60950
GO:0048878	P	chemical homeostasis	64	2860	352	28362	2.8e-05	0.0019	// AT2G42850 // AT4G15300 // AT2G01830 // AT5G24290 // AT1G72300 // AT4G19690 // AT5G38970 // AT4G08290 // AT5G51720 // AT5G04150 // AT3G56240 // AT2G29110 // AT5G45340 // AT2G32440 // AT1G55940 // AT4G35060 // AT1G21140 // AT4G08920 // AT2G37450 // AT4G28610 // AT4G19680 // AT3G53720 // AT4G30110 // AT2G29090 // AT4G32060 // AT5G04340 // AT5G28770 // AT1G68670 // AT4G37390 // AT1G52400 // AT1G21…
GO:0005984	P	disaccharide metabolic process	21	2860	66	28362	2.9e-05	0.0019	// AT4G02280 // AT3G55800 // AT1G23870 // AT4G24040 // AT1G51420 // AT2G18700 // AT1G43670 // AT4G10120 // AT3G43190 // AT1G35580 // AT1G22710 // AT1G12240 // AT1G60140 // AT3G54050 // AT1G70290 // AT4G39770 // AT5G65140 // AT1G68020 // AT4G12430 // AT5G40390 // AT5G22510
GO:0042744	P	hydrogen peroxide catabolic process	24	2860	83	28362	3e-05	0.002	// AT5G05340 // AT1G68850 // AT2G41680 // AT3G01190 // AT5G64100 // AT1G44970 // AT1G14550 // AT1G49570 // AT2G34060 // AT5G14130 // AT2G35380 // AT2G37130 // AT4G08780 // AT5G15180 // AT5G42180 // AT2G39040 // AT5G22410 // AT1G77490 // AT2G43480 // AT4G08770 // AT4G26010 // AT5G66390 // AT5G58390 // AT1G14540
GO:0009266	P	response to temperature stimulus	91	2860	559	28362	3.1e-05	0.0021	// AT4G14690 // AT3G16460 // AT1G12610 // AT1G66270 // AT4G25470 // AT2G47730 // AT1G09350 // AT1G25450 // AT1G20450 // AT5G10230 // AT3G16470 // AT5G20250 // AT5G57050 // AT2G24040 // AT1G77490 // AT2G42540 // AT5G67030 // AT1G09340 // AT3G50970 // AT1G80820 // AT5G05580 // AT2G15970 // AT1G20440 // AT2G39730 // AT2G42530 // AT1G20823 // AT5G20230 // AT1G03680 // AT1G32060 // AT3G01500 // AT3G47…
GO:1901565	P	organonitrogen compound catabolic process	37	2860	164	28362	3.2e-05	0.0021	// AT3G10340 // AT1G23310 // AT4G19820 // AT5G04230 // AT1G56680 // AT1G06570 // AT5G44070 // AT3G53260 // AT1G70580 // AT1G59870 // AT2G36310 // AT1G02360 // AT1G08630 // AT2G26080 // AT4G04955 // AT1G18300 // AT1G33700 // AT4G10060 // AT4G39640 // AT2G43610 // AT3G30775 // AT1G03090 // AT4G33010 // AT1G10060 // AT3G47340 // AT4G31390 // AT4G20070 // AT1G73540 // AT4G19720 // AT5G18860 // AT5G24…
GO:0071941	P	nitrogen cycle metabolic process	17	2860	46	28362	3.6e-05	0.0023	// AT5G21170 // AT1G77760 // AT3G53180 // AT3G21670 // AT5G14570 // AT5G50200 // AT5G60780 // AT4G24020 // AT3G45660 // AT1G12940 // AT5G50950 // AT1G71500 // AT1G08090 // AT3G45710 // AT3G45700 // AT5G16570 // AT5G53460
GO:0042128	P	nitrate assimilation	16	2860	41	28362	3.6e-05	0.0023	// AT5G21170 // AT1G77760 // AT3G21670 // AT5G14570 // AT5G50200 // AT5G60780 // AT4G24020 // AT3G45660 // AT1G12940 // AT5G50950 // AT1G71500 // AT1G08090 // AT3G45710 // AT3G45700 // AT5G16570 // AT5G53460
GO:0042126	P	nitrate metabolic process	16	2860	41	28362	3.6e-05	0.0023	// AT5G21170 // AT1G77760 // AT3G21670 // AT5G14570 // AT5G50200 // AT5G60780 // AT4G24020 // AT3G45660 // AT1G12940 // AT5G50950 // AT1G71500 // AT1G08090 // AT3G45710 // AT3G45700 // AT5G16570 // AT5G53460
GO:0033554	P	cellular response to stress	128	2860	858	28362	3.6e-05	0.0023	// AT4G14690 // AT5G45380 // AT2G41680 // AT1G16370 // AT4G37010 // AT1G11530 // AT5G64905 // AT4G25290 // AT1G03160 // AT1G47370 // AT3G12710 // AT1G26380 // AT3G15620 // AT3G49620 // AT3G16690 // AT5G39610 // AT4G04340 // AT3G57300 // AT5G03570 // AT4G03510 // AT1G77490 // ATCG00420 // AT3G52400 // AT5G57510 // AT1G57630 // AT1G09340 // AT3G49630 // AT1G32540 // AT1G78870 // AT1G18570 // AT1G62…
GO:0071456	P	cellular response to hypoxia	13	2860	27	28362	3.5e-05	0.0023	// AT5G25250 // AT5G64905 // AT4G19520 // AT1G26410 // AT4G31970 // AT5G57510 // AT1G57630 // AT5G57220 // AT1G26380 // AT1G14550 // AT1G14540 // AT5G26920 // AT2G26560
GO:0031347	P	regulation of defense response	47	2860	233	28362	3.6e-05	0.0023	// AT5G47220 // AT1G72300 // AT1G80840 // AT4G12720 // AT5G05300 // AT3G07780 // AT4G03460 // AT3G17860 // AT4G03500 // AT3G22400 // AT1G13960 // AT4G18470 // AT5G13190 // AT1G59870 // AT4G32770 // AT1G03160 // AT3G12920 // AT1G47370 // AT5G26920 // AT5G39610 // AT4G14400 // AT1G73805 // AT1G72450 // AT5G18650 // AT4G03450 // AT4G14465 // AT3G51480 // AT5G62570 // AT2G31880 // AT5G13220 // AT3G56…
GO:0009645	P	response to low light intensity stimulus	11	2860	19	28362	3.9e-05	0.0024	// AT2G05070 // AT3G59060 // AT3G47470 // AT4G08920 // AT3G27690 // AT2G06850 // AT2G05100 // AT1G61520 // AT3G61470 // AT1G45474 // AT2G43010
GO:0080090	P	regulation of primary metabolic process	361	2860	2889	28362	4.1e-05	0.0025	// AT1G73500 // AT5G53200 // AT5G60910 // AT2G43010 // AT1G19220 // AT1G63470 // AT2G35940 // AT4G37780 // AT1G02065 // AT5G59870 // AT1G11580 // AT4G00940 // AT3G57300 // AT4G36570 // AT2G02710 // AT5G51790 // AT3G56710 // AT5G48150 // AT3G59060 // AT5G09240 // AT2G42200 // AT3G50870 // AT4G27310 // AT5G57520 // AT1G75540 // AT1G03680 // AT3G61310 // AT1G80440 // AT3G46090 // AT3G22961 // AT2G03…
GO:0034599	P	cellular response to oxidative stress	26	2860	97	28362	4.3e-05	0.0026	// AT1G16420 // AT2G41680 // AT4G19690 // AT3G02730 // AT5G46350 // AT4G33630 // AT3G15360 // AT1G21140 // AT4G08920 // AT2G28160 // AT5G56080 // AT1G03680 // AT3G25190 // AT3G14990 // AT1G77490 // AT5G06690 // AT1G50320 // AT1G66330 // AT2G15570 // AT1G11530 // AT5G16400 // AT1G32540 // AT4G37200 // AT3G13610 // AT1G76800 // AT1G05680
GO:0046351	P	disaccharide biosynthetic process	16	2860	42	28362	4.5e-05	0.0027	// AT4G02280 // AT1G23870 // AT1G51420 // AT2G18700 // AT1G43670 // AT4G10120 // AT3G43190 // AT4G12430 // AT3G55800 // AT1G60140 // AT3G54050 // AT1G70290 // AT5G65140 // AT1G68020 // AT4G39770 // AT5G40390
GO:0009651	P	response to salt stress	92	2860	574	28362	4.7e-05	0.0028	// AT5G46050 // AT3G44550 // AT3G17510 // AT5G47450 // AT1G73500 // AT4G33000 // AT1G16370 // AT3G56240 // AT3G20250 // AT5G46350 // AT1G61340 // AT1G51470 // AT1G12610 // AT1G66270 // AT1G14080 // AT2G47730 // AT5G39610 // AT2G03760 // AT5G10230 // AT3G16470 // AT2G42540 // AT2G24040 // AT1G51460 // AT1G62480 // AT5G49630 // AT1G18570 // AT1G22640 // AT3G15950 // AT3G61430 // AT5G25980 // AT2G39…
GO:0045229	P	external encapsulating structure organization	89	2860	551	28362	4.9e-05	0.0029	// AT4G19410 // AT4G28250 // AT5G35190 // AT5G04970 // AT4G17220 // AT1G64390 // AT1G11580 // AT5G47500 // AT4G08400 // AT5G15180 // AT1G70630 // AT3G28340 // AT3G28180 // AT1G05310 // AT4G15290 // AT5G51500 // AT2G45220 // AT1G18570 // AT1G60590 // AT4G01630 // AT4G13410 // AT5G06630 // AT1G05660 // AT4G08410 // AT1G71930 // AT5G45280 // AT2G31220 // AT1G13250 // AT2G06850 // AT1G23480 // AT1G20…
GO:0044248	P	cellular catabolic process	147	2860	1024	28362	5.3e-05	0.0031	// AT1G56680 // AT2G41680 // AT5G64100 // AT1G44970 // AT1G70580 // AT1G51470 // AT1G11080 // AT1G08630 // AT1G50250 // AT2G26080 // AT2G47730 // AT4G21600 // AT1G64390 // AT1G43670 // AT5G15180 // AT1G03090 // AT3G03530 // AT4G33010 // AT4G11370 // AT4G03510 // AT2G35770 // AT1G78340 // AT1G77490 // AT2G43480 // AT4G08770 // AT5G27420 // AT1G27140 // AT2G04660 // AT1G47600 // AT5G53970 // AT2G42…
GO:0036293	P	response to decreased oxygen levels	21	2860	70	28362	5.9e-05	0.0035	// AT5G25250 // AT4G33070 // AT1G23310 // AT4G19520 // AT3G43190 // AT1G26410 // AT4G31970 // AT5G57510 // AT1G57630 // AT5G57220 // AT5G64905 // AT1G26380 // AT1G35140 // AT1G14550 // AT1G14540 // AT4G24230 // AT5G26920 // AT2G26560 // AT3G62410 // AT2G16060 // AT5G63790
GO:0006468	P	protein phosphorylation	136	2860	936	28362	6.1e-05	0.0036	// AT1G62400 // AT1G51830 // AT2G35050 // AT1G14390 // AT4G11470 // AT5G61560 // AT3G17510 // AT1G73500 // AT1G67840 // AT4G28490 // AT5G60910 // AT2G24130 // AT5G14720 // AT1G75820 // AT2G46850 // AT5G60440 // AT1G48480 // AT3G13065 // AT4G37250 // AT3G48260 // AT3G21870 // AT3G08760 // AT1G70530 // AT1G73450 // AT1G29720 // AT5G62165 // AT4G18250 // AT5G57050 // AT5G38280 // AT4G01330 // AT2G14…
GO:0051171	P	regulation of nitrogen compound metabolic process	342	2860	2739	28362	7.1e-05	0.0041	// AT1G73500 // AT5G53200 // AT5G60910 // AT2G43010 // AT1G19220 // AT1G63470 // AT2G35940 // AT4G37780 // AT1G02065 // AT5G59870 // AT1G11580 // AT4G00940 // AT3G57300 // AT4G36570 // AT2G02710 // AT5G51790 // AT3G56710 // AT5G48150 // AT3G59060 // AT5G09240 // AT2G42200 // AT3G50870 // AT4G27310 // AT5G57520 // AT1G75540 // AT3G61310 // AT3G46090 // AT3G22961 // AT2G03710 // AT2G32100 // AT1G55…
GO:0070482	P	response to oxygen levels	21	2860	71	28362	7e-05	0.0041	// AT5G25250 // AT4G33070 // AT1G23310 // AT4G19520 // AT3G43190 // AT1G26410 // AT4G31970 // AT5G57510 // AT1G57630 // AT5G57220 // AT5G64905 // AT1G26380 // AT1G35140 // AT1G14550 // AT1G14540 // AT4G24230 // AT5G26920 // AT2G26560 // AT3G62410 // AT2G16060 // AT5G63790
GO:0010218	P	response to far red light	19	2860	60	28362	7.2e-05	0.0042	// AT2G05070 // AT5G52250 // AT4G10340 // AT1G29920 // AT4G14690 // AT4G08920 // AT1G19150 // AT1G76570 // AT5G44110 // AT3G27690 // AT1G67090 // AT2G40100 // AT4G32280 // AT1G14920 // AT3G18780 // AT2G35940 // AT3G08940 // AT2G05100 // AT5G24120
GO:0071554	P	cell wall organization or biogenesis	107	2860	704	28362	8e-05	0.0046	// AT5G08370 // AT4G19410 // AT1G56680 // AT4G28250 // AT5G35190 // AT5G04970 // AT4G17220 // AT1G14080 // AT1G79580 // AT5G62220 // AT1G64390 // AT1G11580 // AT5G47500 // AT4G08400 // AT5G15180 // AT1G70630 // AT3G28340 // AT3G28180 // AT1G05310 // AT4G15290 // AT5G51500 // AT2G45220 // AT1G18570 // AT1G60590 // AT5G14470 // AT4G01630 // AT4G13410 // AT4G33450 // AT5G06630 // AT1G05660 // AT4G08…
GO:0009867	P	jasmonic acid mediated signaling pathway	23	2860	84	28362	8.8e-05	0.005	// AT5G47220 // AT1G70700 // AT3G27920 // AT1G79380 // AT3G17860 // AT3G11820 // AT5G64810 // AT3G23240 // AT1G72450 // AT5G17490 // AT1G14920 // AT3G51480 // AT5G13220 // AT3G56400 // AT5G41315 // AT3G22275 // AT3G15210 // AT2G34600 // AT3G52400 // AT3G15500 // AT1G71020 // AT1G28480 // AT3G43440
GO:0008219	P	cell death	40	2860	194	28362	8.8e-05	0.005	// AT4G12720 // AT2G39200 // AT3G45640 // AT3G45290 // AT3G20600 // AT3G50930 // AT5G45260 // AT4G33630 // AT4G18470 // AT5G13190 // AT1G03160 // AT2G26560 // AT3G12920 // AT1G47370 // AT5G26920 // AT5G39610 // AT1G16420 // AT5G65970 // AT4G14400 // AT1G73805 // AT1G42560 // AT1G28380 // AT1G26700 // AT2G47130 // AT2G41560 // AT5G13320 // AT3G13610 // AT4G25110 // AT3G45860 // AT3G52400 // AT1G11…
GO:0080134	P	regulation of response to stress	57	2860	316	28362	9e-05	0.005	// AT5G47220 // AT1G72300 // AT1G80840 // AT4G12720 // AT5G05300 // AT3G22400 // AT3G07780 // AT4G24540 // AT4G03460 // AT3G45640 // AT3G17860 // AT4G03500 // AT5G46350 // AT1G13960 // AT4G18470 // AT5G13190 // AT1G59870 // AT4G32770 // AT1G03160 // AT3G22275 // AT3G12920 // AT1G47370 // AT5G62570 // AT5G26920 // AT5G39610 // AT4G14400 // AT1G73805 // AT1G72450 // AT5G18650 // AT4G03450 // AT4G14…
GO:0000272	P	polysaccharide catabolic process	36	2860	167	28362	9e-05	0.005	// AT4G28490 // AT4G22080 // AT3G10720 // AT5G09760 // AT5G55590 // AT2G43050 // AT1G70710 // AT1G19940 // AT2G45220 // AT5G04970 // AT4G13210 // AT3G10740 // AT1G05310 // AT1G64390 // AT1G11580 // AT5G47500 // AT2G43590 // AT1G43670 // AT5G51490 // AT5G20860 // AT5G18670 // AT3G59010 // AT5G55720 // AT5G04360 // AT3G24230 // AT1G53840 // AT5G24090 // AT2G32290 // AT3G07970 // AT5G51500 // AT1G09…
GO:0007568	P	aging	37	2860	174	28362	9.3e-05	0.0051	// AT4G11280 // AT1G01480 // AT2G13810 // AT2G39200 // AT1G64360 // AT1G73500 // AT5G51720 // AT3G56240 // AT2G35980 // AT3G49620 // AT3G29035 // AT2G39730 // AT4G08040 // AT5G39610 // AT3G14067 // AT2G42530 // AT1G76680 // AT2G28800 // AT1G47530 // AT5G62165 // AT5G20250 // AT5G62000 // AT3G56400 // AT4G32940 // AT1G73220 // AT4G01250 // AT1G69490 // AT2G42540 // AT1G54130 // AT4G35770 // AT2G22…
GO:0010468	P	regulation of gene expression	349	2860	2814	28362	9.5e-05	0.0052	// AT1G73500 // AT5G53200 // AT5G60910 // AT2G43010 // AT1G19220 // AT1G63470 // AT2G35940 // AT4G37780 // AT1G02065 // AT5G59870 // AT1G11580 // AT4G00940 // AT3G57300 // AT4G36570 // AT2G02710 // AT5G51790 // AT3G56710 // AT3G07780 // AT5G48150 // AT3G59060 // AT5G09240 // AT2G42200 // AT3G50870 // AT4G27310 // AT5G57520 // AT1G75540 // AT3G61310 // AT3G46090 // AT3G22961 // AT2G03710 // AT2G32…
GO:2001057	P	reactive nitrogen species metabolic process	16	2860	46	28362	0.00011	0.0059	// AT5G21170 // AT1G77760 // AT3G21670 // AT5G14570 // AT5G50200 // AT5G60780 // AT4G24020 // AT3G45660 // AT1G12940 // AT5G50950 // AT1G71500 // AT1G08090 // AT3G45710 // AT3G45700 // AT5G16570 // AT5G53460
GO:0042743	P	hydrogen peroxide metabolic process	26	2860	104	28362	0.00011	0.0061	// AT5G05340 // AT1G68850 // AT2G41680 // AT3G01190 // AT5G64100 // AT1G44970 // AT4G08920 // AT1G14550 // AT1G49570 // AT2G34060 // AT5G14130 // AT2G35380 // AT2G37130 // AT4G08780 // AT5G15180 // AT5G42180 // AT2G39040 // AT5G22410 // AT1G77490 // AT2G43480 // AT4G08770 // AT4G26010 // AT5G66390 // AT5G58390 // AT1G14540 // AT1G54410
GO:0009814	P	defense response, incompatible interaction	36	2860	170	28362	0.00012	0.0066	// AT2G13810 // AT4G37870 // AT2G39200 // ATCG00480 // AT3G20600 // AT5G45260 // AT4G18470 // AT1G59870 // AT1G03160 // AT2G14580 // AT5G26920 // AT5G10760 // AT4G16950 // AT1G32540 // AT2G40000 // AT4G14400 // AT1G73805 // AT3G01310 // AT3G01500 // AT3G15356 // AT5G13220 // AT3G56400 // AT5G27420 // AT5G13320 // AT1G09750 // AT4G08920 // AT4G16860 // AT5G44420 // AT3G56710 // AT4G16890 // AT3G05…
GO:0034220	P	ion transmembrane transport	48	2860	255	28362	0.00013	0.007	// AT4G17340 // AT3G46900 // AT4G32260 // ATCG00480 // AT5G64290 // AT5G46330 // AT3G61430 // AT3G56240 // AT1G62280 // AT3G25190 // AT4G19690 // ATCG00470 // AT1G21140 // AT4G08920 // AT5G40890 // AT1G09575 // AT1G01620 // AT2G25810 // AT2G38060 // AT2G04032 // AT1G35670 // AT3G45780 // AT3G24300 // AT4G04640 // AT4G08620 // AT2G38460 // AT3G02850 // AT5G19600 // AT5G60660 // AT2G48020 // AT5G59…
GO:1901136	P	carbohydrate derivative catabolic process	19	2860	64	28362	0.00015	0.0078	// AT1G33700 // AT4G10060 // AT1G02360 // AT4G19820 // AT4G19720 // AT3G16150 // AT5G24090 // AT5G18860 // AT2G36310 // AT5G08100 // AT5G44070 // AT2G43610 // AT2G44490 // AT5G05860 // AT1G56680 // AT1G18300 // AT1G73540 // AT2G43590 // AT1G59870
GO:0001666	P	response to hypoxia	19	2860	64	28362	0.00015	0.0078	// AT5G25250 // AT5G64905 // AT1G23310 // AT4G19520 // AT1G26410 // AT4G31970 // AT5G57510 // AT1G57630 // AT5G57220 // AT3G43190 // AT1G26380 // AT1G14550 // AT1G14540 // AT4G24230 // AT5G26920 // AT2G26560 // AT1G35140 // AT2G16060 // AT5G63790
GO:0048511	P	rhythmic process	32	2860	146	28362	0.00017	0.0088	// AT3G12320 // AT1G68850 // AT3G46780 // AT2G06255 // AT5G02120 // AT5G17300 // AT1G80820 // AT3G09600 // AT4G38960 // AT3G57040 // AT5G08330 // AT4G08920 // AT5G12050 // AT4G28610 // AT2G46790 // AT3G48360 // AT3G45780 // AT3G01060 // AT3G58850 // AT1G59940 // AT3G22231 // AT1G01060 // AT3G54500 // AT2G37130 // AT2G42540 // AT1G09340 // AT2G46830 // AT1G68830 // AT3G06080 // AT4G37930 // AT3G06…
GO:0045490	P	pectin catabolic process	24	2860	96	28362	0.0002	0.011	// AT4G28490 // AT4G22080 // AT5G51490 // AT5G09760 // AT5G55590 // AT2G43050 // AT5G04970 // AT4G13210 // AT1G05310 // AT3G10720 // AT1G11580 // AT5G47500 // AT5G20860 // AT3G59010 // AT5G55720 // AT3G07970 // AT1G53840 // AT5G51500 // AT2G45220 // AT5G48900 // AT3G24230 // AT1G23200 // AT3G07010 // AT2G47550
GO:0009734	P	auxin-activated signaling pathway	38	2860	190	28362	0.00022	0.012	// AT1G29500 // AT1G52830 // AT4G14550 // AT5G17300 // AT2G46070 // AT2G42620 // AT3G13980 // AT1G04240 // AT1G29460 // AT2G43010 // AT3G59060 // AT2G38120 // AT4G32280 // AT1G14350 // AT5G12050 // AT1G76520 // AT3G42800 // AT1G19220 // AT3G48360 // AT3G04730 // AT5G18080 // AT1G29510 // AT1G14000 // AT3G23030 // AT1G69160 // AT4G14560 // AT2G22670 // AT1G29450 // AT3G62980 // AT5G54510 // AT4G38…
GO:1901575	P	organic substance catabolic process	169	2860	1249	28362	0.00022	0.012	// AT3G08510 // AT4G19820 // AT1G56680 // AT4G28490 // AT1G70580 // AT1G56670 // AT1G11080 // AT1G08630 // AT1G50250 // AT1G12900 // AT2G26080 // AT5G10760 // AT4G21600 // AT1G64390 // AT1G11580 // AT5G47500 // AT1G43670 // AT5G20860 // AT1G03090 // AT3G03530 // AT4G33010 // AT4G11370 // AT1G31190 // AT4G03510 // AT2G35770 // AT1G05310 // AT5G27420 // AT2G04660 // AT3G07010 // AT4G24040 // AT5G53…
GO:0048583	P	regulation of response to stimulus	87	2860	565	28362	0.00024	0.013	// AT1G80840 // AT4G35900 // AT4G03460 // AT4G03500 // AT5G46350 // AT2G43010 // AT1G75820 // AT1G47370 // AT3G15730 // AT5G39610 // AT1G72450 // AT4G03450 // AT5G01810 // AT3G51480 // AT3G57300 // AT5G57050 // AT3G18690 // AT3G52400 // AT2G42620 // AT1G32540 // AT5G63470 // AT5G25350 // AT3G07780 // AT1G52400 // AT3G17860 // AT5G13190 // AT3G59060 // AT4G08920 // AT2G25180 // AT5G26920 // AT1G19…
GO:0071705	P	nitrogen compound transport	58	2860	339	28362	0.00027	0.014	// AT1G26440 // AT5G46050 // AT2G02040 // AT5G64410 // AT3G21670 // AT5G14570 // AT5G64290 // AT4G24460 // AT4G21120 // AT3G45660 // AT3G24300 // AT3G21390 // AT2G03590 // AT3G19553 // AT2G33750 // AT2G38120 // AT5G02170 // AT5G46800 // AT5G40890 // AT4G05110 // AT2G37450 // AT5G41800 // AT2G36590 // AT1G19770 // AT5G45380 // AT1G12940 // AT5G15240 // AT1G62200 // AT2G03530 // AT3G16240 // AT1G18…
GO:0009873	P	ethylene-activated signaling pathway	37	2860	185	28362	0.00027	0.014	// AT5G47220 // AT3G23230 // AT4G17500 // AT1G25560 // AT5G25350 // AT1G73500 // AT2G44840 // AT5G25190 // AT1G28370 // AT1G53170 // AT5G67190 // AT5G61590 // AT5G52020 // AT1G71520 // AT4G39780 // AT3G15730 // AT1G74930 // AT3G23240 // AT5G47230 // AT1G62300 // AT1G68840 // AT2G39250 // AT5G61600 // AT2G22200 // AT3G15356 // AT3G62980 // AT3G15210 // AT4G34410 // AT5G67180 // AT4G17490 // AT5G11…
GO:0016052	P	carbohydrate catabolic process	47	2860	257	28362	0.00027	0.014	// AT4G28490 // AT4G26530 // AT5G51490 // AT5G09760 // AT5G55590 // AT2G43050 // AT1G70710 // AT1G19940 // AT1G09340 // AT5G04970 // AT4G13210 // AT2G47550 // AT1G12900 // AT1G18270 // AT3G10740 // AT4G22080 // AT1G30120 // AT1G05310 // AT1G23200 // AT3G10720 // AT1G64390 // AT1G11580 // AT5G47500 // AT1G43670 // AT5G20860 // AT5G18670 // AT3G59010 // AT5G55720 // AT5G04360 // AT5G22510 // AT3G24…
GO:0010817	P	regulation of hormone levels	46	2860	251	28362	0.0003	0.015	// AT1G04610 // AT2G42850 // AT1G29500 // AT5G06300 // AT5G17300 // AT5G64770 // AT5G19530 // AT5G38970 // AT4G35160 // AT1G29460 // AT4G15300 // AT2G28305 // AT5G45340 // AT2G43010 // AT2G32440 // AT1G55940 // AT3G59060 // AT2G38120 // AT4G08920 // AT1G14350 // AT1G02520 // AT5G43890 // AT1G76520 // AT5G60440 // AT3G08510 // AT1G19770 // AT4G31820 // AT2G29090 // AT2G27150 // AT2G03760 // AT1G29…
GO:0006793	P	phosphorus metabolic process	225	2860	1751	28362	0.00033	0.016	// AT1G62400 // AT1G51830 // AT2G35050 // AT1G14390 // AT4G11470 // AT5G04980 // AT5G61560 // AT3G63240 // AT4G01950 // AT1G73500 // AT5G53110 // AT1G67840 // AT4G28490 // AT1G21920 // AT5G60910 // AT2G24130 // AT5G14720 // AT1G75820 // AT1G12900 // AT1G03780 // AT5G60440 // AT1G48480 // AT3G13065 // AT4G37250 // AT1G07110 // AT3G48260 // AT3G21870 // AT3G08760 // AT2G41880 // AT4G30310 // AT3G17…
GO:0006796	P	phosphate-containing compound metabolic process	223	2860	1735	28362	0.00034	0.017	// AT1G62400 // AT1G51830 // AT2G35050 // AT1G14390 // AT4G11470 // AT5G04980 // AT5G61560 // AT3G63240 // AT4G01950 // AT1G73500 // AT5G53110 // AT1G67840 // AT4G28490 // AT1G21920 // AT5G60910 // AT2G24130 // AT5G14720 // AT1G75820 // AT1G12900 // AT1G03780 // AT5G60440 // AT1G48480 // AT3G13065 // AT4G37250 // AT1G07110 // AT3G48260 // AT3G21870 // AT3G08760 // AT2G41880 // AT4G30310 // AT3G17…
GO:0012501	P	programmed cell death	31	2860	147	28362	0.00037	0.018	// AT4G12720 // AT1G16420 // AT3G45640 // AT3G20600 // AT3G50930 // AT3G13610 // AT4G33630 // AT4G18470 // AT5G13190 // AT4G25110 // AT2G26560 // AT3G12920 // AT1G47370 // AT5G26920 // AT5G39610 // AT1G73805 // AT1G28380 // AT2G47130 // AT5G13320 // AT2G41560 // AT1G03160 // AT3G45860 // AT3G52400 // AT1G22740 // AT4G08920 // AT3G11820 // AT1G32540 // AT4G23210 // AT1G29690 // AT2G01180 // AT4G37…
GO:0072593	P	reactive oxygen species metabolic process	34	2860	169	28362	0.00042	0.021	// AT5G05340 // AT1G68850 // AT2G41680 // AT3G01190 // AT5G64100 // AT5G51720 // AT1G44970 // AT4G26010 // AT1G60490 // AT4G08920 // AT1G77760 // AT1G14550 // AT2G34060 // AT1G32540 // AT5G14130 // AT5G15180 // AT2G35380 // AT2G37130 // AT4G08780 // AT5G17490 // AT1G14920 // AT5G42180 // AT2G05070 // AT1G49570 // AT5G22410 // AT1G77490 // AT2G43480 // AT4G08770 // AT2G39040 // AT1G66330 // AT5G66…
GO:0060255	P	regulation of macromolecule metabolic process	362	2860	2998	28362	0.00043	0.021	// AT1G73500 // AT5G53200 // AT5G60910 // AT2G43010 // AT1G19220 // AT1G63470 // AT2G35940 // AT4G37780 // AT1G02065 // AT5G59870 // AT1G11580 // AT4G00940 // AT3G57300 // AT4G36570 // AT2G02710 // AT5G51790 // AT3G56710 // AT3G07780 // AT5G48150 // AT3G59060 // AT5G09240 // AT2G42200 // AT3G50870 // AT4G27310 // AT5G57520 // AT1G75540 // AT3G61310 // AT1G80440 // AT3G46090 // AT3G22961 // AT2G03…
GO:0048527	P	lateral root development	26	2860	115	28362	0.00043	0.021	// AT3G50060 // AT4G28490 // AT4G01630 // AT4G14550 // AT5G64770 // AT5G47040 // AT3G22400 // AT1G34670 // AT4G37070 // AT2G38120 // AT4G08920 // AT1G19220 // AT5G39610 // AT4G12550 // AT3G24300 // AT3G53180 // AT3G07360 // AT2G34680 // AT2G22670 // AT3G62980 // AT5G47390 // AT3G07390 // AT2G18480 // AT1G14350 // AT1G08090 // AT1G13260
GO:0045088	P	regulation of innate immune response	23	2860	96	28362	0.00046	0.022	// AT5G47220 // AT4G12720 // AT4G18470 // AT5G13190 // AT4G08920 // AT1G47370 // AT5G26920 // AT5G39610 // AT1G73805 // AT4G14465 // AT3G51480 // AT5G13220 // AT3G56400 // AT3G15210 // AT5G13320 // AT3G18690 // AT1G03160 // AT5G24090 // AT3G11820 // AT1G32540 // AT3G52400 // AT5G62570 // AT5G05300
GO:0006722	P	triterpenoid metabolic process	8	2860	14	28362	0.00048	0.023	// AT5G47990 // AT2G07050 // AT4G15340 // AT1G66960 // AT4G15370 // AT3G45130 // AT5G48010 // AT1G78970
GO:0009626	P	plant-type hypersensitive response	21	2860	84	28362	0.00049	0.024	// AT5G13320 // AT1G03160 // AT4G12720 // AT3G52400 // AT1G47370 // AT3G20600 // AT1G28380 // AT5G26920 // AT3G50930 // AT3G11820 // AT4G23210 // AT1G32540 // AT2G47130 // AT3G45640 // AT1G29690 // AT2G01180 // AT4G37930 // AT2G26560 // AT4G18470 // AT5G13190 // AT1G73805
GO:0034050	P	host programmed cell death induced by symbiont	21	2860	85	28362	0.00056	0.027	// AT5G13320 // AT1G03160 // AT4G12720 // AT3G52400 // AT1G47370 // AT3G20600 // AT1G28380 // AT5G26920 // AT3G50930 // AT3G11820 // AT4G23210 // AT1G32540 // AT2G47130 // AT3G45640 // AT1G29690 // AT2G01180 // AT4G37930 // AT2G26560 // AT4G18470 // AT5G13190 // AT1G73805
GO:0002682	P	regulation of immune system process	25	2860	111	28362	0.00058	0.027	// AT5G47220 // AT1G80840 // AT4G12720 // AT4G18470 // AT5G13190 // AT4G08920 // AT1G47370 // AT5G26920 // AT5G39610 // AT1G73805 // AT4G14465 // AT3G51480 // AT5G24590 // AT5G13220 // AT3G56400 // AT3G15210 // AT5G13320 // AT3G18690 // AT1G03160 // AT5G24090 // AT3G11820 // AT1G32540 // AT3G52400 // AT5G62570 // AT5G05300
GO:0000302	P	response to reactive oxygen species	33	2860	166	28362	0.00061	0.028	// AT3G54660 // AT4G12720 // AT1G16420 // AT2G41680 // AT4G19690 // AT1G05680 // AT3G56240 // AT5G46350 // AT4G33630 // AT1G21140 // AT4G08920 // AT3G29035 // AT3G48360 // AT5G39610 // AT1G61120 // AT2G28160 // AT5G13650 // AT5G56080 // AT4G21830 // AT3G25190 // AT5G24110 // AT1G77490 // AT4G17490 // AT5G63160 // AT1G35580 // AT4G37610 // AT1G32540 // AT5G01600 // AT3G02840 // AT5G42380 // AT3G13…
GO:0009739	P	response to gibberellin	31	2860	152	28362	0.00061	0.028	// AT5G15310 // AT3G09600 // AT3G02885 // AT5G63470 // AT3G27920 // AT1G22690 // AT5G17960 // AT1G74840 // AT1G74670 // AT1G71030 // AT1G74500 // AT5G17490 // AT1G49010 // AT2G18300 // AT1G14920 // AT1G12240 // AT3G46590 // AT1G68320 // AT5G47390 // AT1G69530 // AT2G45660 // AT5G65790 // AT5G39860 // AT4G36410 // AT5G61850 // AT4G23060 // AT4G24540 // AT2G46830 // AT1G18570 // AT1G80340 // AT1G01…
GO:0019725	P	cellular homeostasis	53	2860	314	28362	0.00063	0.029	// AT3G54660 // AT1G50320 // AT2G41680 // AT5G24290 // AT4G19690 // AT4G15680 // AT5G18600 // AT3G21460 // AT3G56240 // AT2G29110 // AT1G11530 // AT4G15660 // AT3G15360 // AT1G62280 // AT4G15700 // AT4G35060 // AT1G21140 // AT4G08920 // AT4G32060 // AT3G53720 // AT3G62950 // AT5G14070 // AT3G62930 // AT5G61440 // AT1G56500 // AT5G28770 // AT4G37200 // AT1G03680 // AT1G67740 // AT1G06830 // AT1G66…
GO:0005976	P	polysaccharide metabolic process	68	2860	432	28362	0.00066	0.03	// AT5G63470 // AT1G11720 // AT4G28490 // AT4G12720 // AT2G15390 // AT2G41680 // AT5G51490 // AT4G15320 // AT1G71930 // AT5G09760 // AT5G48070 // AT5G19220 // AT3G59480 // AT5G57560 // AT5G55590 // AT2G43050 // AT1G70710 // AT1G19940 // AT1G09340 // AT5G04970 // AT5G57540 // AT4G13210 // AT5G65730 // AT1G14080 // AT5G47500 // AT2G06850 // AT3G10740 // AT4G22080 // AT3G55800 // AT2G32620 // AT1G05…
GO:0015977	P	carbon fixation	10	2860	24	28362	0.00069	0.031	// AT2G42600 // AT1G67090 // AT3G60750 // AT3G04790 // AT1G32060 // AT3G54050 // AT1G12900 // AT3G55800 // AT3G62410 // AT3G14940
GO:0044283	P	small molecule biosynthetic process	95	2860	653	28362	0.00071	0.033	// AT2G38230 // AT2G13810 // AT2G46740 // AT2G32440 // AT2G04650 // AT1G12610 // AT1G08630 // AT2G28630 // AT5G15530 // AT1G06100 // AT1G67560 // AT5G58784 // AT1G25450 // AT1G43670 // AT3G22740 // AT1G06360 // AT1G31190 // AT5G53970 // AT5G67030 // AT1G79700 // AT1G22640 // AT1G72520 // AT1G80340 // AT3G10340 // AT4G37870 // AT4G26530 // AT1G18870 // AT3G53260 // AT2G39800 // AT1G62640 // AT1G02…
GO:0045454	P	cell redox homeostasis	30	2860	147	28362	0.00073	0.033	// AT3G54660 // AT5G61440 // AT2G41680 // AT4G15680 // AT5G18600 // AT3G21460 // AT1G11530 // AT4G15660 // AT3G15360 // AT4G15700 // AT3G62950 // AT5G14070 // AT3G62930 // AT1G56500 // AT1G03680 // AT1G06830 // AT1G67740 // AT4G15690 // AT4G15670 // AT5G06690 // AT1G08570 // AT1G50320 // AT3G02730 // AT1G21540 // AT2G15570 // AT5G16400 // AT4G37200 // AT5G06470 // AT3G62960 // AT1G28480
GO:0031668	P	cellular response to extracellular stimulus	38	2860	204	28362	0.00073	0.033	// AT4G37870 // AT5G45380 // AT5G21170 // AT1G16370 // AT5G04150 // AT2G15970 // AT1G80760 // AT4G28610 // AT1G66270 // AT3G49630 // AT3G49620 // AT1G13300 // AT2G47190 // AT4G04955 // AT2G01830 // AT3G62680 // AT1G62300 // AT3G23430 // AT3G55880 // AT1G68010 // AT1G79410 // AT5G03570 // AT3G24120 // AT3G47340 // AT3G16690 // AT1G18390 // AT2G45170 // AT5G27420 // ATCG00420 // AT5G24090 // AT1G09…
GO:0009637	P	response to blue light	20	2860	81	28362	0.00076	0.034	// AT3G45780 // AT5G04190 // AT1G67090 // AT1G29920 // AT4G14690 // AT4G08920 // AT3G59060 // AT1G19150 // AT1G75100 // AT2G30520 // AT3G15540 // AT1G76570 // AT2G05100 // AT3G27690 // AT1G26260 // AT2G40100 // AT4G10340 // AT3G08940 // AT2G43010 // AT5G24120
GO:0042493	P	response to drug	19	2860	75	28362	0.00078	0.035	// AT3G55130 // AT5G38030 // AT3G23550 // AT1G33090 // AT1G66780 // AT3G26590 // AT3G16340 // AT3G21390 // AT1G71140 // AT3G12610 // AT5G52450 // AT1G11670 // AT1G15210 // AT1G47530 // AT5G44050 // AT2G29940 // AT5G52050 // AT1G66760 // AT1G59870
GO:0007623	P	circadian rhythm	28	2860	134	28362	0.00079	0.035	// AT3G12320 // AT3G46780 // AT5G02120 // AT5G17300 // AT1G80820 // AT3G09600 // AT4G38960 // AT3G57040 // AT4G08920 // AT5G12050 // AT4G28610 // AT2G46790 // AT3G48360 // AT3G45780 // AT3G01060 // AT3G58850 // AT1G59940 // AT3G22231 // AT1G01060 // AT5G08330 // AT2G42540 // AT1G09340 // AT2G46830 // AT1G68830 // AT3G06080 // AT4G37930 // AT3G06500 // AT1G18330
GO:0050776	P	regulation of immune response	23	2860	101	28362	0.00083	0.037	// AT5G47220 // AT4G12720 // AT4G18470 // AT5G13190 // AT4G08920 // AT1G47370 // AT5G26920 // AT5G39610 // AT1G73805 // AT4G14465 // AT3G51480 // AT5G13220 // AT3G56400 // AT3G15210 // AT5G13320 // AT3G18690 // AT1G03160 // AT5G24090 // AT3G11820 // AT1G32540 // AT3G52400 // AT5G62570 // AT5G05300
GO:0044767	P	single-organism developmental process	373	2860	3131	28362	0.00083	0.037	// AT5G09530 // AT1G73500 // AT5G53200 // AT5G60910 // AT2G43010 // AT2G32440 // AT1G55940 // AT4G28080 // AT4G17220 // AT1G03160 // AT2G42530 // AT5G39860 // AT1G19220 // AT2G35940 // AT4G13395 // AT1G02065 // AT1G25450 // AT3G16470 // AT3G57300 // AT1G73220 // AT4G31820 // AT1G12740 // AT5G18060 // AT4G24972 // AT3G07390 // AT4G15290 // AT3G49630 // AT1G80340 // AT4G11280 // AT3G07780 // AT2G39…
GO:0048528	P	post-embryonic root development	27	2860	128	28362	0.00085	0.037	// AT3G50060 // AT4G28490 // AT4G01630 // AT4G14550 // AT5G64770 // AT5G47040 // AT3G22400 // AT1G34670 // AT4G37070 // AT2G38120 // AT4G08920 // AT2G17780 // AT1G19220 // AT5G39610 // AT4G12550 // AT3G24300 // AT3G53180 // AT3G07360 // AT2G34680 // AT2G22670 // AT3G62980 // AT5G47390 // AT3G07390 // AT2G18480 // AT1G14350 // AT1G08090 // AT1G13260
GO:0034614	P	cellular response to reactive oxygen species	14	2860	46	28362	0.00086	0.038	// AT5G56080 // AT1G21140 // AT4G08920 // AT1G16420 // AT2G41680 // AT2G28160 // AT3G25190 // AT4G19690 // AT1G32540 // AT1G05680 // AT5G46350 // AT3G13610 // AT4G33630 // AT1G76800
GO:0015698	P	inorganic anion transport	22	2860	95	28362	0.00088	0.038	// AT5G14570 // AT5G44070 // AT3G45710 // AT1G62280 // AT1G80760 // AT3G26570 // AT5G40890 // AT5G60780 // AT5G19600 // AT1G12940 // AT2G01830 // AT1G20823 // AT1G18880 // AT4G08620 // AT1G64650 // AT3G23430 // AT1G52190 // AT4G24570 // AT3G45700 // AT1G76430 // AT5G50200 // AT1G08090
GO:1902578	P	single-organism localization	140	2860	1040	28362	0.00089	0.039	// AT5G45380 // AT5G19530 // AT4G21120 // AT3G21390 // AT1G19770 // AT2G10940 // AT5G46900 // AT1G22710 // ATCG01040 // AT5G60440 // AT4G12510 // AT4G36670 // AT5G19500 // AT4G04640 // AT3G02850 // AT2G48020 // AT1G12090 // AT5G62000 // AT1G12500 // AT1G26440 // AT4G03510 // AT4G31820 // AT4G05110 // AT1G60160 // AT5G50300 // AT1G15210 // AT1G51460 // AT3G52400 // AT2G42620 // AT5G49630 // AT4G35…
GO:0009809	P	lignin biosynthetic process	18	2860	70	28362	0.00092	0.039	// AT5G05340 // AT5G66390 // AT4G39410 // AT4G39330 // AT5G20230 // AT3G16340 // AT2G33600 // AT2G02400 // AT1G77530 // AT1G66800 // AT1G80820 // AT1G33030 // AT1G67980 // AT4G26220 // AT1G09500 // AT1G09480 // AT1G61810 // AT3G19450
GO:0009773	P	photosynthetic electron transport in photosystem I	8	2860	16	28362	0.00094	0.04	// AT4G22890 // AT1G15980 // AT2G46820 // AT2G01590 // AT1G18730 // AT3G54050 // ATCG01060 // AT1G64770
GO:0044262	P	cellular carbohydrate metabolic process	64	2860	407	28362	0.00095	0.041	// AT5G10170 // AT5G63470 // AT1G11720 // AT1G70290 // AT1G23870 // AT1G66980 // AT2G15390 // AT2G41680 // AT4G15320 // AT4G12430 // AT2G25450 // AT5G48070 // AT5G19220 // AT5G09660 // AT3G59480 // AT5G57560 // AT1G68020 // AT1G19940 // AT5G57540 // AT4G12720 // AT1G14080 // AT1G22710 // AT2G06850 // AT4G10120 // AT3G55800 // AT3G54050 // AT2G32620 // AT4G39770 // AT1G43670 // AT1G71690 // AT4G02…
GO:0016104	P	triterpenoid biosynthetic process	7	2860	12	28362	0.001	0.042	// AT2G07050 // AT4G15340 // AT1G66960 // AT4G15370 // AT3G45130 // AT5G48010 // AT1G78970
GO:0032502	P	developmental process	383	2860	3233	28362	0.001	0.042	// AT3G21710 // AT5G09530 // AT1G73500 // AT5G53200 // AT5G60910 // AT2G43010 // AT2G32440 // AT1G55940 // AT4G28080 // AT4G17220 // AT1G03160 // AT2G42530 // AT5G39860 // AT1G19220 // AT2G35940 // AT4G13395 // AT1G02065 // AT1G25450 // AT3G16470 // AT3G57300 // AT1G73220 // AT4G31820 // AT1G12740 // AT5G18060 // AT4G24972 // AT3G07390 // AT4G15290 // AT3G49630 // AT1G80340 // AT4G11280 // AT3G07…
GO:0071496	P	cellular response to external stimulus	38	2860	208	28362	0.001	0.042	// AT4G37870 // AT5G45380 // AT5G21170 // AT1G16370 // AT5G04150 // AT2G15970 // AT1G80760 // AT4G28610 // AT1G66270 // AT3G49630 // AT3G49620 // AT1G13300 // AT2G47190 // AT4G04955 // AT2G01830 // AT3G62680 // AT1G62300 // AT3G23430 // AT3G55880 // AT1G68010 // AT1G79410 // AT5G03570 // AT3G24120 // AT3G47340 // AT3G16690 // AT1G18390 // AT2G45170 // AT5G27420 // ATCG00420 // AT5G24090 // AT1G09…
GO:0007275	P	multicellular organism development	337	2860	2811	28362	0.001	0.043	// AT1G33240 // AT3G50060 // AT5G61270 // AT2G13810 // AT4G14690 // AT5G56080 // AT3G44550 // AT5G09530 // AT2G33830 // AT5G53470 // AT5G38970 // AT4G35900 // AT2G45660 // AT2G04842 // AT5G66700 // AT5G47990 // AT4G17500 // AT5G53200 // AT5G60910 // AT2G43010 // AT2G32440 // AT1G55940 // AT2G01505 // AT4G18510 // AT4G17220 // AT1G03160 // AT1G54130 // AT1G20330 // AT2G31090 // AT2G21650 // AT1G50…
GO:0009312	P	oligosaccharide biosynthetic process	17	2860	65	28362	0.0011	0.045	// AT4G02280 // AT3G55800 // AT1G23870 // AT1G51420 // AT2G18700 // AT1G43670 // AT4G10120 // AT3G43190 // AT4G12430 // AT1G24793 // AT1G60140 // AT3G54050 // AT1G70290 // AT5G65140 // AT1G68020 // AT4G39770 // AT5G40390
GO:0072358	P	cardiovascular system development	10	2860	26	28362	0.0011	0.046	// AT4G11280 // AT4G17500 // AT4G17490 // AT5G47220 // AT1G74930 // AT3G15770 // AT5G65800 // AT5G61600 // AT1G28370 // AT4G34410
GO:0001944	P	vasculature development	10	2860	26	28362	0.0011	0.046	// AT4G11280 // AT4G17500 // AT4G17490 // AT5G47220 // AT1G74930 // AT3G15770 // AT5G65800 // AT5G61600 // AT1G28370 // AT4G34410
GO:0072359	P	circulatory system development	10	2860	26	28362	0.0011	0.046	// AT4G11280 // AT4G17500 // AT4G17490 // AT5G47220 // AT1G74930 // AT3G15770 // AT5G65800 // AT5G61600 // AT1G28370 // AT4G34410
GO:0071214	P	cellular response to abiotic stimulus	37	2860	202	28362	0.0011	0.046	// AT5G04190 // AT5G19770 // AT4G14690 // AT2G01830 // AT5G61270 // AT1G75100 // AT2G48120 // AT1G16370 // AT1G18810 // AT2G43010 // AT3G59060 // AT5G24120 // AT4G08920 // AT4G28610 // AT1G66270 // AT2G46790 // AT2G15970 // AT3G45780 // AT1G59940 // AT4G04340 // AT1G79410 // AT3G22231 // AT5G05860 // AT1G07180 // AT4G18130 // AT1G03600 // AT1G18390 // AT1G66280 // AT2G42540 // AT1G68010 // AT5G24…
GO:0044238	P	primary metabolic process	1080	2860	9890	28362	0.0011	0.046	// AT1G11720 // AT1G09910 // AT5G61560 // AT3G16720 // AT1G73500 // AT2G25900 // AT4G37010 // AT2G35050 // AT5G53200 // AT5G58870 // AT2G43010 // AT2G32440 // AT1G55940 // AT2G24130 // AT4G25290 // AT1G71030 // AT1G08630 // ATCG00020 // AT4G21510 // AT1G57870 // AT1G19220 // AT1G63470 // AT1G75690 // AT1G64770 // AT1G67560 // AT2G35940 // AT2G28630 // AT5G02120 // AT2G32810 // AT3G48260 // AT3G27…
GO:0044765	P	single-organism transport	135	2860	1004	28362	0.0011	0.046	// AT5G45380 // AT5G19530 // AT4G21120 // AT3G21390 // AT1G19770 // AT2G10940 // AT5G46900 // AT1G22710 // ATCG01040 // AT5G60440 // AT4G12510 // AT4G36670 // AT5G19500 // AT4G04640 // AT3G02850 // AT2G48020 // AT1G12090 // AT5G62000 // AT1G12500 // AT1G26440 // AT4G03510 // AT4G31820 // AT4G05110 // AT1G60160 // AT5G50300 // AT1G15210 // AT1G51460 // AT3G52400 // AT2G42620 // AT5G49630 // AT4G35…
GO:0009404	P	toxin metabolic process	16	2860	60	28362	0.0013	0.05	// AT1G17190 // AT2G02930 // AT2G38470 // AT1G27140 // AT1G73500 // AT1G78340 // AT1G27130 // AT1G49860 // AT2G47730 // AT1G17180 // AT1G69920 // AT3G45640 // AT1G17170 // AT3G62760 // AT3G09270 // AT3G56400
GO:0003824	F	catalytic activity	1160	2860	9101	28362	8.3e-20	2e-16	// AT5G49730 // AT4G22890 // AT1G11720 // AT1G09910 // AT5G06300 // AT4G19410 // AT5G61560 // AT5G64100 // AT3G02730 // AT4G37390 // AT4G35160 // AT4G11330 // AT2G35050 // AT5G58870 // AT2G32440 // AT1G55940 // AT3G09580 // AT2G24130 // AT4G37400 // AT4G36400 // AT4G25290 // AT1G03160 // AT4G32940 // AT5G43890 // AT1G08630 // ATCG00020 // AT1G57870 // AT4G30110 // AT4G28940 // AT5G49740 // AT2G34…
GO:0016491	F	oxidoreductase activity	274	2860	1547	28362	5e-17	6e-14	// AT1G58290 // AT3G03910 // AT4G22890 // AT3G54660 // AT3G02730 // AT5G49730 // AT3G44550 // AT4G12270 // AT2G41680 // AT1G03400 // AT5G38970 // AT1G66800 // AT2G25450 // AT2G35660 // AT1G44970 // AT3G21460 // AT4G15700 // AT1G11600 // AT1G11530 // AT5G58910 // AT1G72520 // AT2G32440 // AT1G55940 // AT3G09580 // AT3G62950 // AT4G37400 // AT4G36400 // AT4G15760 // AT3G25530 // AT5G43890 // ATCG00…
GO:0003700	F	transcription factor activity, sequence-specific DNA binding	272	2860	1729	28362	1.2e-11	7.7e-09	// AT1G33240 // AT3G50060 // AT4G39410 // AT1G80840 // AT3G06590 // AT1G22590 // AT1G51700 // AT5G61270 // AT4G37790 // AT4G35900 // AT2G45660 // AT3G46600 // AT1G64000 // AT3G47500 // AT1G19510 // AT5G57660 // AT5G53200 // AT5G45260 // AT5G60910 // AT2G43010 // AT3G45260 // AT5G63790 // AT2G40620 // AT4G39250 // AT5G24120 // AT1G05805 // AT4G36540 // AT2G40740 // AT5G52020 // AT1G12610 // AT2G21…
GO:0001071	F	nucleic acid binding transcription factor activity	272	2860	1730	28362	1.3e-11	7.7e-09	// AT1G33240 // AT3G50060 // AT4G39410 // AT1G80840 // AT3G06590 // AT1G22590 // AT1G51700 // AT5G61270 // AT4G37790 // AT4G35900 // AT2G45660 // AT3G46600 // AT1G64000 // AT3G47500 // AT1G19510 // AT5G57660 // AT5G53200 // AT5G45260 // AT5G60910 // AT2G43010 // AT3G45260 // AT5G63790 // AT2G40620 // AT4G39250 // AT5G24120 // AT1G05805 // AT4G36540 // AT2G40740 // AT5G52020 // AT1G12610 // AT2G21…
GO:0046906	F	tetrapyrrole binding	92	2860	402	28362	3.8e-11	1.8e-08	// AT1G29930 // AT4G14690 // AT5G38970 // AT1G44970 // AT2G34500 // AT2G32440 // AT1G55940 // AT4G37400 // ATCG00020 // ATCG01040 // AT2G40100 // AT2G34060 // AT1G29920 // AT1G67110 // AT1G33720 // AT5G15180 // ATCG00580 // AT5G64100 // AT1G12740 // AT4G31940 // AT1G77490 // AT2G43480 // AT4G08770 // AT2G16060 // AT4G26010 // AT5G58390 // AT5G05340 // AT3G01190 // AT1G01600 // AT4G13310 // AT3G26…
GO:0016168	F	chlorophyll binding	25	2860	40	28362	1.7e-10	6.9e-08	// AT1G29930 // AT4G14690 // AT5G02120 // AT3G61470 // AT2G05100 // ATCG00080 // ATCG00020 // ATCG00270 // AT2G40100 // ATCG00690 // AT1G30380 // AT1G29920 // AT3G27690 // AT1G15820 // AT3G47470 // AT3G08940 // AT2G34430 // AT2G05070 // AT1G19150 // AT1G76570 // AT1G61520 // AT1G45474 // AT4G10340 // ATCG00280 // AT5G54270
GO:0022857	F	transmembrane transporter activity	189	2860	1146	28362	8.5e-10	2.9e-07	// AT4G14690 // AT5G45380 // AT1G30420 // AT5G47450 // AT4G21120 // AT1G28010 // AT1G16370 // AT3G18200 // AT1G19770 // AT3G26570 // AT4G30420 // AT5G41800 // AT4G30110 // AT2G25810 // AT2G38060 // AT5G15240 // AT1G58200 // AT4G04850 // AT4G36670 // AT5G19500 // AT4G04640 // AT5G02170 // AT1G64650 // AT5G13580 // AT5G60660 // AT3G14810 // AT5G50300 // AT4G04340 // AT1G02630 // AT1G64150 // AT1G12…
GO:0048037	F	cofactor binding	93	2860	451	28362	3e-09	9.2e-07	// AT1G58290 // AT3G54660 // AT2G13810 // AT4G12270 // AT2G46740 // AT1G66800 // AT1G67840 // AT1G70580 // AT4G36400 // AT4G15760 // AT3G25530 // AT5G43890 // AT1G12900 // AT1G26380 // AT4G09350 // ATCG00430 // AT4G37925 // AT5G39320 // AT1G31690 // AT1G26390 // ATCG01110 // ATCG00420 // AT5G53970 // AT2G02400 // AT5G67030 // AT1G09340 // AT2G35660 // AT1G09500 // AT4G11280 // AT1G80820 // AT1G17…
GO:0031409	F	pigment binding	17	2860	22	28362	1.5e-08	4.1e-06	// AT1G29930 // AT1G29920 // AT4G10340 // AT2G05100 // AT1G45474 // AT2G05070 // AT1G19150 // AT1G61520 // AT1G15820 // AT3G61470 // AT1G76570 // AT3G27690 // AT2G40100 // AT3G47470 // AT3G08940 // AT2G34430 // AT5G54270
GO:0005215	F	transporter activity	213	2860	1406	28362	3.4e-08	8.3e-06	// AT5G46050 // AT4G14690 // AT5G45380 // AT1G30420 // AT5G47450 // AT4G21120 // AT1G28010 // AT1G16370 // AT3G21390 // AT3G18200 // AT2G02040 // AT1G19770 // AT3G26570 // AT4G30420 // AT5G41800 // AT4G30110 // AT2G25810 // AT2G38060 // AT5G15240 // AT4G09160 // AT1G58200 // AT4G04850 // AT4G36670 // AT5G19500 // AT4G04640 // AT5G02170 // AT3G02850 // AT5G13580 // AT5G60660 // AT3G14810 // AT5G50…
GO:0022891	F	substrate-specific transmembrane transporter activity	151	2860	916	28362	4.5e-08	9.9e-06	// AT4G14690 // AT5G45380 // AT5G47450 // AT4G21120 // AT1G16370 // AT3G21180 // AT3G26570 // AT4G30110 // AT2G25810 // AT2G38060 // AT5G15240 // AT1G58200 // AT4G04850 // AT4G36670 // AT5G19500 // AT5G02170 // AT3G02850 // AT5G60660 // AT3G14810 // AT2G48020 // AT4G04340 // AT1G02630 // AT1G64150 // AT1G12500 // AT1G26440 // AT5G03570 // AT1G73220 // AT4G05110 // AT1G60160 // AT4G28700 // AT2G32…
GO:0005488	F	binding	1365	2860	12081	28362	7.8e-08	1.6e-05	// AT4G22080 // AT5G49730 // AT4G22890 // AT1G11720 // AT1G09910 // AT5G61560 // AT5G47220 // AT3G50950 // AT5G64100 // AT5G55570 // AT4G33000 // AT1G64000 // AT2G25900 // AT4G11330 // AT4G37010 // AT5G46900 // AT5G53200 // AT4G26860 // AT5G58870 // AT2G43010 // AT2G32440 // AT1G55940 // AT2G24130 // AT4G37400 // AT4G36400 // AT4G17220 // AT1G03160 // AT1G14220 // AT5G43890 // AT2G10940 // ATCG00…
GO:0048038	F	quinone binding	19	2860	35	28362	1.4e-07	2.6e-05	// AT1G74790 // ATCG01100 // ATCG01080 // ATCG01110 // ATCG00420 // AT4G12270 // ATCG00430 // AT3G43670 // ATCG01010 // ATCG01070 // AT4G09350 // AT1G67840 // ATCG00440 // ATCG01090 // AT4G37925 // AT5G21430 // AT1G31690 // AT5G62630 // ATCG00080
GO:0030246	F	carbohydrate binding	64	2860	303	28362	4.1e-07	7e-05	// AT1G11720 // AT1G09910 // AT3G13750 // AT3G16460 // AT2G37710 // AT3G16420 // AT5G53110 // AT3G16440 // AT5G49870 // AT1G52050 // AT1G65390 // AT1G52030 // AT3G01260 // AT1G52120 // AT1G16090 // AT5G01260 // AT1G61610 // AT3G53380 // AT2G42530 // AT5G66530 // AT1G11300 // AT3G53810 // AT2G46850 // AT2G02310 // AT3G47800 // AT1G09880 // AT1G64770 // AT5G35940 // AT5G38250 // AT1G07110 // AT2G32…
GO:0022892	F	substrate-specific transporter activity	159	2860	1045	28362	1.6e-06	0.00025	// AT5G46050 // AT4G14690 // AT5G45380 // AT5G47450 // AT4G21120 // AT1G16370 // AT3G21180 // AT2G02040 // AT3G26570 // AT4G30110 // AT2G25810 // AT2G38060 // AT5G15240 // AT1G58200 // AT4G04850 // AT4G36670 // AT5G19500 // AT5G02170 // AT3G02850 // AT5G60660 // AT3G14810 // AT2G48020 // AT4G04340 // AT1G02630 // AT1G64150 // AT1G12500 // AT1G26440 // AT5G03570 // AT1G73220 // AT4G05110 // AT1G60…
GO:0015075	F	ion transmembrane transporter activity	105	2860	629	28362	3.1e-06	0.00046	// AT5G45380 // AT5G47450 // AT4G21120 // AT1G16370 // AT3G26570 // AT4G30110 // AT2G38060 // AT1G58200 // AT4G04850 // AT4G36670 // AT3G02850 // AT3G14810 // AT2G48020 // AT4G04340 // AT3G51480 // AT1G12500 // AT1G26440 // AT5G03570 // AT1G73220 // AT1G60160 // AT4G28700 // AT2G32270 // AT2G18480 // AT5G46110 // AT1G76800 // AT4G32260 // AT5G14570 // AT5G64290 // AT4G04760 // AT5G44070 // AT2G29…
GO:0043565	F	sequence-specific DNA binding	129	2860	825	28362	4.7e-06	0.00066	// AT1G33240 // AT3G50060 // AT4G39410 // AT1G80840 // AT4G37790 // AT4G35900 // AT3G58120 // AT4G04450 // AT3G51910 // AT5G53200 // AT5G60910 // AT5G63790 // AT2G40620 // AT1G05805 // AT2G40740 // AT5G52020 // AT1G12610 // AT3G15210 // AT5G60440 // AT5G39610 // AT2G42380 // AT4G17785 // AT4G37780 // AT3G46130 // AT5G62165 // AT5G62000 // AT1G70920 // AT5G15830 // AT4G25470 // AT4G33880 // AT4G18…
GO:0022804	F	active transmembrane transporter activity	99	2860	595	28362	6.5e-06	0.00088	// AT5G45380 // AT1G30420 // AT5G47450 // AT1G28010 // AT1G16370 // AT3G26570 // AT1G22710 // AT2G38060 // AT4G04850 // AT4G36670 // AT5G19500 // AT4G04640 // AT5G13580 // AT2G48020 // AT1G26440 // AT3G52310 // AT4G28700 // AT1G15210 // AT1G51460 // AT2G18480 // AT5G49630 // AT3G54830 // AT3G21670 // AT5G64290 // AT4G04760 // AT5G44070 // AT3G19553 // AT2G38120 // AT5G40890 // AT2G43330 // AT5G52…
GO:0052689	F	carboxylic ester hydrolase activity	61	2860	314	28362	7.7e-06	0.00097	// AT5G45960 // AT4G30140 // AT4G19410 // AT2G23540 // AT5G14180 // AT5G45280 // AT5G09760 // AT1G09390 // AT5G24410 // AT2G26560 // AT4G16690 // AT5G33370 // AT2G43050 // AT4G37070 // AT5G04970 // AT3G62280 // AT5G38520 // AT5G16120 // AT1G53990 // AT1G54000 // AT1G56630 // AT5G55590 // AT5G51500 // AT1G18360 // AT5G47500 // AT1G74460 // AT2G39410 // AT2G23630 // AT2G39400 // AT3G10720 // AT3G27…
GO:0003677	F	DNA binding	314	2860	2417	28362	9.8e-06	0.0011	// AT1G33240 // AT3G50060 // AT4G39410 // AT1G80840 // ATCG00740 // AT3G09600 // AT1G22590 // AT1G51700 // AT5G61270 // AT4G37790 // AT4G35900 // AT2G45660 // AT4G04450 // AT1G64000 // AT3G47500 // AT3G15620 // AT1G19510 // AT5G53200 // AT5G45260 // AT5G60910 // AT2G43010 // AT3G45260 // AT5G63790 // AT2G40620 // AT4G39250 // AT5G24120 // AT1G05805 // AT1G71030 // AT2G40740 // AT5G52020 // AT1G12…
GO:0020037	F	heme binding	67	2860	360	28362	9.7e-06	0.0011	// AT5G05340 // AT1G68850 // AT2G42850 // AT4G15300 // AT5G24960 // AT3G20940 // AT2G37130 // AT5G38970 // AT1G44970 // AT1G63710 // AT1G11600 // AT5G45340 // AT2G34500 // AT2G32440 // AT1G55940 // AT5G66390 // AT4G37400 // ATCG01040 // AT1G01600 // AT4G13310 // AT1G77760 // AT3G26200 // AT5G44620 // AT1G14550 // AT1G49570 // AT2G29090 // AT2G34060 // AT3G28740 // AT5G24910 // AT3G48290 // ATCG00…
GO:0043167	F	ion binding	469	2860	3821	28362	1.3e-05	0.0014	// AT5G49730 // AT1G23310 // AT5G64100 // AT4G33000 // AT4G37010 // AT5G58870 // AT2G32440 // AT1G55940 // AT1G71050 // AT1G18210 // ATCG00020 // AT4G30110 // AT5G49740 // AT2G34060 // ATCG00430 // AT1G09350 // AT1G02065 // AT1G33720 // AT4G00940 // AT3G07490 // AT3G22740 // AT1G31690 // AT4G03510 // AT1G12740 // AT5G55250 // AT4G31940 // AT2G37950 // AT5G27420 // AT3G07010 // AT3G49630 // AT3G56…
GO:0016798	F	hydrolase activity, acting on glycosyl bonds	76	2860	438	28362	2.2e-05	0.0023	// AT1G65570 // AT4G18340 // AT4G19820 // AT1G05660 // AT1G56680 // AT3G13750 // AT1G10640 // AT1G64390 // AT1G55120 // AT5G25980 // AT5G13980 // AT5G14650 // AT3G62740 // AT3G57240 // AT3G62750 // AT5G57560 // AT1G70710 // AT1G19940 // AT2G32290 // AT2G36310 // AT1G51470 // AT5G57540 // AT3G18070 // AT5G49360 // AT1G66270 // AT3G12710 // AT1G23760 // AT1G02640 // AT2G06850 // AT2G44480 // AT3G10…
GO:0016209	F	antioxidant activity	40	2860	181	28362	2.3e-05	0.0024	// AT5G05340 // AT1G68850 // AT3G54660 // AT2G41680 // AT3G01190 // AT5G64100 // AT4G25090 // AT1G44970 // AT3G02730 // AT1G11530 // AT3G15360 // AT4G31870 // AT1G21540 // AT2G15570 // AT1G03680 // AT1G09090 // AT1G14550 // AT2G47730 // AT2G34060 // AT5G14130 // AT2G35380 // AT2G37130 // AT4G08780 // AT5G15180 // AT2G25080 // AT5G42180 // AT1G49570 // AT5G22410 // AT1G77490 // AT2G43480 // AT4G08…
GO:0015291	F	secondary active transmembrane transporter activity	62	2860	338	28362	3e-05	0.0029	// AT5G44050 // AT3G21670 // AT5G64290 // AT4G04760 // AT5G44070 // AT3G23550 // AT5G16150 // AT1G16370 // AT1G01790 // AT4G36790 // AT3G19553 // AT4G08620 // AT1G22710 // AT5G38030 // AT2G38120 // AT1G11260 // AT5G40890 // AT4G04850 // AT2G43330 // AT1G76520 // AT3G53720 // AT3G19930 // AT3G26590 // AT2G38060 // AT3G05150 // AT1G47530 // AT3G05155 // AT2G03530 // AT5G52450 // AT1G20840 // AT4G36…
GO:0015293	F	symporter activity	38	2860	171	28362	3.3e-05	0.0031	// AT3G21670 // AT4G04760 // AT2G03590 // AT5G16150 // AT1G16370 // AT4G36790 // AT3G19553 // AT3G19930 // AT2G38120 // AT1G11260 // AT5G40890 // AT2G43330 // AT1G76520 // AT1G22710 // AT5G45380 // AT2G38060 // AT3G05150 // AT3G05155 // AT2G03530 // AT1G20840 // AT4G36670 // AT4G08620 // AT5G19600 // AT2G48020 // AT5G47560 // AT1G79410 // AT1G26440 // AT2G01420 // AT5G57090 // AT5G40780 // AT2G29…
GO:0015035	F	protein disulfide oxidoreductase activity	23	2860	79	28362	4e-05	0.0036	// AT5G18600 // AT4G15680 // AT3G21460 // AT1G11530 // AT4G15660 // AT3G15360 // AT4G15700 // AT3G62950 // AT5G14070 // AT3G62930 // AT1G03680 // AT1G06830 // AT4G15690 // AT4G15670 // AT5G06690 // AT1G50320 // AT3G02730 // AT2G15570 // AT5G16400 // AT4G37200 // AT5G06470 // AT3G62960 // AT1G28480
GO:0000989	F	transcription factor activity, transcription factor binding	49	2860	252	28362	5.6e-05	0.0042	// AT3G50060 // AT5G15310 // AT3G09600 // AT4G33450 // AT5G54230 // AT1G70700 // AT3G27920 // AT2G30432 // AT4G38960 // AT3G17860 // AT5G53200 // AT1G34670 // AT5G63160 // AT1G73410 // AT2G31380 // AT5G09240 // AT1G14350 // AT1G06040 // AT3G48360 // AT2G47190 // AT4G17785 // AT4G37780 // AT1G72450 // AT3G46130 // AT1G75540 // AT5G17490 // AT1G14920 // AT5G24590 // AT2G30420 // AT1G68320 // AT5G13…
GO:0000988	F	transcription factor activity, protein binding	50	2860	259	28362	5.5e-05	0.0042	// AT3G50060 // AT5G15310 // AT3G09600 // AT4G33450 // AT5G54230 // AT1G70700 // AT3G27920 // AT2G30432 // AT4G38960 // AT3G17860 // AT5G53200 // AT1G34670 // AT5G63160 // AT1G73410 // AT2G31380 // AT5G24120 // AT1G14350 // AT1G06040 // AT3G48360 // AT2G47190 // AT4G17785 // AT4G37780 // AT1G72450 // AT3G46130 // AT1G75540 // AT5G17490 // AT1G14920 // AT5G24590 // AT2G30420 // AT1G68320 // AT5G13…
GO:0009055	F	electron carrier activity	41	2860	196	28362	5.5e-05	0.0042	// AT2G01918 // AT5G18600 // AT4G20860 // ATCG00540 // AT4G15680 // AT5G25090 // AT3G62930 // AT3G21460 // AT4G15660 // AT4G27520 // AT4G15700 // AT4G19380 // AT4G36400 // AT1G26410 // ATCG00020 // AT4G03280 // AT1G26380 // AT3G62950 // ATCG00270 // AT1G30700 // AT2G27150 // ATCG01060 // AT5G14070 // AT1G30720 // AT5G07475 // AT1G06830 // AT4G15690 // AT5G20960 // AT1G14150 // AT4G15670 // AT1G26…
GO:0050662	F	coenzyme binding	53	2860	281	28362	5.8e-05	0.0042	// AT1G58290 // AT1G04610 // AT3G54660 // AT4G20860 // AT4G12720 // AT5G47650 // AT2G46740 // AT1G66800 // AT1G80820 // AT2G35660 // AT4G37760 // AT4G24230 // AT5G25880 // AT5G53460 // AT1G14185 // AT4G36400 // AT4G15760 // AT1G26410 // AT5G43890 // AT3G25530 // AT1G12900 // AT1G26380 // AT4G19380 // AT1G18270 // AT1G30700 // AT2G27150 // AT5G56490 // AT1G09480 // AT1G62570 // AT1G30720 // AT5G39…
GO:0015036	F	disulfide oxidoreductase activity	24	2860	87	28362	5.6e-05	0.0042	// AT5G18600 // AT4G15680 // AT3G54660 // AT3G21460 // AT1G11530 // AT4G15660 // AT3G15360 // AT4G15700 // AT3G62950 // AT5G14070 // AT3G62930 // AT1G03680 // AT1G06830 // AT4G15690 // AT4G15670 // AT5G06690 // AT1G50320 // AT3G02730 // AT2G15570 // AT5G16400 // AT4G37200 // AT5G06470 // AT3G62960 // AT1G28480
GO:0015926	F	glucosidase activity	24	2860	87	28362	5.6e-05	0.0042	// AT5G25980 // AT1G52400 // AT3G57240 // AT3G62750 // AT1G51470 // AT3G18070 // AT1G66270 // AT2G44480 // AT5G26000 // AT4G27820 // AT1G12240 // AT1G24320 // AT3G62740 // AT5G22510 // AT1G66280 // AT1G47600 // AT4G31140 // AT5G24090 // AT5G42100 // AT1G35580 // AT2G44490 // AT2G32860 // AT3G06500 // AT1G61810
GO:0004674	F	protein serine/threonine kinase activity	115	2860	767	28362	7.3e-05	0.0052	// AT1G51830 // AT4G28490 // AT1G14390 // AT4G11470 // AT1G73670 // AT5G61560 // AT3G17510 // AT1G73500 // AT4G32000 // AT2G24130 // AT1G75820 // AT1G48480 // AT3G13065 // AT4G37250 // AT3G48260 // AT3G21870 // AT3G08760 // AT1G70530 // AT5G01810 // AT4G18250 // AT5G38280 // AT4G01330 // AT2G14510 // AT1G66880 // AT2G32800 // AT1G66980 // AT1G01560 // AT5G37450 // AT5G39030 // AT2G28990 // AT2G46…
GO:0044212	F	transcription regulatory region DNA binding	75	2860	452	28362	8.8e-05	0.0061	// AT5G65210 // AT3G50060 // AT5G15310 // AT1G80840 // AT2G38470 // AT1G22590 // AT1G01060 // AT1G51700 // AT1G04240 // AT4G39410 // AT4G33880 // AT1G71930 // AT2G45660 // AT4G24540 // AT2G30432 // AT2G03710 // AT5G04150 // AT4G33450 // AT5G53200 // AT1G13960 // AT5G60910 // AT4G18470 // AT5G63790 // AT2G47890 // AT5G61590 // AT1G05805 // AT5G14750 // AT5G52020 // AT3G50870 // AT1G66140 // AT5G60…
GO:0015294	F	solute:cation symporter activity	30	2860	128	28362	9.6e-05	0.0064	// AT5G45380 // AT4G04760 // AT2G03590 // AT1G16370 // AT4G36790 // AT1G22710 // AT5G57090 // AT1G11260 // AT5G40890 // AT2G43330 // AT1G76520 // AT3G19930 // AT2G38060 // AT3G05150 // AT3G05155 // AT2G03530 // AT1G20840 // AT4G36670 // AT2G48020 // AT5G47560 // AT1G79410 // AT1G26440 // AT5G16150 // AT2G29650 // AT2G01420 // AT1G76430 // AT2G18480 // AT1G77210 // AT1G76530 // AT3G05160
GO:0001067	F	regulatory region nucleic acid binding	75	2860	455	28362	0.00011	0.0067	// AT5G65210 // AT3G50060 // AT5G15310 // AT1G80840 // AT2G38470 // AT1G22590 // AT1G01060 // AT1G51700 // AT1G04240 // AT4G39410 // AT4G33880 // AT1G71930 // AT2G45660 // AT4G24540 // AT2G30432 // AT2G03710 // AT5G04150 // AT4G33450 // AT5G53200 // AT1G13960 // AT5G60910 // AT4G18470 // AT5G63790 // AT2G47890 // AT5G61590 // AT1G05805 // AT5G14750 // AT5G52020 // AT3G50870 // AT1G66140 // AT5G60…
GO:0000975	F	regulatory region DNA binding	75	2860	455	28362	0.00011	0.0067	// AT5G65210 // AT3G50060 // AT5G15310 // AT1G80840 // AT2G38470 // AT1G22590 // AT1G01060 // AT1G51700 // AT1G04240 // AT4G39410 // AT4G33880 // AT1G71930 // AT2G45660 // AT4G24540 // AT2G30432 // AT2G03710 // AT5G04150 // AT4G33450 // AT5G53200 // AT1G13960 // AT5G60910 // AT4G18470 // AT5G63790 // AT2G47890 // AT5G61590 // AT1G05805 // AT5G14750 // AT5G52020 // AT3G50870 // AT1G66140 // AT5G60…
GO:0046915	F	transition metal ion transmembrane transporter activity	18	2860	57	28362	0.00011	0.0071	// AT2G32270 // AT4G19680 // AT1G21140 // AT3G46900 // AT2G38460 // AT1G64150 // AT2G39450 // AT5G21930 // AT2G48020 // AT5G59030 // AT4G30110 // AT3G25190 // AT2G04032 // AT5G03570 // AT5G24290 // AT4G19690 // AT1G76800 // AT1G59870
GO:0016667	F	oxidoreductase activity, acting on a sulfur group of donors	29	2860	124	28362	0.00013	0.0077	// AT3G54660 // AT2G41680 // AT4G15680 // AT5G18600 // AT4G21840 // AT3G21460 // AT1G11530 // AT4G15660 // AT3G15360 // AT4G15700 // AT3G62950 // AT5G14070 // AT3G62930 // AT1G03680 // AT1G06830 // AT4G15690 // AT4G15670 // AT4G21830 // AT5G06690 // AT1G08570 // AT1G50320 // AT3G02730 // AT2G15570 // AT5G16400 // AT4G37200 // AT5G06470 // AT3G62960 // AT4G04840 // AT1G28480
GO:0004553	F	hydrolase activity, hydrolyzing O-glycosyl compounds	68	2860	405	28362	0.00014	0.008	// AT1G65570 // AT4G18340 // AT4G19820 // AT1G05660 // AT1G56680 // AT3G13750 // AT1G10640 // AT1G64390 // AT5G25980 // AT5G13980 // AT5G14650 // AT5G04360 // AT3G57240 // AT3G62750 // AT5G57560 // AT1G70710 // AT1G19940 // AT2G32290 // AT1G51470 // AT3G18070 // AT5G49360 // AT1G66270 // AT1G55120 // AT1G23760 // AT1G02640 // AT2G06850 // AT2G44480 // AT3G10740 // AT4G24040 // AT5G26000 // AT5G55…
GO:0004672	F	protein kinase activity	132	2860	925	28362	0.00016	0.0088	// AT1G62400 // AT1G51830 // AT2G35050 // AT1G14390 // AT4G11470 // AT1G73670 // AT5G61560 // AT3G17510 // AT1G73500 // AT1G67840 // AT4G28490 // AT4G32000 // AT2G24130 // AT1G75820 // AT1G48480 // AT3G13065 // AT4G37250 // AT3G48260 // AT3G21870 // AT3G08760 // AT1G70530 // AT1G73450 // AT5G01810 // AT4G18250 // AT5G38280 // AT4G01330 // AT2G14510 // AT2G02710 // AT1G66880 // AT2G32800 // AT1G66…
GO:0016705	F	oxidoreductase activity, acting on paired donors, with incorporation or reduction of molecular oxygen	68	2860	407	28362	0.00015	0.0088	// AT1G14290 // AT1G04610 // AT2G42850 // AT4G15300 // AT1G06090 // AT2G30750 // AT3G20940 // AT3G61880 // AT5G38970 // AT1G44446 // AT1G02400 // AT1G11600 // AT5G45340 // AT2G34500 // AT2G32440 // AT1G55940 // AT2G25160 // AT4G37400 // AT5G12270 // AT1G78440 // AT1G01600 // AT5G43890 // AT1G33720 // AT1G62600 // AT4G37760 // AT3G26200 // AT1G06120 // AT1G62570 // AT2G29090 // AT5G63580 // AT1G06…
GO:0016651	F	oxidoreductase activity, acting on NAD(P)H	29	2860	127	28362	0.00018	0.01	// AT4G25090 // ATCG01090 // AT5G54500 // AT2G41680 // AT3G54660 // ATCG01010 // AT5G25880 // AT1G11530 // AT3G15360 // ATCG01100 // AT2G15570 // AT1G09090 // ATCG00430 // AT4G37925 // ATCG01080 // AT1G03680 // ATCG01110 // AT3G09940 // AT3G02730 // AT5G06690 // AT1G07180 // ATCG00420 // AT1G50320 // ATCG00440 // AT1G75260 // ATCG01070 // ATCG01050 // AT5G16400 // AT4G37200
GO:0046872	F	metal ion binding	439	2860	3673	28362	0.00021	0.011	// AT5G49730 // AT5G64100 // AT4G33000 // AT4G37010 // AT5G58870 // AT2G32440 // AT1G55940 // AT1G71050 // AT1G18210 // ATCG00020 // AT4G30110 // AT5G49740 // AT2G34060 // ATCG00430 // AT1G09350 // AT1G02065 // AT1G33720 // AT4G00940 // AT3G07490 // AT3G22740 // AT1G31690 // AT4G03510 // AT1G12740 // AT5G55250 // AT4G31940 // AT2G37950 // AT5G27420 // AT3G07010 // AT3G49630 // AT3G56650 // AT5G52…
GO:0019203	F	carbohydrate phosphatase activity	12	2860	29	28362	0.00022	0.011	// AT4G39770 // AT1G07110 // AT1G23870 // AT1G51420 // AT1G43670 // AT4G12430 // AT3G55800 // AT1G60140 // AT3G54050 // AT5G65140 // AT2G38740 // AT1G68020
GO:0004871	F	signal transducer activity	67	2860	406	28362	0.00023	0.012	// AT1G62400 // AT1G73670 // AT1G72300 // AT3G19850 // AT1G01560 // AT5G48150 // AT1G73500 // AT2G32510 // AT2G46070 // AT3G06483 // AT2G30040 // AT3G20600 // AT3G57040 // AT3G45640 // AT2G29110 // AT2G05940 // AT3G47220 // AT1G67900 // AT1G14000 // AT2G41970 // AT4G14480 // AT4G08920 // AT2G01830 // AT3G21340 // AT2G25180 // AT2G46790 // AT3G08510 // AT2G35960 // AT1G19050 // AT5G59670 // AT3G13…
GO:0043169	F	cation binding	439	2860	3678	28362	0.00024	0.012	// AT5G49730 // AT5G64100 // AT4G33000 // AT4G37010 // AT5G58870 // AT2G32440 // AT1G55940 // AT1G71050 // AT1G18210 // ATCG00020 // AT4G30110 // AT5G49740 // AT2G34060 // ATCG00430 // AT1G09350 // AT1G02065 // AT1G33720 // AT4G00940 // AT3G07490 // AT3G22740 // AT1G31690 // AT4G03510 // AT1G12740 // AT5G55250 // AT4G31940 // AT2G37950 // AT5G27420 // AT3G07010 // AT3G49630 // AT3G56650 // AT5G52…
GO:0008509	F	anion transmembrane transporter activity	34	2860	164	28362	0.00026	0.013	// AT5G14570 // AT3G01550 // AT4G21120 // AT5G44070 // AT1G16370 // AT3G45710 // AT3G45700 // AT1G62280 // AT1G80760 // AT3G26570 // AT5G40890 // AT5G60780 // AT5G19600 // AT2G38060 // AT1G12940 // AT1G18880 // AT5G64290 // AT4G08620 // AT1G64650 // AT3G23430 // AT5G47560 // AT1G52190 // AT1G12500 // AT1G79410 // AT1G74810 // AT4G24570 // AT1G73220 // AT1G53660 // AT2G29650 // AT1G76430 // AT5G50…
GO:0050660	F	flavin adenine dinucleotide binding	30	2860	141	28362	0.0004	0.019	// AT1G04610 // AT3G54660 // AT4G20860 // AT2G46740 // AT2G35660 // AT5G53460 // AT1G14185 // AT4G36400 // AT4G15760 // AT1G26410 // AT5G43890 // AT4G37760 // AT1G26380 // AT4G19380 // AT1G30700 // AT2G27150 // AT5G56490 // AT1G62570 // AT1G30720 // AT2G41510 // AT1G12570 // AT3G30775 // AT5G20960 // AT3G09940 // AT1G26390 // AT4G29740 // AT4G08920 // AT5G67030 // AT1G62600 // AT1G30730
GO:0046983	F	protein dimerization activity	86	2860	567	28362	0.0004	0.019	// AT5G61270 // ATCG00740 // AT4G25400 // AT5G60910 // AT2G43010 // AT1G19220 // AT1G05805 // AT5G56210 // AT2G28720 // AT5G60440 // AT3G01680 // AT5G39610 // AT1G74500 // AT2G35940 // AT5G59870 // AT4G36060 // AT3G46030 // AT5G62165 // AT5G41315 // AT3G28180 // AT4G33880 // AT5G59970 // AT5G51790 // AT1G21110 // AT4G13570 // AT3G48590 // AT5G63470 // AT3G06483 // AT3G07780 // AT2G31220 // AT3G59…
GO:0008324	F	cation transmembrane transporter activity	73	2860	464	28362	0.00043	0.02	// AT5G47560 // AT1G01340 // AT3G46900 // AT5G45380 // ATCG00150 // ATCG00480 // AT1G01790 // AT5G21930 // AT5G47450 // AT4G04760 // AT5G44070 // AT5G16150 // AT1G16370 // AT4G36790 // AT3G21180 // AT4G30110 // AT1G59870 // AT3G25190 // AT3G19930 // AT4G19690 // ATCG00470 // AT1G21140 // AT1G11260 // AT5G40890 // AT2G17780 // AT4G04850 // AT2G43330 // AT1G76520 // AT1G09575 // AT3G53720 // AT1G22…
GO:0008422	F	beta-glucosidase activity	19	2860	71	28362	0.00044	0.02	// AT1G66280 // AT5G42100 // AT4G27820 // AT3G18070 // AT1G47600 // AT4G31140 // AT5G24090 // AT3G57240 // AT1G66270 // AT5G25980 // AT5G26000 // AT2G44480 // AT2G44490 // AT1G51470 // AT1G52400 // AT2G32860 // AT3G62740 // AT3G62750 // AT1G61810
GO:0005381	F	iron ion transmembrane transporter activity	8	2860	14	28362	0.00048	0.022	// AT1G21140 // AT2G38460 // AT3G25190 // AT4G19690 // AT4G19680 // AT5G03570 // AT5G24290 // AT1G76800
GO:0016740	F	transferase activity	447	2860	3791	28362	0.00051	0.022	// AT1G11720 // AT1G14390 // AT5G61560 // AT1G73500 // AT2G35050 // AT2G34180 // ATCG00180 // AT3G48260 // AT1G09350 // AT5G58784 // AT1G25450 // AT5G25910 // AT3G22740 // AT5G59650 // AT3G51820 // AT1G49210 // AT1G10560 // AT5G55250 // AT1G80180 // AT5G27420 // AT4G15290 // AT4G26540 // AT2G14510 // AT5G06090 // AT2G02710 // AT4G26220 // AT3G48720 // AT4G13410 // AT1G13420 // AT3G53150 // AT2G39…
GO:0016638	F	oxidoreductase activity, acting on the CH-NH2 group of donors	15	2860	50	28362	0.00065	0.028	// AT3G03910 // AT5G43450 // AT3G61400 // AT4G12270 // AT3G43670 // AT1G77330 // AT1G03400 // AT2G26080 // AT2G25450 // AT4G29740 // AT4G33010 // AT5G04140 // AT5G18170 // AT1G31690 // AT5G53460
GO:0004601	F	peroxidase activity	28	2860	133	28362	0.00071	0.03	// AT5G05340 // AT1G68850 // AT4G25090 // AT3G01190 // AT1G49570 // AT1G44970 // AT4G31870 // AT1G09090 // AT1G14550 // AT2G47730 // AT2G34060 // AT5G14130 // AT2G35380 // AT2G37130 // AT5G64100 // AT4G08780 // AT5G15180 // AT2G25080 // AT5G42180 // AT2G39040 // AT5G22410 // AT1G77490 // AT2G43480 // AT4G08770 // AT4G26010 // AT5G66390 // AT5G58390 // AT1G14540
GO:0102483	F	scopolin beta-glucosidase activity	13	2860	40	28362	0.00079	0.033	// AT1G66280 // AT1G51470 // AT4G27820 // AT3G18070 // AT1G47600 // AT1G66270 // AT5G26000 // AT2G44480 // AT2G44490 // AT2G32860 // AT3G62740 // AT3G62750 // AT1G61810
GO:0016773	F	phosphotransferase activity, alcohol group as acceptor	144	2860	1072	28362	0.00082	0.034	// AT1G62400 // AT1G51830 // AT2G35050 // AT1G14390 // AT4G11470 // AT1G73670 // AT5G61560 // AT3G17510 // AT1G73500 // AT1G67840 // AT3G59480 // AT4G28490 // AT4G32000 // AT4G33240 // AT2G24130 // AT1G75820 // AT1G48480 // AT3G13065 // AT4G37250 // AT1G07110 // AT3G48260 // AT3G21870 // AT3G08760 // AT1G70530 // AT1G73450 // AT5G01810 // AT4G18250 // AT5G38280 // AT3G09920 // AT4G01330 // AT2G14…
GO:0051537	F	2 iron, 2 sulfur cluster binding	16	2860	58	28362	0.00093	0.037	// AT4G15700 // AT5G18600 // AT3G62930 // AT4G15670 // AT1G06830 // AT1G44446 // AT4G03280 // AT4G15680 // AT4G15690 // AT5G51720 // AT3G21460 // AT2G27150 // AT5G20960 // AT4G15660 // AT1G60950 // AT1G71500
GO:0004497	F	monooxygenase activity	51	2860	305	28362	0.00094	0.037	// AT1G04610 // AT2G42850 // AT4G15300 // AT2G30750 // AT3G20940 // AT5G38970 // AT2G35660 // AT1G44446 // AT1G11600 // AT5G45340 // AT2G34500 // AT2G32440 // AT1G55940 // AT2G25160 // AT4G37400 // AT4G15760 // AT1G67090 // AT4G31970 // AT5G43890 // AT4G13310 // AT4G37760 // AT3G26200 // AT2G29090 // AT3G28740 // AT3G48290 // AT1G62570 // AT5G24960 // AT1G67110 // AT1G33720 // AT5G44620 // AT5G57…
GO:0015171	F	amino acid transmembrane transporter activity	20	2860	83	28362	0.00098	0.038	// AT2G36590 // AT1G21890 // AT2G38120 // AT5G46800 // AT5G04770 // AT5G41800 // AT5G02170 // AT2G37450 // AT5G64290 // AT4G21120 // AT4G08290 // AT5G19500 // AT3G09330 // AT5G15240 // AT5G02180 // AT5G49630 // AT3G19553 // AT5G14940 // AT3G54830 // AT5G40780
GO:0015144	F	carbohydrate transmembrane transporter activity	26	2860	123	28362	0.001	0.039	// AT3G28007 // AT4G04760 // AT1G16370 // AT4G36790 // AT1G22710 // AT1G80760 // AT1G11260 // AT2G43330 // AT3G19930 // AT2G38060 // AT3G05150 // AT3G16690 // AT3G05155 // AT3G14770 // AT1G20840 // AT4G36670 // AT2G48020 // AT1G79410 // AT1G73220 // AT1G08900 // AT2G29650 // AT1G76430 // AT2G18480 // AT1G77210 // AT5G16150 // AT3G05160
GO:1901476	F	carbohydrate transporter activity	26	2860	123	28362	0.001	0.039	// AT3G28007 // AT4G04760 // AT1G16370 // AT4G36790 // AT1G22710 // AT1G80760 // AT1G11260 // AT2G43330 // AT3G19930 // AT2G38060 // AT3G05150 // AT3G16690 // AT3G05155 // AT3G14770 // AT1G20840 // AT4G36670 // AT2G48020 // AT1G79410 // AT1G73220 // AT1G08900 // AT2G29650 // AT1G76430 // AT2G18480 // AT1G77210 // AT5G16150 // AT3G05160
GO:0015205	F	nucleobase transmembrane transporter activity	11	2860	31	28362	0.0011	0.041	// AT1G57990 // AT5G50300 // AT4G18197 // AT4G18210 // AT1G19770 // AT1G26440 // AT1G30840 // AT2G03590 // AT1G57980 // AT2G03530 // AT2G33750
GO:0030599	F	pectinesterase activity	18	2860	72	28362	0.0012	0.044	// AT5G20860 // AT3G10720 // AT5G04970 // AT1G11580 // AT1G53840 // AT5G55590 // AT5G51490 // AT5G51500 // AT2G45220 // AT5G47500 // AT5G09760 // AT3G59010 // AT1G23200 // AT4G37160 // AT1G05310 // AT2G47550 // AT2G43050 // AT2G23630
GO:0016684	F	oxidoreductase activity, acting on peroxide as acceptor	28	2860	139	28362	0.0013	0.046	// AT5G05340 // AT1G68850 // AT4G25090 // AT3G01190 // AT1G49570 // AT1G44970 // AT4G31870 // AT1G09090 // AT1G14550 // AT2G47730 // AT2G34060 // AT5G14130 // AT2G35380 // AT2G37130 // AT5G64100 // AT4G08780 // AT5G15180 // AT2G25080 // AT5G42180 // AT2G39040 // AT5G22410 // AT1G77490 // AT2G43480 // AT4G08770 // AT4G26010 // AT5G66390 // AT5G58390 // AT1G14540
GO:0005515	F	protein binding	428	2860	3669	28362	0.0014	0.05	// AT4G22890 // AT1G11720 // AT1G73500 // AT5G55570 // AT4G33000 // AT4G35160 // AT5G60910 // AT2G43010 // AT2G34180 // AT4G17220 // ATCG00020 // AT1G19220 // AT3G16690 // AT1G63470 // AT3G55840 // AT2G35940 // AT5G59870 // AT1G42560 // AT3G16470 // AT3G57300 // AT4G03510 // AT5G55250 // AT4G24972 // AT5G58650 // AT3G52400 // AT3G56650 // AT5G51790 // AT2G39340 // AT3G56710 // AT4G11280 // AT1G33…
GO:0031559	F	oxidosqualene cyclase activity	7	2860	13	28362	0.0014	0.05	// AT2G07050 // AT4G15340 // AT1G66960 // AT4G15370 // AT3G45130 // AT5G48010 // AT1G78970
GO:0031976	C	plastid thylakoid	160	2860	509	28362	2.4e-30	1.3e-27	// AT1G29930 // AT4G22890 // ATCG00740 // AT5G36120 // AT1G75690 // AT3G60620 // AT3G51820 // AT1G14150 // AT1G08520 // AT5G58870 // AT5G02160 // AT2G34460 // AT5G38660 // AT1G03160 // AT2G10940 // ATCG00020 // ATCG01040 // AT4G09350 // ATCG00430 // AT1G64770 // AT4G37925 // AT5G02120 // AT4G04850 // AT2G39730 // AT1G29920 // ATCG01060 // AT2G01590 // AT1G64150 // AT3G56010 // ATCG01110 // AT4G33…
GO:0009534	C	chloroplast thylakoid	160	2860	508	28362	2e-30	1.3e-27	// AT1G29930 // AT4G22890 // ATCG00740 // AT5G36120 // AT1G75690 // AT3G60620 // AT3G51820 // AT1G14150 // AT1G08520 // AT5G58870 // AT5G02160 // AT2G34460 // AT5G38660 // AT1G03160 // AT2G10940 // ATCG00020 // ATCG01040 // AT4G09350 // ATCG00430 // AT1G64770 // AT4G37925 // AT5G02120 // AT4G04850 // AT2G39730 // AT1G29920 // ATCG01060 // AT2G01590 // AT1G64150 // AT3G56010 // ATCG01110 // AT4G33…
GO:0009579	C	thylakoid	171	2860	584	28362	2.3e-29	8.2e-27	// AT1G29930 // AT4G22890 // ATCG00740 // AT5G36120 // AT1G75690 // AT3G60620 // AT3G51820 // AT1G14150 // AT1G08520 // AT5G58870 // AT5G02160 // AT2G34460 // AT5G38660 // AT1G03160 // AT4G35770 // AT2G10940 // ATCG00020 // ATCG01040 // AT4G09350 // AT2G47730 // ATCG00430 // AT1G64770 // AT4G37925 // AT5G02120 // AT4G04850 // AT2G39730 // AT1G29920 // ATCG01060 // AT2G01590 // AT1G64150 // AT3G55…
GO:0034357	C	photosynthetic membrane	136	2860	422	28362	8.5e-27	1.4e-24	// AT1G29930 // AT4G22890 // AT5G02160 // AT5G36120 // AT1G75690 // AT3G60620 // AT3G51820 // AT1G14150 // AT5G58870 // AT4G14690 // AT2G34460 // AT5G38660 // AT1G03160 // AT2G10940 // ATCG00020 // ATCG01040 // AT4G09350 // ATCG00430 // AT1G64770 // AT4G37925 // AT5G02120 // AT4G04850 // AT2G39730 // AT1G29920 // ATCG01060 // AT2G01590 // AT1G64150 // AT3G56010 // ATCG01110 // AT1G06690 // AT1G77…
GO:0042651	C	thylakoid membrane	136	2860	421	28362	7.1e-27	1.4e-24	// AT1G29930 // AT4G22890 // AT5G02160 // AT5G36120 // AT1G75690 // AT3G60620 // AT3G51820 // AT1G14150 // AT5G58870 // AT4G14690 // AT2G34460 // AT5G38660 // AT1G03160 // AT2G10940 // ATCG00020 // ATCG01040 // AT4G09350 // ATCG00430 // AT1G64770 // AT4G37925 // AT5G02120 // AT4G04850 // AT2G39730 // AT1G29920 // ATCG01060 // AT2G01590 // AT1G64150 // AT3G56010 // ATCG01110 // AT1G06690 // AT1G77…
GO:0009535	C	chloroplast thylakoid membrane	132	2860	400	28362	7.8e-27	1.4e-24	// AT1G29930 // AT4G22890 // AT5G02160 // AT5G36120 // AT1G75690 // AT3G60620 // AT3G51820 // AT1G14150 // AT5G58870 // AT4G14690 // AT2G34460 // AT5G38660 // AT1G03160 // AT2G10940 // ATCG00020 // ATCG01040 // AT4G09350 // ATCG00430 // AT1G64770 // AT4G37925 // AT5G02120 // AT4G04850 // AT2G39730 // AT1G29920 // ATCG01060 // AT2G01590 // AT1G64150 // AT3G56010 // ATCG01110 // AT1G06690 // AT1G77…
GO:0055035	C	plastid thylakoid membrane	132	2860	401	28362	9.5e-27	1.4e-24	// AT1G29930 // AT4G22890 // AT5G02160 // AT5G36120 // AT1G75690 // AT3G60620 // AT3G51820 // AT1G14150 // AT5G58870 // AT4G14690 // AT2G34460 // AT5G38660 // AT1G03160 // AT2G10940 // ATCG00020 // ATCG01040 // AT4G09350 // ATCG00430 // AT1G64770 // AT4G37925 // AT5G02120 // AT4G04850 // AT2G39730 // AT1G29920 // ATCG01060 // AT2G01590 // AT1G64150 // AT3G56010 // ATCG01110 // AT1G06690 // AT1G77…
GO:0044436	C	thylakoid part	143	2860	463	28362	1.4e-26	1.8e-24	// AT1G29930 // AT4G22890 // AT5G02160 // AT5G36120 // AT1G75690 // AT3G60620 // AT3G51820 // AT1G14150 // AT5G58870 // AT4G14690 // AT2G34460 // AT5G38660 // AT1G03160 // AT2G10940 // ATCG00020 // ATCG01040 // AT4G09350 // ATCG00430 // AT1G64770 // AT4G37925 // AT5G02120 // AT4G04850 // AT2G39730 // AT1G29920 // ATCG01060 // AT2G01590 // AT1G64150 // AT3G56010 // ATCG01110 // AT1G06690 // AT1G77…
GO:0044434	C	chloroplast part	287	2860	1419	28362	5.2e-25	6.1e-23	// AT1G58290 // AT1G29930 // AT4G22890 // AT3G54660 // ATCG00740 // AT5G36120 // AT1G75690 // AT2G41680 // AT5G02160 // AT3G51820 // AT1G14150 // AT5G35970 // AT1G67840 // AT5G42070 // AT2G04842 // AT5G19220 // AT1G80920 // AT1G77060 // AT1G70580 // AT5G58870 // AT4G14690 // AT3G09580 // AT2G34460 // AT5G38660 // ATCG00430 // ATCG01090 // AT1G03160 // AT5G36790 // AT2G10940 // ATCG00020 // AT1G12…
GO:0044435	C	plastid part	290	2860	1455	28362	2e-24	2.1e-22	// AT1G58290 // AT1G29930 // AT4G22890 // AT3G54660 // ATCG00740 // AT5G36120 // AT1G75690 // AT2G41680 // AT5G02160 // AT3G51820 // AT1G14150 // AT5G35970 // AT1G67840 // AT5G42070 // AT2G04842 // AT5G19220 // AT1G80920 // AT1G77060 // AT1G70580 // AT5G58870 // AT4G14690 // AT3G09580 // AT2G34460 // AT5G38660 // ATCG00430 // ATCG01090 // AT1G03160 // AT5G36790 // AT2G10940 // ATCG00020 // AT1G12…
GO:0009521	C	photosystem	52	2860	96	28362	3e-18	2.9e-16	// AT4G02770 // AT2G01918 // AT4G14690 // AT3G05410 // AT1G29930 // ATCG00700 // AT1G31330 // AT1G14150 // AT3G61470 // AT4G12800 // AT1G52230 // AT2G05100 // ATCG00080 // AT1G08380 // AT5G66570 // AT3G21055 // ATCG00020 // AT1G61520 // ATCG00270 // AT2G40100 // AT1G71500 // ATCG00690 // AT1G30380 // AT5G02120 // ATCG00550 // AT1G29920 // AT1G45474 // AT3G27690 // AT1G67740 // ATCG00710 // ATCG01…
GO:0031984	C	organelle subcompartment	177	2860	817	28362	3.5e-18	3e-16	// AT1G29930 // AT4G22890 // ATCG00740 // AT5G36120 // AT1G75690 // AT3G60620 // AT3G51820 // AT1G14150 // AT1G08520 // AT5G58870 // AT5G02160 // AT2G34460 // AT5G38660 // AT1G03160 // AT2G10940 // ATCG00020 // ATCG01040 // AT4G09350 // ATCG00430 // AT1G64770 // AT4G37925 // AT5G02120 // AT4G04850 // AT2G39730 // AT1G29920 // AT1G64650 // AT5G44480 // ATCG01060 // AT2G01590 // AT1G64150 // AT3G56…
GO:0016020	C	membrane	1071	2860	8532	28362	6.9e-16	5.6e-14	// AT5G49730 // AT4G22890 // AT3G21710 // AT1G14390 // AT5G36120 // AT5G46050 // AT4G19410 // AT5G61560 // AT5G14120 // AT5G64100 // AT1G10990 // AT3G44710 // AT4G33000 // AT4G03460 // AT4G37010 // AT5G58870 // AT3G18200 // AT2G32440 // AT1G55940 // AT2G26520 // AT2G24130 // AT1G18740 // AT4G37400 // AT1G18210 // AT2G16380 // AT1G03160 // AT3G15358 // AT2G10940 // ATCG00020 // AT4G30110 // AT2G25…
GO:0071944	C	cell periphery	604	2860	4309	28362	7.6e-16	5.7e-14	// AT5G49730 // AT5G06870 // AT1G14390 // AT5G46050 // AT4G19410 // AT5G61560 // AT3G50950 // AT5G64100 // AT3G44710 // AT4G33000 // AT4G37010 // AT3G18200 // AT2G24130 // AT1G18210 // AT4G30110 // AT2G25810 // AT4G28940 // AT3G16690 // AT2G32810 // AT3G27110 // AT5G02170 // AT1G11580 // AT1G42560 // AT3G07490 // AT3G22740 // AT5G55180 // AT5G59650 // AT5G20860 // AT3G22620 // AT1G73220 // AT4G31…
GO:0009523	C	photosystem II	37	2860	71	28362	5.1e-13	3.6e-11	// AT1G29930 // AT2G01918 // AT4G14690 // AT3G05410 // ATCG00700 // AT1G14150 // AT2G05100 // ATCG00080 // AT5G66570 // AT3G21055 // ATCG00020 // ATCG00270 // AT2G40100 // AT1G71500 // ATCG00690 // AT5G02120 // ATCG00550 // AT1G29920 // AT3G27690 // AT1G67740 // ATCG00710 // AT1G15820 // AT3G08940 // AT2G34430 // AT1G03600 // AT2G05070 // ATCG00580 // AT3G55330 // ATCG00300 // AT1G76570 // AT1G76…
GO:0009526	C	plastid envelope	143	2860	707	28362	6.3e-13	4.1e-11	// AT1G58290 // AT1G29930 // AT3G60620 // AT3G51820 // AT5G35970 // AT5G19220 // AT5G58870 // AT3G09580 // AT2G34460 // AT5G38660 // ATCG00330 // AT1G03160 // AT1G50250 // AT5G61670 // AT2G26080 // AT5G15530 // AT2G47730 // AT1G01090 // AT1G58200 // AT4G04850 // AT1G29920 // AT5G19500 // AT4G04640 // AT1G64150 // AT3G22620 // AT4G33010 // AT1G06690 // AT1G08570 // AT2G42540 // AT5G67030 // AT1G09…
GO:0009941	C	chloroplast envelope	140	2860	688	28362	7.5e-13	4.6e-11	// AT1G58290 // AT1G29930 // AT3G60620 // AT3G51820 // AT5G35970 // AT5G19220 // AT5G58870 // AT3G09580 // AT2G34460 // AT5G38660 // ATCG00330 // AT1G03160 // AT1G50250 // AT5G61670 // AT2G26080 // AT5G15530 // AT2G47730 // AT1G01090 // AT1G58200 // AT4G04850 // AT1G29920 // AT5G19500 // AT4G04640 // AT1G64150 // AT3G22620 // AT4G33010 // AT1G06690 // AT1G08570 // AT2G42540 // AT5G67030 // AT1G09…
GO:0009570	C	chloroplast stroma	147	2860	740	28362	9.7e-13	5.7e-11	// AT1G29930 // AT3G54660 // ATCG00740 // AT1G75690 // AT2G41680 // AT1G67840 // AT2G04842 // AT5G19220 // AT1G80920 // AT1G77060 // AT1G70580 // AT2G34460 // AT1G08520 // ATCG00330 // AT5G36790 // ATCG00020 // AT1G12900 // AT5G15530 // AT2G47730 // AT1G01090 // AT2G46910 // AT1G29920 // ATCG00750 // AT5G64050 // ATCG01060 // AT4G33010 // AT1G31190 // AT1G06690 // ATCG01110 // AT2G42540 // AT5G08…
GO:0009532	C	plastid stroma	151	2860	774	28362	1.6e-12	8.8e-11	// AT1G29930 // AT3G54660 // ATCG00740 // AT1G75690 // AT2G41680 // AT1G67840 // AT2G04842 // AT5G19220 // AT1G80920 // AT1G77060 // AT1G70580 // AT2G34460 // AT1G08520 // ATCG00330 // AT5G36790 // ATCG00065 // ATCG00020 // AT1G12900 // AT5G15530 // AT2G47730 // AT1G01090 // AT2G46910 // AT1G29920 // ATCG00750 // AT5G64050 // ATCG01060 // AT4G33010 // AT1G31190 // AT1G06690 // ATCG01110 // AT2G42…
GO:0009507	C	chloroplast	563	2860	4148	28362	1.9e-12	9.8e-11	// AT4G22890 // AT1G11720 // AT5G36120 // AT5G61560 // AT2G39730 // AT4G33000 // AT1G80920 // AT5G58870 // AT3G18200 // AT3G09580 // AT1G18740 // AT1G03160 // ATCG00180 // AT4G28740 // AT2G10940 // ATCG00020 // ATCG01120 // AT5G49740 // ATCG00430 // AT1G64770 // ATCG00750 // ATCG01060 // AT5G24420 // AT2G48020 // AT2G01590 // AT1G64150 // AT3G22620 // AT1G31690 // AT1G06690 // AT4G31940 // AT1G20…
GO:0031224	C	intrinsic component of membrane	718	2860	5540	28362	2.7e-12	1.3e-10	// AT5G49730 // AT4G22890 // AT3G21710 // AT5G36120 // AT5G46050 // AT5G14120 // AT5G60780 // AT3G44710 // AT4G06534 // AT4G03460 // AT5G58870 // AT3G18200 // AT2G32440 // AT1G55940 // AT2G26520 // AT2G24130 // AT1G18740 // AT4G37400 // AT1G03160 // AT3G15358 // ATCG00020 // AT4G30110 // AT2G25810 // AT1G74290 // AT3G16690 // AT1G75690 // AT5G02120 // AT2G32810 // AT5G58784 // AT5G02170 // AT5G25…
GO:0009536	C	plastid	566	2860	4213	28362	7.7e-12	3.7e-10	// AT4G22890 // AT1G11720 // AT5G36120 // AT5G61560 // AT2G39730 // AT4G33000 // AT1G80920 // AT5G58870 // AT3G18200 // AT3G09580 // AT1G18740 // AT1G03160 // ATCG00180 // AT4G28740 // AT2G10940 // ATCG00020 // ATCG01120 // AT5G49740 // ATCG00430 // AT1G64770 // ATCG00750 // ATCG01060 // AT5G24420 // AT2G48020 // AT2G01590 // AT1G64150 // AT3G22620 // AT1G31690 // AT1G06690 // AT4G31940 // AT1G20…
GO:0010287	C	plastoglobule	37	2860	80	28362	8e-12	3.7e-10	// AT4G02770 // AT1G29930 // AT1G31330 // AT3G61470 // AT4G12800 // AT1G52230 // AT4G19170 // AT2G05100 // AT1G51110 // AT4G32770 // AT5G66570 // ATCG00020 // AT2G39730 // AT4G31390 // ATCG00270 // AT2G40100 // AT2G46910 // ATCG00480 // AT1G29920 // AT3G27690 // AT1G15820 // AT2G34460 // AT1G78140 // AT3G47470 // AT3G08940 // AT2G34430 // AT1G06690 // AT2G05070 // AT1G79600 // AT1G19150 // AT1G76…
GO:0009522	C	photosystem I	28	2860	44	28362	1e-11	4.5e-10	// AT4G02770 // AT4G14690 // AT1G29930 // AT1G31330 // AT3G61470 // AT4G12800 // AT1G52230 // AT2G05100 // AT1G08380 // AT2G40100 // ATCG01060 // AT1G30380 // AT1G29920 // AT3G27690 // AT1G15820 // AT3G47470 // AT3G08940 // AT2G34430 // AT2G05070 // AT1G19150 // AT1G03130 // AT1G76570 // AT1G61520 // AT1G45474 // AT2G46820 // AT3G16140 // AT4G10340 // AT5G54270
GO:0005886	C	plasma membrane	510	2860	3735	28362	1.2e-11	5.3e-10	// AT5G49730 // AT3G19850 // AT1G14390 // AT5G46050 // AT5G61560 // AT3G50950 // AT5G64100 // AT3G44710 // AT4G33000 // AT4G37010 // AT3G18200 // AT2G24130 // AT1G18210 // AT4G30110 // AT2G25810 // AT4G28940 // AT3G16690 // AT3G27110 // AT5G02170 // AT5G25910 // AT1G42560 // ATCG01060 // AT3G07490 // AT3G22740 // AT5G55180 // AT5G59650 // AT3G22620 // AT1G73220 // AT4G31820 // AT2G20520 // AT5G18…
GO:0044425	C	membrane part	756	2860	5962	28362	3e-11	1.2e-09	// AT5G49730 // AT4G22890 // AT3G21710 // AT5G36120 // AT5G46050 // AT5G14120 // AT5G60780 // AT3G44710 // AT4G06534 // AT4G03460 // AT5G58870 // AT3G18200 // AT2G32440 // AT1G55940 // AT2G26520 // AT2G24130 // AT1G18740 // AT4G37400 // AT1G03160 // AT3G15358 // ATCG00020 // AT4G30110 // AT2G25810 // AT1G74290 // AT3G16690 // AT1G75690 // AT1G64770 // AT5G02120 // AT2G32810 // AT5G58784 // AT4G04…
GO:0016021	C	integral component of membrane	683	2860	5324	28362	6.6e-11	2.6e-09	// AT5G49730 // AT4G22890 // AT3G21710 // AT5G36120 // AT5G46050 // AT5G14120 // AT5G60780 // AT3G44710 // AT4G06534 // AT4G03460 // AT5G58870 // AT3G18200 // AT2G32440 // AT1G55940 // AT2G26520 // AT2G24130 // AT1G18740 // AT4G37400 // AT1G03160 // AT3G15358 // ATCG00020 // AT4G30110 // AT2G25810 // AT1G74290 // AT3G16690 // AT1G75690 // AT5G02120 // AT2G32810 // AT5G58784 // AT5G02170 // AT5G25…
GO:0005576	C	extracellular region	414	2860	2954	28362	8.5e-11	3.2e-09	// AT5G06870 // AT1G09910 // AT4G19410 // AT2G46740 // AT5G64100 // AT4G06534 // AT5G46900 // AT4G37400 // AT2G14580 // AT2G10940 // AT4G01390 // AT4G12510 // AT2G34060 // AT2G32810 // AT2G44240 // AT1G64390 // AT4G27820 // AT1G11580 // AT2G16760 // AT5G20860 // AT1G02660 // AT3G16670 // AT1G26390 // AT3G07390 // AT5G58650 // AT5G27420 // AT1G52040 // AT3G07010 // AT2G45220 // AT4G00230 // AT1G22…
GO:0009505	C	plant-type cell wall	68	2860	323	28362	2e-07	7.3e-06	// AT3G11550 // AT5G06870 // AT4G20860 // AT4G19410 // AT3G13750 // AT5G51490 // AT5G45280 // AT5G09760 // AT5G13980 // AT5G53470 // AT2G22920 // AT4G31140 // AT5G55590 // AT2G23630 // AT2G43050 // AT1G33600 // AT2G39850 // AT5G49360 // AT4G39640 // AT5G64260 // AT3G51740 // AT1G02640 // AT2G06850 // AT1G69530 // AT3G10740 // AT1G80240 // AT3G14067 // AT5G26000 // AT2G45470 // AT2G27370 // AT3G16…
GO:0098807	C	chloroplast thylakoid membrane protein complex	18	2860	34	28362	4e-07	1.4e-05	// AT2G05070 // AT2G01918 // AT5G66570 // AT3G21055 // AT3G55330 // AT3G27690 // AT1G67740 // ATCG00480 // AT4G04640 // ATCG00150 // ATCG00300 // AT1G14150 // AT1G08550 // AT2G39470 // AT2G46820 // AT4G10340 // AT2G05100 // AT1G03600
GO:0030312	C	external encapsulating structure	119	2860	706	28362	4.5e-07	1.5e-05	// AT1G31580 // AT5G06870 // AT5G08370 // AT4G19410 // AT2G46740 // AT5G64100 // AT4G28250 // AT3G16530 // AT2G23630 // AT5G04970 // AT5G49360 // AT2G39730 // AT1G11580 // AT2G26010 // AT5G15180 // AT5G20860 // AT1G33600 // AT1G48100 // AT1G05310 // AT1G09750 // AT5G51500 // AT2G45220 // AT4G31140 // AT4G00230 // AT4G30690 // AT5G05340 // AT4G01630 // AT5G45280 // AT5G13980 // AT3G15360 // AT4G39…
GO:0005618	C	cell wall	119	2860	706	28362	4.5e-07	1.5e-05	// AT1G31580 // AT5G06870 // AT5G08370 // AT4G19410 // AT2G46740 // AT5G64100 // AT4G28250 // AT3G16530 // AT2G23630 // AT5G04970 // AT5G49360 // AT2G39730 // AT1G11580 // AT2G26010 // AT5G15180 // AT5G20860 // AT1G33600 // AT1G48100 // AT1G05310 // AT1G09750 // AT5G51500 // AT2G45220 // AT4G31140 // AT4G00230 // AT4G30690 // AT5G05340 // AT4G01630 // AT5G45280 // AT5G13980 // AT3G15360 // AT4G39…
GO:0048046	C	apoplast	88	2860	486	28362	1.2e-06	3.6e-05	// AT1G23310 // AT2G39730 // AT3G56240 // AT2G01505 // AT4G18510 // AT2G10940 // AT5G14740 // AT1G12900 // AT2G26080 // AT5G10760 // AT5G49360 // AT1G29920 // AT5G39320 // AT1G66970 // AT3G55800 // AT4G33010 // AT1G09750 // AT1G09340 // AT5G05340 // AT4G27520 // AT5G25980 // AT5G13980 // AT4G39330 // AT5G66530 // AT5G65730 // AT1G55120 // AT5G59090 // AT2G06850 // AT4G37290 // AT3G14067 // AT1G35…
GO:0030076	C	light-harvesting complex	15	2860	25	28362	1.1e-06	3.6e-05	// AT1G29930 // AT1G29920 // AT2G05100 // AT1G45474 // AT2G05070 // AT1G19150 // AT1G61520 // AT3G61470 // AT1G76570 // AT3G27690 // AT2G40100 // AT3G47470 // AT4G10340 // AT2G34430 // AT5G54270
GO:0009547	C	plastid ribosome	19	2860	43	28362	1.6e-06	4.8e-05	// ATCG00660 // ATCG00830 // ATCG00820 // ATCG00380 // ATCG00750 // ATCG00760 // ATCG00065 // ATCG01120 // ATCG00810 // ATCG00800 // ATCG00330 // ATCG00780 // ATCG00790 // ATCG01020 // ATCG00160 // ATCG00050 // ATCG00650 // ATCG00770 // ATCG01310
GO:0044464	C	cell part	2382	2860	22662	28362	5.9e-06	0.00017	// AT4G22890 // AT1G11720 // AT5G61560 // AT4G25190 // AT3G21710 // AT3G14990 // AT3G18200 // AT2G32440 // AT1G71050 // AT1G03160 // AT4G28740 // AT4G21510 // AT4G12510 // AT2G35940 // AT4G13395 // AT4G27820 // AT1G11580 // AT5G44480 // AT5G48657 // AT1G31690 // AT4G03510 // AT4G31820 // AT1G12740 // AT1G29600 // AT4G37390 // AT5G52760 // AT4G26220 // AT3G56710 // AT5G10210 // AT5G13980 // AT1G65…
GO:0005623	C	cell	2382	2860	22664	28362	6.1e-06	0.00017	// AT4G22890 // AT1G11720 // AT5G61560 // AT4G25190 // AT3G21710 // AT3G14990 // AT3G18200 // AT2G32440 // AT1G71050 // AT1G03160 // AT4G28740 // AT4G21510 // AT4G12510 // AT2G35940 // AT4G13395 // AT4G27820 // AT1G11580 // AT5G44480 // AT5G48657 // AT1G31690 // AT4G03510 // AT4G31820 // AT1G12740 // AT1G29600 // AT4G37390 // AT5G52760 // AT4G26220 // AT3G56710 // AT5G10210 // AT5G13980 // AT1G65…
GO:0000312	C	plastid small ribosomal subunit	11	2860	20	28362	5.6e-05	0.0015	// ATCG00820 // ATCG00380 // ATCG00750 // ATCG01120 // ATCG00800 // ATCG00330 // ATCG00160 // ATCG00050 // ATCG00650 // ATCG00770 // ATCG00065
GO:0031226	C	intrinsic component of plasma membrane	54	2860	292	28362	7.8e-05	0.0021	// AT5G64410 // AT4G17340 // AT3G28007 // AT3G46900 // AT5G45380 // AT1G74790 // AT5G47450 // AT3G20600 // AT3G24300 // AT3G19553 // AT2G35980 // AT4G27520 // AT1G22710 // AT1G80760 // AT2G25810 // AT2G43330 // AT1G01620 // AT2G35960 // AT1G01340 // AT3G16690 // AT4G12730 // AT3G14770 // AT3G16240 // AT4G14400 // AT5G19500 // AT3G57240 // AT5G20230 // AT3G02850 // AT5G19600 // AT5G60660 // AT1G66…
GO:0031977	C	thylakoid lumen	25	2860	96	28362	8.8e-05	0.0023	// AT1G20810 // AT3G56140 // ATCG00480 // AT1G14150 // AT3G27925 // AT5G39830 // AT5G66570 // AT3G21055 // AT1G67090 // AT1G50250 // AT2G43560 // AT5G53490 // AT3G57680 // AT3G10060 // AT3G01480 // AT4G39710 // AT1G03600 // AT3G55330 // AT3G29240 // AT1G76450 // AT1G08550 // AT3G56650 // AT4G37200 // AT2G39470 // AT4G24930
GO:0000786	C	nucleosome	17	2860	51	28362	0.0001	0.0026	// AT2G37470 // AT2G30620 // AT5G59870 // AT5G65360 // AT3G45980 // AT3G46030 // AT3G18035 // AT2G28720 // AT1G06760 // AT5G10980 // AT4G27230 // AT2G28740 // AT2G18050 // AT1G48620 // AT3G46320 // AT3G53650 // AT4G13570
GO:0000313	C	organellar ribosome	19	2860	62	28362	0.0001	0.0026	// ATCG00660 // ATCG00830 // ATCG00820 // ATCG00380 // ATCG00750 // ATCG00760 // ATCG00065 // ATCG01120 // ATCG00810 // ATCG00800 // ATCG00330 // ATCG00780 // ATCG00790 // ATCG01020 // ATCG00160 // ATCG00050 // ATCG00650 // ATCG00770 // ATCG01310
GO:0044815	C	DNA packaging complex	17	2860	56	28362	0.00026	0.0063	// AT2G37470 // AT2G30620 // AT5G59870 // AT5G65360 // AT3G45980 // AT3G46030 // AT3G18035 // AT2G28720 // AT1G06760 // AT5G10980 // AT4G27230 // AT2G28740 // AT2G18050 // AT1G48620 // AT3G46320 // AT3G53650 // AT4G13570
GO:0031967	C	organelle envelope	159	2860	1170	28362	0.00028	0.0066	// AT1G58290 // AT1G29930 // AT5G26200 // AT3G60620 // AT3G51820 // AT5G35970 // AT5G19220 // AT3G21390 // AT5G58870 // AT3G09580 // AT2G34460 // AT5G38660 // ATCG00330 // AT1G03160 // AT5G56210 // AT1G50250 // AT5G61670 // AT2G26080 // AT5G15530 // AT2G47730 // AT1G01090 // AT1G58200 // AT4G04850 // AT1G29920 // AT5G19500 // AT4G04640 // AT1G64150 // AT3G22620 // AT4G33010 // AT2G42540 // AT1G06…
GO:0031975	C	envelope	159	2860	1170	28362	0.00028	0.0066	// AT1G58290 // AT1G29930 // AT5G26200 // AT3G60620 // AT3G51820 // AT5G35970 // AT5G19220 // AT3G21390 // AT5G58870 // AT3G09580 // AT2G34460 // AT5G38660 // ATCG00330 // AT1G03160 // AT5G56210 // AT1G50250 // AT5G61670 // AT2G26080 // AT5G15530 // AT2G47730 // AT1G01090 // AT1G58200 // AT4G04850 // AT1G29920 // AT5G19500 // AT4G04640 // AT1G64150 // AT3G22620 // AT4G33010 // AT2G42540 // AT1G06…
GO:0031978	C	plastid thylakoid lumen	21	2860	81	28362	0.00033	0.0073	// AT1G20810 // AT3G56650 // AT5G66570 // AT3G21055 // AT3G55330 // AT3G01480 // AT4G39710 // AT3G27925 // AT3G29240 // AT1G76450 // AT1G14150 // AT2G43560 // AT1G08550 // AT5G53490 // AT3G57680 // AT2G39470 // AT4G24930 // AT3G56140 // AT3G10060 // AT5G39830 // AT1G03600
GO:0009543	C	chloroplast thylakoid lumen	21	2860	81	28362	0.00033	0.0073	// AT1G20810 // AT3G56650 // AT5G66570 // AT3G21055 // AT3G55330 // AT3G01480 // AT4G39710 // AT3G27925 // AT3G29240 // AT1G76450 // AT1G14150 // AT2G43560 // AT1G08550 // AT5G53490 // AT3G57680 // AT2G39470 // AT4G24930 // AT3G56140 // AT3G10060 // AT5G39830 // AT1G03600
GO:0030095	C	chloroplast photosystem II	9	2860	19	28362	0.00062	0.014	// AT5G66570 // AT3G21055 // AT3G55330 // AT1G67740 // ATCG00300 // AT1G14150 // AT1G08550 // AT2G39470 // AT1G03600
GO:0009654	C	photosystem II oxygen evolving complex	10	2860	24	28362	0.00069	0.015	// AT2G01918 // ATCG00580 // AT5G66570 // AT3G55330 // AT3G05410 // ATCG00710 // AT1G76450 // AT1G14150 // AT3G56650 // AT2G39470
GO:0000314	C	organellar small ribosomal subunit	11	2860	31	28362	0.0011	0.023	// ATCG00820 // ATCG00380 // ATCG00750 // ATCG01120 // ATCG00800 // ATCG00330 // ATCG00160 // ATCG00050 // ATCG00650 // ATCG00770 // ATCG00065
GO:0010598	C	NAD(P)H dehydrogenase complex (plastoquinone)	7	2860	13	28362	0.0014	0.029	// AT1G15980 // AT2G01590 // AT5G21430 // AT4G09350 // AT1G18730 // AT1G64770 // AT4G37925
GO:0005887	C	integral component of plasma membrane	34	2860	184	28362	0.0015	0.031	// AT5G64410 // AT4G17340 // AT5G45380 // AT5G47450 // AT3G24300 // AT3G19553 // AT1G22710 // AT1G80760 // AT2G25810 // AT2G43330 // AT1G01620 // AT3G19930 // AT1G01340 // AT3G16690 // AT3G14770 // AT3G16240 // AT4G14400 // AT5G19500 // AT4G08620 // AT3G02850 // AT5G19600 // AT5G60660 // AT2G34940 // AT1G31885 // AT1G74810 // AT3G61430 // AT2G37170 // AT4G28700 // AT2G24240 // AT1G76430 // AT3G21…
GO:0032993	C	protein-DNA complex	19	2860	82	28362	0.0019	0.038	// AT2G37470 // AT2G30620 // AT2G37025 // AT5G59870 // AT5G65360 // AT3G45980 // AT3G46030 // AT3G18035 // AT2G28720 // AT3G46590 // AT1G06760 // AT5G10980 // AT4G27230 // AT2G28740 // AT2G18050 // AT1G48620 // AT3G46320 // AT3G53650 // AT4G13570
4. GO results of down regulated genes (Recovery v.s. Heat)
GO_acc	term_type	Term	queryitem	querytotal	bgitem	bgtotal	pvalue	FDR	entries
GO:0009451	P	RNA modification	95	3067	294	28362	2.4e-17	1.9e-13	// AT2G03880 // AT1G80270 // AT4G18750 // AT5G46580 // AT1G08070 // AT4G32430 // AT2G45730 // AT3G25060 // AT1G62910 // AT2G20540 // AT4G21190 // AT1G55870 // AT4G14170 // AT5G14600 // AT5G59200 // AT2G47420 // AT1G72530 // AT2G44880 // AT2G39230 // AT3G11460 // AT4G37380 // AT4G04670 // AT1G56110 // AT5G39680 // AT3G06790 // AT5G13830 // AT3G48250 // AT5G57280 // AT1G06560 // AT3G57150 // AT2G35…
GO:0009408	P	response to heat	69	3067	199	28362	3.5e-14	1.3e-10	// AT3G09350 // AT5G22060 // AT4G21320 // AT1G52560 // AT3G46230 // AT5G53400 // AT4G29760 // AT1G32583 // AT3G25230 // AT3G24500 // AT1G16030 // AT5G48030 // AT1G79440 // AT5G02490 // AT5G42980 // AT1G53540 // AT4G27670 // AT2G29500 // AT3G08970 // AT2G25140 // AT5G27660 // AT3G23990 // AT5G12030 // AT1G28210 // AT1G54050 // AT2G04030 // AT3G44110 // AT1G17870 // AT4G36990 // AT2G40340 // AT5G37…
GO:0006457	P	protein folding	75	3067	247	28362	7.1e-13	1.8e-09	// AT5G17710 // AT2G32920 // AT5G22060 // AT1G04980 // AT4G37910 // AT5G07340 // AT3G17830 // AT4G19570 // AT5G53400 // AT5G03160 // AT2G47470 // AT1G49245 // AT3G25230 // AT5G18750 // AT5G56500 // AT5G48030 // AT5G02490 // AT5G42980 // AT5G06910 // AT2G15790 // AT1G29990 // AT2G33735 // AT1G77510 // AT3G08970 // AT1G26660 // AT3G23990 // AT1G56300 // AT5G23590 // AT5G12030 // AT1G28210 // AT1G56…
GO:0006396	P	RNA processing	146	3067	693	28362	3.1e-12	6e-09	// AT1G04635 // AT5G60990 // AT1G51380 // AT4G14510 // AT1G14640 // AT1G21190 // AT2G31890 // AT1G18850 // AT4G18750 // AT1G03360 // AT2G39820 // AT5G18810 // AT1G65660 // AT2G45695 // AT1G54380 // AT1G65700 // AT5G25230 // AT4G30220 // AT1G07350 // AT1G55870 // AT1G69440 // AT5G40530 // AT2G47580 // AT5G59200 // AT3G15140 // AT2G21710 // AT1G63780 // AT2G34260 // AT3G04770 // AT1G16280 // AT1G07…
GO:0022613	P	ribonucleoprotein complex biogenesis	98	3067	399	28362	1.1e-11	1.7e-08	// AT5G60990 // AT1G51380 // AT3G09500 // AT5G60670 // AT1G21190 // AT2G31890 // AT1G18850 // AT5G41520 // AT1G03360 // AT2G39820 // AT5G02610 // AT1G54380 // AT4G30220 // AT5G27820 // AT5G25757 // AT5G61770 // AT2G21710 // AT1G63780 // AT3G04770 // AT1G16280 // AT5G06000 // AT1G15250 // AT5G08600 // AT1G56110 // AT1G76300 // AT2G43650 // AT1G31660 // AT4G12600 // AT2G34260 // AT3G18610 // AT5G63…
GO:0007005	P	mitochondrion organization	48	3067	131	28362	5.6e-11	7.2e-08	// AT5G23395 // AT2G14120 // AT5G55200 // AT5G13490 // AT1G68990 // AT5G61880 // AT3G04800 // AT4G05410 // AT5G56500 // AT2G44590 // AT1G64220 // AT4G28390 // AT3G08950 // AT5G64710 // AT1G66590 // AT3G05790 // AT3G46560 // AT5G14580 // AT3G20540 // AT5G26860 // AT1G52160 // AT3G23990 // AT1G61570 // AT1G20350 // AT5G40930 // AT5G51040 // AT5G13610 // AT4G00026 // AT2G28000 // AT3G13860 // AT4G26…
GO:0000959	P	mitochondrial RNA metabolic process	27	3067	48	28362	7.9e-10	8.7e-07	// AT1G62720 // AT3G15000 // AT1G32580 // AT3G23830 // AT5G64710 // AT1G52160 // AT2G13600 // AT5G54580 // AT4G20020 // AT3G02330 // AT1G06140 // AT5G14580 // AT1G62910 // AT2G20540 // AT3G12770 // AT1G72530 // AT1G74230 // AT5G44780 // AT3G18970 // AT4G11690 // AT1G68990 // AT2G24120 // AT3G06790 // AT2G35240 // AT3G13880 // AT1G56570 // AT5G61030
GO:0042254	P	ribosome biogenesis	80	3067	341	28362	4.8e-09	4.7e-06	// AT1G15420 // AT3G10090 // AT5G60990 // AT1G51380 // AT1G15440 // AT4G01560 // AT3G09500 // AT5G60670 // AT4G31520 // AT5G63300 // AT5G40530 // AT5G11240 // AT4G02400 // AT4G02230 // AT2G45710 // AT2G31890 // AT5G64670 // AT1G18850 // AT2G47300 // AT5G41520 // AT1G03360 // AT2G40590 // AT4G18730 // AT5G02610 // AT1G69210 // AT5G14580 // AT5G14520 // AT5G27820 // AT4G26600 // AT1G74270 // AT5G20…
GO:1900864	P	mitochondrial RNA modification	22	3067	38	28362	1.9e-08	1.7e-05	// AT1G62720 // AT2G20540 // AT1G32580 // AT3G23830 // AT2G13600 // AT5G54580 // AT4G20020 // AT3G02330 // AT1G06140 // AT1G62910 // AT3G15000 // AT3G12770 // AT1G72530 // AT1G74230 // AT5G44780 // AT3G18970 // AT4G11690 // AT3G06790 // AT2G35240 // AT3G13880 // AT1G56570 // AT5G61030
GO:0045333	P	cellular respiration	41	3067	128	28362	3.2e-08	2.4e-05	// ATMG00285 // AT5G25450 // AT4G35650 // AT3G52730 // ATMG01120 // AT2G46390 // ATMG00650 // AT1G66590 // ATMG00070 // AT5G15090 // AT5G51040 // AT1G54340 // AT4G10040 // ATMG00513 // ATMG00510 // AT1G08480 // AT3G47833 // ATMG00410 // ATMG00730 // AT2G02050 // ATMG01280 // AT3G16890 // AT3G21720 // ATMG00665 // ATMG01360 // AT1G22840 // AT3G15020 // ATMG01320 // ATMG00580 // ATMG00060 // AT5G14…
GO:0015980	P	energy derivation by oxidation of organic compounds	44	3067	146	28362	4.4e-08	3.1e-05	// ATMG00285 // AT5G25450 // AT4G35650 // AT3G52730 // ATMG01120 // AT2G46390 // AT3G20440 // ATMG00650 // AT1G66590 // ATMG00070 // AT4G39210 // AT5G15090 // AT5G51040 // AT1G54340 // AT4G10040 // ATMG00513 // ATMG00510 // AT1G08480 // AT3G47833 // ATMG00665 // ATMG00410 // ATMG00730 // AT2G02050 // ATMG01280 // AT3G16890 // AT3G21720 // AT1G03310 // ATMG01360 // AT1G22840 // AT3G15020 // ATMG01…
GO:0034470	P	ncRNA processing	64	3067	271	28362	1.3e-07	8.4e-05	// AT1G15420 // AT1G04635 // AT5G59980 // AT5G60990 // AT1G51380 // AT1G15440 // AT4G01560 // AT3G57150 // AT5G40530 // AT4G02400 // AT2G31890 // AT4G05410 // AT1G18850 // AT2G47300 // AT1G52160 // AT2G39820 // AT1G03360 // AT2G47420 // AT1G31970 // AT2G45730 // AT2G04530 // AT5G14580 // AT3G26410 // AT1G09700 // AT4G26600 // AT1G51310 // AT1G56110 // AT2G45695 // AT5G14600 // AT3G56330 // AT1G63…
GO:0080156	P	mitochondrial mRNA modification	19	3067	33	28362	1.9e-07	0.00011	// AT5G54580 // AT1G74230 // AT3G02330 // AT1G06140 // AT1G62720 // AT1G62910 // AT3G18970 // AT3G06790 // AT2G20540 // AT1G56570 // AT3G15000 // AT1G72530 // AT1G32580 // AT5G44780 // AT4G11690 // AT3G12770 // AT5G61030 // AT2G35240 // AT2G13600
GO:0016556	P	mRNA modification	21	3067	44	28362	4.9e-07	0.00027	// AT5G54580 // AT1G74230 // AT3G02330 // AT1G06140 // AT1G62720 // AT1G62910 // AT3G18970 // AT3G57150 // AT2G20540 // AT1G56570 // AT3G15000 // AT1G72530 // AT1G32580 // AT3G06790 // AT5G44780 // AT2G45350 // AT4G11690 // AT3G12770 // AT5G61030 // AT2G35240 // AT2G13600
GO:0006139	P	nucleobase-containing compound metabolic process	556	3067	4178	28362	5.8e-07	0.0003	// AT1G14640 // AT1G60850 // AT5G14280 // AT2G03880 // AT4G24270 // AT3G04050 // AT1G01380 // AT4G32430 // AT1G54380 // AT2G01390 // AT5G59570 // AT5G14600 // AT1G72530 // AT2G39230 // AT1G16280 // AT3G53370 // AT1G10522 // AT2G42330 // AT3G11580 // AT5G57450 // AT5G46590 // AT1G78770 // AT2G43650 // AT2G20980 // AT3G15150 // AT2G07690 // AT5G67380 // AT5G60140 // AT2G35700 // AT2G01280 // AT1G07…
GO:0009266	P	response to temperature stimulus	104	3067	559	28362	8.4e-07	0.00041	// AT4G21320 // AT3G46230 // AT3G25230 // AT5G48030 // AT1G54380 // AT1G20620 // AT1G17870 // AT2G40340 // AT4G26780 // AT4G25200 // AT4G39730 // AT2G26150 // AT2G36530 // AT5G18065 // AT3G21300 // AT2G32120 // AT4G29760 // AT2G47180 // AT4G24280 // AT4G12470 // AT5G22060 // AT3G23830 // AT3G24500 // AT1G79440 // AT4G02330 // AT1G51670 // AT2G29500 // AT3G08970 // AT4G29770 // AT3G22690 // AT4G36…
GO:0016071	P	mRNA metabolic process	81	3067	409	28362	1.7e-06	0.00079	// AT2G46610 // AT1G03360 // AT1G62720 // AT4G14510 // AT1G76860 // AT3G57150 // AT2G20540 // AT1G30010 // AT5G42920 // AT1G21190 // AT1G32580 // AT1G55870 // AT2G23930 // AT3G07860 // AT5G59180 // AT1G54080 // AT4G18750 // AT5G62290 // AT3G61360 // AT2G13600 // AT5G18810 // AT1G65660 // AT5G54580 // AT1G54380 // AT1G06140 // AT5G14580 // AT1G65700 // AT5G25230 // AT1G07350 // AT1G09700 // AT5G46…
GO:0090304	P	nucleic acid metabolic process	502	3067	3768	28362	2.1e-06	0.00091	// AT1G14640 // AT1G60850 // AT5G14280 // AT2G03880 // AT4G24270 // AT1G01380 // AT4G32430 // AT1G54380 // AT2G01390 // AT5G59570 // AT5G14600 // AT1G72530 // AT2G39230 // AT1G16280 // AT3G53370 // AT1G10522 // AT2G42330 // AT3G11580 // AT5G57450 // AT5G46590 // AT1G78770 // AT2G43650 // AT2G20980 // AT3G15150 // AT2G07690 // AT5G67380 // AT5G60140 // AT2G35700 // AT2G01280 // AT1G07980 // AT3G07…
GO:0006626	P	protein targeting to mitochondrion	19	3067	42	28362	3.1e-06	0.0012	// AT2G33210 // AT5G23395 // AT5G51540 // AT3G13860 // AT4G26780 // AT3G23990 // AT5G55200 // AT1G61570 // AT1G20350 // AT5G40930 // AT5G61880 // AT3G04800 // AT2G29530 // AT5G50810 // AT5G09420 // AT1G64220 // AT3G46560 // AT3G59280 // AT4G00026
GO:0072655	P	establishment of protein localization to mitochondrion	19	3067	42	28362	3.1e-06	0.0012	// AT2G33210 // AT5G23395 // AT5G51540 // AT3G13860 // AT4G26780 // AT3G23990 // AT5G55200 // AT1G61570 // AT1G20350 // AT5G40930 // AT5G61880 // AT3G04800 // AT2G29530 // AT5G50810 // AT5G09420 // AT1G64220 // AT3G46560 // AT3G59280 // AT4G00026
GO:0070585	P	protein localization to mitochondrion	19	3067	42	28362	3.1e-06	0.0012	// AT2G33210 // AT5G23395 // AT5G51540 // AT3G13860 // AT4G26780 // AT3G23990 // AT5G55200 // AT1G61570 // AT1G20350 // AT5G40930 // AT5G61880 // AT3G04800 // AT2G29530 // AT5G50810 // AT5G09420 // AT1G64220 // AT3G46560 // AT3G59280 // AT4G00026
GO:0044085	P	cellular component biogenesis	173	3067	1095	28362	3.5e-06	0.0012	// AT1G67370 // AT5G60990 // AT4G03210 // AT3G09500 // AT5G60670 // AT3G51790 // AT4G02650 // AT1G21190 // AT2G31890 // AT1G18850 // AT5G41520 // AT1G03360 // AT2G39820 // AT5G02610 // AT1G74560 // AT1G54380 // AT4G25810 // AT2G18390 // AT4G30220 // AT3G55340 // AT1G01780 // AT1G76300 // AT5G61770 // AT2G21710 // AT1G63780 // AT4G00026 // AT4G01660 // AT3G04770 // AT1G16280 // AT4G14110 // AT1G15…
GO:0034660	P	ncRNA metabolic process	68	3067	337	28362	6.7e-06	0.0022	// AT1G15420 // AT1G04635 // AT5G59980 // AT5G60990 // AT1G51380 // AT1G15440 // AT4G01560 // AT3G57150 // AT5G40530 // AT4G02400 // AT2G31890 // AT4G05410 // AT1G18850 // AT2G47300 // AT1G52160 // AT2G39820 // AT1G03360 // AT2G47420 // AT1G31970 // AT2G45730 // AT2G04530 // AT5G14580 // AT3G26410 // AT1G09700 // AT4G26600 // AT1G51310 // AT1G56110 // AT2G45695 // AT2G29540 // AT3G56330 // AT1G63…
GO:0046483	P	heterocycle metabolic process	574	3067	4433	28362	7.5e-06	0.0024	// AT1G14640 // AT1G60850 // AT5G14280 // AT2G03880 // AT4G24270 // AT3G04050 // AT1G01380 // AT4G32430 // AT1G54380 // AT2G01390 // AT5G59570 // AT5G14600 // AT1G72530 // AT4G01660 // AT2G39230 // AT1G16280 // AT3G53370 // AT1G10522 // AT2G42330 // AT3G11580 // AT5G57450 // AT5G46590 // AT1G78770 // AT2G43650 // AT2G20980 // AT3G15150 // AT2G07690 // AT4G00620 // AT5G67380 // AT5G60140 // AT5G28…
GO:0022618	P	ribonucleoprotein complex assembly	31	3067	107	28362	8e-06	0.0025	// AT1G15440 // AT1G76860 // AT5G60670 // AT1G21190 // AT4G22285 // AT2G23930 // AT5G41520 // AT5G62290 // AT2G39820 // AT4G18730 // AT1G54380 // AT4G30220 // AT5G07060 // AT1G76300 // AT5G61770 // AT2G21710 // AT2G29580 // AT3G04770 // AT4G01560 // AT5G06000 // AT5G25757 // AT3G22860 // AT4G02990 // AT1G09140 // AT4G15770 // AT2G37340 // AT3G15460 // AT3G07590 // AT4G22350 // AT1G52930 // AT5G25…
GO:0009161	P	ribonucleoside monophosphate metabolic process	45	3067	191	28362	9.4e-06	0.0028	// AT5G56630 // AT2G36460 // AT1G09830 // AT1G16350 // AT5G47435 // AT4G18440 // ATMG00040 // AT5G25450 // ATMG01080 // AT3G52300 // AT3G52730 // AT3G20330 // AT3G08590 // AT5G51040 // AT3G04050 // AT1G80660 // ATMG01280 // AT1G64200 // ATMG00640 // AT4G26270 // AT2G07698 // AT4G10040 // AT1G51650 // AT2G01090 // AT2G16570 // ATMG01360 // AT2G02050 // AT5G23300 // AT3G08560 // AT2G36530 // ATMG01…
GO:0009167	P	purine ribonucleoside monophosphate metabolic process	42	3067	174	28362	1.1e-05	0.003	// AT5G56630 // AT2G36460 // AT1G09830 // AT1G16350 // AT5G47435 // AT4G18440 // ATMG00040 // AT5G25450 // ATMG01080 // AT3G52300 // AT3G52730 // AT3G08590 // AT5G51040 // AT3G04050 // AT1G80660 // ATMG01280 // AT1G64200 // ATMG00640 // AT4G26270 // AT2G07698 // AT4G10040 // AT1G51650 // ATMG00410 // AT2G16570 // ATMG01360 // AT2G02050 // AT3G08560 // AT2G36530 // ATMG01090 // AT2G07689 // ATMG00…
GO:0009126	P	purine nucleoside monophosphate metabolic process	42	3067	174	28362	1.1e-05	0.003	// AT5G56630 // AT2G36460 // AT1G09830 // AT1G16350 // AT5G47435 // AT4G18440 // ATMG00040 // AT5G25450 // ATMG01080 // AT3G52300 // AT3G52730 // AT3G08590 // AT5G51040 // AT3G04050 // AT1G80660 // ATMG01280 // AT1G64200 // ATMG00640 // AT4G26270 // AT2G07698 // AT4G10040 // AT1G51650 // ATMG00410 // AT2G16570 // ATMG01360 // AT2G02050 // AT3G08560 // AT2G36530 // ATMG01090 // AT2G07689 // ATMG00…
GO:0071826	P	ribonucleoprotein complex subunit organization	31	3067	109	28362	1.1e-05	0.003	// AT1G15440 // AT1G76860 // AT5G60670 // AT1G21190 // AT4G22285 // AT2G23930 // AT5G41520 // AT5G62290 // AT2G39820 // AT4G18730 // AT1G54380 // AT4G30220 // AT5G07060 // AT1G76300 // AT5G61770 // AT2G21710 // AT2G29580 // AT3G04770 // AT4G01560 // AT5G06000 // AT5G25757 // AT3G22860 // AT4G02990 // AT1G09140 // AT4G15770 // AT2G37340 // AT3G15460 // AT3G07590 // AT4G22350 // AT1G52930 // AT5G25…
GO:0009123	P	nucleoside monophosphate metabolic process	45	3067	196	28362	1.6e-05	0.0041	// AT5G56630 // AT2G36460 // AT1G09830 // AT1G16350 // AT5G47435 // AT4G18440 // ATMG00040 // AT5G25450 // ATMG01080 // AT3G52300 // AT3G52730 // AT3G20330 // AT3G08590 // AT5G51040 // AT3G04050 // AT1G80660 // ATMG01280 // AT1G64200 // ATMG00640 // AT4G26270 // AT2G07698 // AT4G10040 // AT1G51650 // AT2G01090 // AT2G16570 // ATMG01360 // AT2G02050 // AT5G23300 // AT3G08560 // AT2G36530 // ATMG01…
GO:0006725	P	cellular aromatic compound metabolic process	588	3067	4588	28362	1.7e-05	0.0041	// AT1G14640 // AT1G60850 // AT5G14280 // AT2G03880 // AT4G24270 // AT3G04050 // AT1G01380 // AT4G32430 // AT1G54380 // AT2G01390 // AT5G59570 // AT5G14600 // AT1G72530 // AT4G01660 // AT2G39230 // AT1G16280 // AT3G53370 // AT1G10522 // AT2G42330 // AT3G11580 // AT5G57450 // AT5G46590 // AT1G78770 // AT2G43650 // AT2G20980 // AT3G15150 // AT2G07690 // AT4G00620 // AT5G67380 // AT5G60140 // AT3G21…
GO:0006364	P	rRNA processing	43	3067	185	28362	1.9e-05	0.0047	// AT1G15420 // AT5G60990 // AT1G51380 // AT1G15440 // AT4G01560 // AT3G57150 // AT5G40530 // AT4G02400 // AT2G31890 // AT4G05410 // AT1G18850 // AT2G47300 // AT2G39820 // AT1G03360 // AT2G47420 // AT5G15550 // AT5G14520 // AT1G31970 // AT4G26600 // AT1G63780 // AT5G48240 // AT3G57940 // AT3G04770 // AT1G16280 // AT2G40360 // AT3G09720 // AT5G08600 // AT5G14580 // AT1G56110 // AT4G25730 // AT2G20…
GO:0061077	P	chaperone-mediated protein folding	14	3067	28	28362	2.6e-05	0.0061	// AT2G33210 // AT5G64350 // AT3G13860 // AT5G56030 // AT5G20720 // AT3G23990 // AT5G18820 // AT3G25230 // AT2G28000 // AT5G56500 // AT3G13470 // AT5G48570 // AT5G48030 // AT1G14980
GO:0016072	P	rRNA metabolic process	43	3067	188	28362	2.7e-05	0.0061	// AT1G15420 // AT5G60990 // AT1G51380 // AT1G15440 // AT4G01560 // AT3G57150 // AT5G40530 // AT4G02400 // AT2G31890 // AT4G05410 // AT1G18850 // AT2G47300 // AT2G39820 // AT1G03360 // AT2G47420 // AT5G15550 // AT5G14520 // AT1G31970 // AT4G26600 // AT1G63780 // AT5G48240 // AT3G57940 // AT3G04770 // AT1G16280 // AT2G40360 // AT3G09720 // AT5G08600 // AT5G14580 // AT1G56110 // AT4G25730 // AT2G20…
GO:0034622	P	cellular macromolecular complex assembly	69	3067	365	28362	3.6e-05	0.0077	// AT4G26430 // AT4G02650 // AT3G05790 // AT1G15440 // AT1G76860 // AT5G60670 // AT3G51790 // AT5G49510 // AT1G21190 // AT4G22285 // AT2G23930 // AT1G18800 // AT5G41520 // AT5G62290 // AT3G08950 // AT2G39820 // AT4G18730 // AT1G29990 // AT1G54380 // AT2G18390 // AT3G07590 // AT1G02090 // AT3G23990 // AT1G66590 // AT4G30220 // AT3G22690 // AT1G74560 // AT4G27585 // AT5G07060 // AT5G51040 // AT5G61…
GO:0016070	P	RNA metabolic process	446	3067	3403	28362	3.6e-05	0.0077	// AT1G14640 // AT1G60850 // AT5G14280 // AT2G03880 // AT4G24270 // AT1G01380 // AT4G32430 // AT1G54380 // AT2G01390 // AT5G59570 // AT2G45120 // AT1G72530 // AT2G39230 // AT1G16280 // AT3G53370 // AT1G10522 // AT2G42330 // AT3G11580 // AT1G36060 // AT5G46590 // AT2G43650 // AT5G60140 // AT2G35700 // AT2G01280 // AT1G07980 // AT3G07590 // AT3G22690 // AT3G10590 // AT4G36990 // AT2G02150 // AT3G07…
GO:0006458	P	'de novo' protein folding	10	3067	14	28362	4.2e-05	0.0087	// AT2G33210 // AT3G13860 // AT5G20720 // AT3G23990 // AT5G18820 // AT2G28000 // AT5G56500 // AT3G13470 // AT5G48030 // AT1G14980
GO:0006839	P	mitochondrial transport	29	3067	107	28362	4.3e-05	0.0088	// AT5G23395 // AT1G74240 // AT5G55200 // AT5G13490 // AT5G61880 // AT3G04800 // AT5G09470 // AT1G64220 // AT4G28390 // AT3G46560 // AT3G23990 // AT1G61570 // AT1G20350 // AT5G40930 // AT2G37890 // AT4G00026 // ATMG00410 // AT3G13860 // AT4G26780 // AT3G59280 // AT1G79900 // AT5G50810 // AT5G09420 // AT3G20240 // AT5G51540 // AT5G51050 // AT2G33210 // AT3G53940 // AT2G29530
GO:0009168	P	purine ribonucleoside monophosphate biosynthetic process	21	3067	64	28362	5.1e-05	0.0096	// AT1G80660 // AT1G79470 // AT1G51650 // AT1G09830 // AT1G16350 // AT2G37690 // ATMG00040 // AT5G47435 // AT1G64200 // AT3G08560 // ATMG01080 // ATMG01090 // ATMG00640 // AT3G52300 // AT2G07698 // ATMG00480 // AT4G18440 // AT2G16570 // AT2G38280 // AT4G38880 // ATMG00410
GO:0009127	P	purine nucleoside monophosphate biosynthetic process	21	3067	64	28362	5.1e-05	0.0096	// AT1G80660 // AT1G79470 // AT1G51650 // AT1G09830 // AT1G16350 // AT2G37690 // ATMG00040 // AT5G47435 // AT1G64200 // AT3G08560 // ATMG01080 // ATMG01090 // ATMG00640 // AT3G52300 // AT2G07698 // ATMG00480 // AT4G18440 // AT2G16570 // AT2G38280 // AT4G38880 // ATMG00410
GO:1901360	P	organic cyclic compound metabolic process	595	3067	4700	28362	5e-05	0.0096	// AT1G14640 // AT1G60850 // AT5G14280 // AT2G03880 // AT4G24270 // AT3G04050 // AT1G01380 // AT4G32430 // AT1G54380 // AT2G01390 // AT5G59570 // AT5G14600 // AT1G72530 // AT4G01660 // AT2G39230 // AT1G16280 // AT3G53370 // AT1G10522 // AT2G42330 // AT3G11580 // AT5G57450 // AT5G46590 // AT1G78770 // AT2G43650 // AT2G20980 // AT3G15150 // AT2G07690 // AT4G00620 // AT5G67380 // AT5G60140 // AT3G21…
GO:0009259	P	ribonucleotide metabolic process	47	3067	221	28362	5.6e-05	0.01	// AT5G56630 // AT2G36460 // AT1G09830 // AT1G16350 // AT5G47435 // AT4G18440 // ATMG00040 // AT5G25450 // ATMG01080 // AT3G52300 // AT3G52730 // AT3G20330 // AT3G08590 // AT5G51040 // AT3G04050 // AT1G80660 // ATMG01280 // AT1G64200 // ATMG00640 // AT4G26270 // AT2G07698 // AT4G10040 // AT1G51650 // AT2G01090 // AT2G16570 // ATMG01360 // AT2G02050 // AT1G48605 // AT4G11010 // AT5G23300 // AT3G08…
GO:0009150	P	purine ribonucleotide metabolic process	44	3067	202	28362	5.9e-05	0.011	// AT5G56630 // AT2G36460 // AT1G09830 // AT1G16350 // AT5G47435 // AT4G18440 // ATMG00040 // AT5G25450 // ATMG01080 // AT3G52300 // AT3G52730 // AT3G08590 // AT5G51040 // AT3G04050 // AT1G80660 // ATMG01280 // AT1G64200 // ATMG00640 // AT4G26270 // AT2G07698 // AT4G10040 // AT1G51650 // ATMG00410 // AT2G16570 // ATMG01360 // AT2G02050 // AT1G48605 // AT4G11010 // AT3G08560 // AT2G36530 // ATMG01…
GO:0042542	P	response to hydrogen peroxide	20	3067	60	28362	6.4e-05	0.011	// AT3G17790 // AT5G59720 // AT3G12580 // AT4G27670 // AT1G20620 // AT1G52560 // AT2G32120 // AT4G12400 // AT2G47180 // AT5G67480 // AT5G12030 // AT1G74310 // AT2G26150 // AT2G29500 // AT2G19310 // AT1G73260 // AT1G17870 // AT5G42980 // AT1G54050 // AT2G46240
GO:0006163	P	purine nucleotide metabolic process	44	3067	204	28362	7.2e-05	0.012	// AT5G56630 // AT2G36460 // AT1G09830 // AT1G16350 // AT5G47435 // AT4G18440 // ATMG00040 // AT5G25450 // ATMG01080 // AT3G52300 // AT3G52730 // AT3G08590 // AT5G51040 // AT3G04050 // AT1G80660 // ATMG01280 // AT1G64200 // ATMG00640 // AT4G26270 // AT2G07698 // AT4G10040 // AT1G51650 // ATMG00410 // AT2G16570 // ATMG01360 // AT2G02050 // AT1G48605 // AT4G11010 // AT3G08560 // AT2G36530 // ATMG01…
GO:0065003	P	macromolecular complex assembly	75	3067	424	28362	0.00011	0.019	// AT4G26430 // AT1G73010 // AT3G61140 // AT5G56090 // AT3G05790 // AT1G15440 // AT1G76860 // AT5G60670 // AT3G51790 // AT4G02650 // AT5G49510 // AT1G21190 // AT4G22285 // AT2G23930 // AT1G18800 // AT5G41520 // AT5G62290 // AT5G42980 // AT3G08950 // AT2G39820 // AT5G51040 // AT1G29990 // AT1G54380 // AT2G18390 // AT3G07590 // AT1G02090 // AT3G23990 // AT1G66590 // AT4G30220 // AT3G22690 // AT1G74…
GO:0009156	P	ribonucleoside monophosphate biosynthetic process	23	3067	80	28362	0.00012	0.02	// AT1G09830 // AT1G16350 // AT5G47435 // AT1G64200 // ATMG00480 // ATMG01080 // AT3G52300 // AT3G20330 // AT1G80660 // AT2G38280 // AT2G07698 // AT1G51650 // ATMG00410 // AT2G37690 // AT5G23300 // AT3G08560 // ATMG01090 // ATMG00040 // ATMG00640 // AT1G79470 // AT4G18440 // AT2G16570 // AT4G38880
GO:0009152	P	purine ribonucleotide biosynthetic process	23	3067	83	28362	0.00019	0.031	// AT1G09830 // AT1G16350 // AT5G47435 // AT1G64200 // ATMG00480 // ATMG01080 // AT3G52300 // AT1G80660 // AT2G38280 // AT2G07698 // AT1G51650 // ATMG00410 // AT2G37690 // AT1G48605 // AT4G11010 // AT3G08560 // ATMG01090 // ATMG00040 // ATMG00640 // AT1G79470 // AT4G18440 // AT2G16570 // AT4G38880
GO:0010286	P	heat acclimation	16	3067	46	28362	0.00023	0.036	// AT5G59720 // AT1G11270 // AT5G56030 // AT4G26780 // AT5G53400 // AT4G29770 // AT2G40350 // AT2G26150 // AT3G25230 // AT5G48570 // AT5G18040 // AT3G11020 // AT5G42980 // AT2G40340 // AT4G12400 // AT4G21320
GO:0009124	P	nucleoside monophosphate biosynthetic process	23	3067	85	28362	0.00026	0.039	// AT1G09830 // AT1G16350 // AT5G47435 // AT1G64200 // ATMG00480 // ATMG01080 // AT3G52300 // AT3G20330 // AT1G80660 // AT2G38280 // AT2G07698 // AT1G51650 // ATMG00410 // AT2G37690 // AT5G23300 // AT3G08560 // ATMG01090 // ATMG00040 // ATMG00640 // AT1G79470 // AT4G18440 // AT2G16570 // AT4G38880
GO:0019693	P	ribose phosphate metabolic process	48	3067	245	28362	0.00025	0.039	// AT5G56630 // AT2G36460 // AT1G09830 // AT1G16350 // AT5G47435 // AT4G18440 // ATMG00040 // AT5G25450 // ATMG01080 // AT3G52300 // AT3G52730 // AT3G20330 // AT3G08590 // AT5G51040 // AT3G04050 // AT1G80660 // ATMG01280 // AT1G71170 // AT1G64200 // ATMG00640 // AT4G26270 // AT2G07698 // AT4G10040 // AT1G51650 // AT2G01090 // AT2G16570 // ATMG01360 // AT2G02050 // AT1G48605 // AT4G11010 // AT5G23…
GO:0006164	P	purine nucleotide biosynthetic process	23	3067	85	28362	0.00026	0.039	// AT1G09830 // AT1G16350 // AT5G47435 // AT1G64200 // ATMG00480 // ATMG01080 // AT3G52300 // AT1G80660 // AT2G38280 // AT2G07698 // AT1G51650 // ATMG00410 // AT2G37690 // AT1G48605 // AT4G11010 // AT3G08560 // ATMG01090 // ATMG00040 // ATMG00640 // AT1G79470 // AT4G18440 // AT2G16570 // AT4G38880
GO:0072521	P	purine-containing compound metabolic process	46	3067	233	28362	0.00029	0.043	// AT5G56630 // AT2G36460 // AT1G09830 // AT1G16350 // AT5G47435 // AT4G18440 // ATMG00040 // AT5G25450 // ATMG01080 // AT3G52300 // AT3G52730 // AT3G08590 // AT5G51040 // AT3G04050 // AT1G80660 // ATMG01280 // AT3G26410 // AT1G64200 // ATMG00640 // AT4G26270 // AT2G07698 // AT4G10040 // AT1G51650 // ATMG00410 // AT2G16570 // ATMG01360 // AT2G02050 // AT1G48605 // AT4G11010 // AT3G08560 // AT2G36…
GO:0046034	P	ATP metabolic process	33	3067	148	28362	0.00032	0.045	// AT5G56630 // AT2G36460 // AT1G64200 // ATMG00040 // AT5G25450 // ATMG01080 // AT3G52300 // AT3G52730 // AT3G08590 // AT5G51040 // AT3G04050 // AT1G80660 // ATMG01280 // ATMG00640 // AT4G26270 // AT2G07698 // AT4G10040 // AT1G51650 // ATMG00410 // ATMG01360 // AT2G02050 // AT3G08560 // AT2G36530 // ATMG01090 // AT2G07689 // ATMG00480 // AT5G47810 // AT1G79550 // ATMG00160 // AT1G15120 // AT1G22…
GO:0006119	P	oxidative phosphorylation	13	3067	33	28362	0.00033	0.045	// ATMG01280 // AT2G02050 // ATMG00160 // AT1G15120 // AT5G25450 // AT1G22840 // AT3G16890 // ATMG01360 // AT3G52730 // AT4G10040 // AT2G07689 // AT5G51040 // AT2G01090
GO:0042773	P	ATP synthesis coupled electron transport	13	3067	33	28362	0.00033	0.045	// ATMG01280 // AT2G02050 // ATMG00160 // AT1G15120 // AT5G25450 // AT1G22840 // AT3G16890 // ATMG01360 // AT3G52730 // AT4G10040 // AT2G07689 // AT5G51040 // AT2G01090
GO:0009205	P	purine ribonucleoside triphosphate metabolic process	34	3067	155	28362	0.00034	0.047	// AT5G56630 // AT2G36460 // AT1G64200 // ATMG00040 // AT5G25450 // ATMG01080 // AT3G52300 // AT3G52730 // AT3G08590 // AT5G51040 // AT3G04050 // AT1G80660 // ATMG01280 // ATMG00640 // AT4G26270 // AT2G07698 // AT4G10040 // AT1G51650 // ATMG00410 // ATMG01360 // AT2G02050 // AT4G11010 // AT3G08560 // AT2G36530 // ATMG01090 // AT2G07689 // ATMG00480 // AT5G47810 // AT1G79550 // ATMG00160 // AT1G15…
GO:0004519	F	endonuclease activity	86	3067	255	28362	9.8e-17	2.2e-13	// AT1G04635 // AT5G26680 // AT2G03880 // AT1G80270 // AT4G18750 // AT4G01790 // AT5G46580 // AT1G08070 // AT4G32430 // AT3G25060 // AT1G62910 // AT2G01390 // AT4G21190 // AT4G14170 // AT5G59200 // AT3G15140 // AT2G44880 // AT2G39230 // AT3G11460 // AT5G57450 // AT5G39680 // AT3G48250 // AT5G03800 // AT1G18680 // AT3G60940 // AT3G61100 // AT2G35030 // AT3G62050 // AT3G46790 // AT4G14850 // AT3G16…
GO:0004518	F	nuclease activity	102	3067	356	28362	1.3e-15	1.5e-12	// AT1G04635 // AT1G03360 // AT5G26680 // AT2G03880 // AT1G80270 // AT4G18750 // AT4G01790 // AT5G46580 // AT1G08070 // AT4G32430 // AT3G20540 // AT1G62910 // AT2G01390 // AT4G21190 // AT1G55870 // AT4G14170 // AT5G59200 // AT3G15140 // AT2G44880 // AT2G39230 // AT3G11460 // AT5G57450 // AT5G39680 // AT3G48250 // AT5G03800 // AT1G18680 // AT3G60940 // AT3G61100 // AT2G35030 // AT3G15080 // AT3G62…
GO:0051082	F	unfolded protein binding	35	3067	81	28362	7e-10	5.3e-07	// AT5G17710 // AT5G22060 // AT4G37910 // AT5G07340 // AT5G55200 // AT1G49245 // AT5G56500 // AT5G48030 // AT1G29990 // AT5G56030 // AT3G23990 // AT5G12030 // AT1G28210 // AT1G56340 // AT2G28000 // AT2G04030 // AT3G44110 // AT3G07770 // AT3G13860 // AT5G61790 // AT5G20720 // AT5G53400 // AT4G26780 // AT3G62600 // AT2G22360 // AT4G24190 // AT5G18820 // AT1G65040 // AT2G20560 // AT1G14980 // AT2G33…
GO:0003735	F	structural constituent of ribosome	90	3067	391	28362	1.2e-09	6.9e-07	// AT1G61580 // AT3G09500 // AT5G60670 // AT1G17560 // AT2G27535 // AT5G39850 // AT3G06680 // AT1G56045 // AT5G41520 // AT2G07734 // AT3G02190 // AT5G02610 // AT1G07210 // AT5G27820 // AT3G18760 // AT3G61111 // AT3G44010 // AT3G04770 // AT1G15250 // AT3G57490 // AT2G37600 // AT2G34210 // AT1G64880 // AT1G29965 // AT1G33120 // AT5G63300 // AT2G19720 // AT4G30800 // AT5G35530 // AT3G16080 // AT2G45…
GO:0016788	F	hydrolase activity, acting on ester bonds	178	3067	1131	28362	3.1e-06	0.0014	// AT1G04635 // AT1G03360 // AT1G28570 // AT5G26680 // AT1G49640 // AT4G26790 // AT2G30660 // AT5G47330 // AT2G03880 // AT1G80270 // AT4G18750 // AT4G01790 // AT5G46580 // AT1G08070 // AT4G32430 // AT3G20540 // AT1G62910 // AT3G10150 // AT2G20540 // AT1G20130 // AT4G21190 // AT1G55870 // AT4G14170 // AT1G02810 // AT5G59200 // AT3G15140 // AT5G58170 // AT2G44880 // AT2G39230 // AT3G11460 // AT2G31…
GO:0005198	F	structural molecule activity	98	3067	538	28362	3.8e-06	0.0014	// AT1G61580 // AT3G09500 // AT5G60670 // AT1G17560 // AT2G27535 // AT5G39850 // AT3G06680 // AT1G56045 // AT5G41520 // AT2G07734 // AT3G02190 // AT5G02610 // AT1G07210 // AT1G20130 // AT5G27820 // AT3G18760 // AT3G61111 // AT3G44010 // AT3G04770 // AT1G15250 // AT3G57490 // AT2G37600 // AT2G34210 // AT1G64880 // AT1G29965 // AT1G33120 // AT5G63300 // AT2G19720 // AT4G30800 // AT5G35530 // AT3G16…
GO:0003899	F	DNA-directed RNA polymerase activity	24	3067	67	28362	4.6e-06	0.0015	// AT3G49000 // AT5G15700 // AT5G09380 // AT1G60850 // AT5G45140 // AT1G68990 // AT1G11475 // AT5G41010 // AT1G54250 // AT2G15400 // AT1G60620 // AT2G29540 // AT1G67320 // AT3G25940 // AT5G60040 // AT5G59180 // AT1G01210 // AT1G30680 // AT1G06790 // AT2G24120 // AT4G07950 // AT5G57980 // AT3G13940 // AT4G14660
GO:0034062	F	RNA polymerase activity	25	3067	75	28362	8.2e-06	0.0023	// AT3G49000 // AT5G15700 // AT5G09380 // AT1G60850 // AT5G45140 // AT1G68990 // AT1G11475 // AT5G41010 // AT1G54250 // AT2G15400 // AT1G60620 // AT2G29540 // AT1G67320 // AT3G25940 // AT5G60040 // AT5G59180 // AT1G01210 // AT2G07749 // AT1G30680 // AT1G06790 // AT2G24120 // AT4G07950 // AT5G57980 // AT3G13940 // AT4G14660
GO:0016787	F	hydrolase activity	434	3067	3279	28362	2.1e-05	0.0053	// AT4G26790 // AT1G58050 // AT3G07750 // AT2G03880 // AT5G54910 // AT3G17611 // AT4G32430 // AT5G26860 // AT4G25000 // AT2G01390 // AT2G39230 // AT1G16280 // AT1G72660 // AT1G06440 // AT5G39840 // AT1G78680 // AT5G57450 // AT3G18510 // AT1G05490 // AT1G07615 // AT3G15650 // AT1G09850 // AT4G00620 // AT1G08700 // AT5G08030 // AT1G69940 // AT4G02330 // AT1G11100 // AT1G67820 // AT5G56030 // AT2G02…
GO:0003954	F	NADH dehydrogenase activity	17	3067	41	28362	2.5e-05	0.0057	// ATMG00580 // ATMG00060 // ATMG01320 // ATMG00270 // AT2G02050 // ATMG00070 // ATMG00285 // ATMG00650 // ATMG00665 // AT2G20800 // ATMG00513 // ATMG01120 // AT2G07689 // AT3G03100 // AT4G21490 // ATMG00516 // ATMG00510
GO:0015078	F	hydrogen ion transmembrane transporter activity	34	3067	136	28362	4.1e-05	0.0084	// AT2G47380 // AT4G37830 // AT1G64200 // ATMG00040 // AT5G25450 // ATMG01080 // AT4G28060 // AT3G52300 // AT3G52730 // AT1G80660 // ATMG01280 // AT4G02620 // AT3G27170 // ATMG00730 // AT2G07698 // AT2G07695 // AT1G51650 // AT5G57815 // ATMG00410 // AT5G55470 // ATMG01360 // AT5G05370 // AT2G07687 // AT3G08560 // ATMG01090 // AT3G10860 // AT1G06970 // ATMG00480 // ATMG00640 // ATMG00160 // AT3G51…
GO:0003697	F	single-stranded DNA binding	19	3067	54	28362	5.3e-05	0.01	// AT1G74230 // AT5G06310 // AT2G21660 // AT1G47720 // AT5G59180 // AT2G19490 // AT3G22880 // AT4G14660 // AT4G13850 // AT1G31010 // AT3G23830 // AT4G35520 // AT4G11060 // AT5G61030 // AT2G20980 // AT3G18580 // AT5G57450 // AT1G67320 // AT4G02460
GO:0004129	F	cytochrome-c oxidase activity	10	3067	16	28362	9.4e-05	0.013	// AT2G47380 // ATMG01360 // ATMG00160 // AT4G37830 // AT4G28060 // ATMG00730 // AT2G07687 // AT2G07695 // ATMG01280 // AT5G57815
GO:0015002	F	heme-copper terminal oxidase activity	10	3067	16	28362	9.4e-05	0.013	// AT2G47380 // ATMG01360 // ATMG00160 // AT4G37830 // AT4G28060 // ATMG00730 // AT2G07687 // AT2G07695 // ATMG01280 // AT5G57815
GO:0016675	F	oxidoreductase activity, acting on a heme group of donors	10	3067	16	28362	9.4e-05	0.013	// AT2G47380 // ATMG01360 // ATMG00160 // AT4G37830 // AT4G28060 // ATMG00730 // AT2G07687 // AT2G07695 // ATMG01280 // AT5G57815
GO:0016676	F	oxidoreductase activity, acting on a heme group of donors, oxygen as acceptor	10	3067	16	28362	9.4e-05	0.013	// AT2G47380 // ATMG01360 // ATMG00160 // AT4G37830 // AT4G28060 // ATMG00730 // AT2G07687 // AT2G07695 // ATMG01280 // AT5G57815
GO:0008173	F	RNA methyltransferase activity	14	3067	38	28362	0.00034	0.046	// AT3G21300 // AT1G06560 // AT4G20920 // AT4G38020 // AT3G02320 // AT5G26880 // AT5G55920 // AT1G51310 // AT4G27340 // AT5G57280 // AT4G26600 // AT2G47420 // AT4G25730 // AT3G56330
GO:0005739	C	mitochondrion	824	3067	3687	28362	3.6e-82	5.1e-79	// AT2G01740 // AT5G61400 // AT1G02940 // AT1G17560 // AT1G19290 // AT1G13630 // AT2G03880 // AT3G56550 // AT3G17611 // AT5G40080 // AT4G32430 // AT5G26860 // AT4G19220 // ATMG00240 // ATMG01000 // AT2G01390 // AT1G26900 // AT2G07705 // AT1G76405 // AT3G15020 // AT1G72530 // AT4G01660 // AT2G39230 // AT5G47455 // AT1G02060 // AT4G20690 // AT2G21195 // AT2G22410 // AT2G07815 // AT5G39840 // AT3G62…
GO:0044444	C	cytoplasmic part	1523	3067	10923	28362	1e-32	7e-30	// AT2G01740 // AT1G58050 // AT3G45870 // AT4G32430 // AT4G19220 // AT1G26900 // AT3G24090 // AT3G15020 // AT1G49910 // AT1G06440 // AT5G48650 // AT5G06000 // AT1G10522 // AT3G12580 // AT3G20240 // AT5G58710 // AT3G06950 // AT3G54970 // AT4G12600 // AT1G09850 // AT1G76705 // AT5G22060 // AT4G21020 // AT1G69940 // AT5G44574 // AT5G44575 // AT5G44570 // AT1G53035 // ATMG00150 // AT1G53030 // AT1G21…
GO:0044424	C	intracellular part	2508	3067	20693	28362	6.4e-28	3e-25	// AT2G01740 // AT1G58050 // AT4G28310 // AT3G45870 // AT4G32430 // AT1G12290 // AT4G19220 // AT1G26900 // AT5G59570 // AT3G24090 // AT3G15020 // AT1G49910 // AT1G16280 // AT1G06440 // AT5G48650 // AT5G06000 // AT3G01600 // AT1G10522 // AT3G12587 // AT3G12580 // AT3G20240 // AT3G20710 // AT2G33000 // AT2G43650 // AT5G58710 // AT3G06950 // AT3G54970 // AT2G20980 // AT1G80060 // AT4G12600 // AT3G15…
GO:0005622	C	intracellular	2510	3067	20721	28362	8.7e-28	3e-25	// AT2G01740 // AT1G58050 // AT4G28310 // AT3G45870 // AT4G32430 // AT1G12290 // AT4G19220 // AT1G26900 // AT5G59570 // AT3G24090 // AT3G15020 // AT1G49910 // AT1G16280 // AT1G06440 // AT5G48650 // AT5G06000 // AT3G01600 // AT1G10522 // AT3G12587 // AT3G12580 // AT3G20240 // AT3G20710 // AT2G33000 // AT2G43650 // AT5G58710 // AT3G06950 // AT3G54970 // AT2G20980 // AT1G80060 // AT4G12600 // AT3G15…
GO:0044429	C	mitochondrial part	156	3067	486	28362	2.1e-27	5.8e-25	// ATMG01260 // AT1G17560 // AT3G51790 // AT1G61570 // ATMG01080 // AT3G08610 // ATMG01120 // AT4G28390 // AT3G17611 // AT1G15870 // AT5G26860 // AT1G80720 // AT5G40930 // AT3G15020 // AT3G03100 // AT3G47833 // AT4G01660 // AT2G01090 // AT4G20150 // AT5G08040 // AT4G26780 // AT2G47690 // AT3G59280 // AT3G08560 // AT2G36530 // AT3G55605 // AT5G39840 // AT3G20240 // AT2G38280 // ATMG00140 // AT2G24…
GO:0043226	C	organelle	2291	3067	18527	28362	1e-26	2.3e-24	// AT2G01740 // AT1G58050 // AT4G28310 // AT3G45870 // AT4G32430 // AT1G12290 // AT4G19220 // AT1G26900 // AT5G59570 // AT3G15020 // AT1G49910 // AT1G16280 // AT1G06440 // AT3G01600 // AT1G10522 // AT3G12587 // AT2G07705 // AT3G20240 // AT3G20710 // AT2G33000 // AT2G43650 // AT5G58710 // AT3G06950 // AT3G54970 // AT2G20980 // AT1G80060 // AT4G12600 // AT3G15150 // AT5G61360 // AT1G76705 // AT4G21…
GO:0043229	C	intracellular organelle	2288	3067	18517	28362	2.3e-26	4.5e-24	// AT2G01740 // AT1G58050 // AT4G28310 // AT3G45870 // AT4G32430 // AT1G12290 // AT4G19220 // AT1G26900 // AT5G59570 // AT3G15020 // AT1G49910 // AT1G16280 // AT1G06440 // AT3G01600 // AT1G10522 // AT3G12587 // AT2G07705 // AT3G20240 // AT3G20710 // AT2G33000 // AT2G43650 // AT5G58710 // AT3G06950 // AT3G54970 // AT2G20980 // AT1G80060 // AT4G12600 // AT3G15150 // AT5G61360 // AT1G76705 // AT4G21…
GO:0005737	C	cytoplasm	1756	3067	13406	28362	4.2e-26	7.4e-24	// AT2G01740 // AT1G58050 // AT3G45870 // AT4G32430 // AT4G19220 // AT1G26900 // AT3G24090 // AT3G15020 // AT1G49910 // AT1G06440 // AT5G48650 // AT5G06000 // AT1G10522 // AT2G39700 // AT3G20240 // AT5G58710 // AT3G06950 // AT3G54970 // AT4G12600 // AT3G15150 // AT1G09850 // AT1G76705 // AT5G22060 // AT4G21020 // AT1G69940 // AT5G44574 // AT5G44575 // AT5G59390 // AT1G11100 // AT5G44570 // AT1G53…
GO:0005623	C	cell	2671	3067	22664	28362	1.2e-23	1.7e-21	// AT2G01740 // AT1G58050 // AT4G28310 // AT3G45870 // AT4G21680 // AT4G32430 // AT1G12290 // AT4G19220 // AT1G26900 // AT5G59570 // AT3G24090 // AT3G15020 // AT1G49910 // AT1G16280 // AT1G06440 // AT5G48650 // AT5G06000 // AT3G01600 // AT1G10522 // AT5G45770 // AT3G12587 // AT3G12580 // AT3G20240 // AT3G20710 // AT2G33000 // AT2G43650 // AT5G58710 // AT3G06950 // AT3G54970 // AT2G20980 // AT1G80…
GO:0044464	C	cell part	2671	3067	22662	28362	1.1e-23	1.7e-21	// AT2G01740 // AT1G58050 // AT4G28310 // AT3G45870 // AT4G21680 // AT4G32430 // AT1G12290 // AT4G19220 // AT1G26900 // AT5G59570 // AT3G24090 // AT3G15020 // AT1G49910 // AT1G16280 // AT1G06440 // AT5G48650 // AT5G06000 // AT3G01600 // AT1G10522 // AT5G45770 // AT3G12587 // AT3G12580 // AT3G20240 // AT3G20710 // AT2G33000 // AT2G43650 // AT5G58710 // AT3G06950 // AT3G54970 // AT2G20980 // AT1G80…
GO:0005740	C	mitochondrial envelope	125	3067	376	28362	2.9e-23	3.6e-21	// AT3G51790 // AT1G61570 // ATMG01080 // AT3G08610 // ATMG01120 // AT4G28390 // AT3G17611 // AT5G40930 // ATMG00730 // AT3G03100 // AT4G00026 // AT4G01660 // AT2G01090 // ATMG00580 // AT5G08040 // AT4G26780 // AT2G47690 // AT3G59280 // AT3G08560 // AT2G36530 // ATMG01090 // AT3G20240 // AT2G38280 // ATMG00140 // AT3G53940 // AT2G29530 // ATMG00270 // AT2G20530 // AT5G40770 // ATMG01320 // AT1G74…
GO:0043227	C	membrane-bounded organelle	2234	3067	18217	28362	2.4e-22	2.8e-20	// AT2G01740 // AT1G58050 // AT4G28310 // AT3G45870 // AT4G32430 // AT1G12290 // AT4G19220 // AT1G26900 // AT5G59570 // AT3G15020 // AT1G49910 // AT1G16280 // AT1G06440 // AT3G01600 // AT1G10522 // AT3G12587 // AT2G07705 // AT3G20240 // AT3G20710 // AT2G33000 // AT2G43650 // AT5G58710 // AT3G06950 // AT3G54970 // AT2G20980 // AT1G80060 // AT4G12600 // AT3G15150 // AT5G61360 // AT1G76705 // AT4G21…
GO:0043231	C	intracellular membrane-bounded organelle	2231	3067	18205	28362	4.6e-22	5e-20	// AT2G01740 // AT1G58050 // AT4G28310 // AT3G45870 // AT4G32430 // AT1G12290 // AT4G19220 // AT1G26900 // AT5G59570 // AT3G15020 // AT1G49910 // AT1G16280 // AT1G06440 // AT3G01600 // AT1G10522 // AT3G12587 // AT2G07705 // AT3G20240 // AT3G20710 // AT2G33000 // AT2G43650 // AT5G58710 // AT3G06950 // AT3G54970 // AT2G20980 // AT1G80060 // AT4G12600 // AT3G15150 // AT5G61360 // AT1G76705 // AT4G21…
GO:0031966	C	mitochondrial membrane	119	3067	362	28362	7e-22	6.9e-20	// AT3G51790 // AT1G61570 // ATMG01080 // AT3G08610 // ATMG01120 // AT4G28390 // AT3G17611 // AT5G40930 // ATMG00730 // AT3G03100 // AT4G00026 // AT4G01660 // AT2G01090 // ATMG00580 // AT5G08040 // AT4G26780 // AT2G47690 // AT3G59280 // AT3G08560 // AT2G36530 // ATMG01090 // AT3G20240 // AT2G38280 // ATMG00140 // AT3G53940 // AT2G29530 // ATMG00270 // AT2G20530 // AT5G40770 // ATMG01320 // AT1G74…
GO:0098798	C	mitochondrial protein complex	75	3067	165	28362	1.7e-20	1.6e-18	// ATMG01320 // AT4G37830 // ATMG00285 // AT5G55200 // ATMG00070 // AT1G61570 // AT1G68990 // AT5G61880 // AT3G04800 // ATMG01080 // AT3G52300 // AT3G52730 // ATMG01120 // AT2G46390 // AT1G64220 // ATMG00270 // AT3G25120 // AT1G18320 // AT3G02330 // AT2G02510 // AT2G02050 // AT4G28510 // AT3G10110 // AT1G20350 // AT5G40930 // AT1G64200 // AT1G03860 // ATMG00040 // ATMG01280 // ATMG00730 // AT2G40…
GO:0005743	C	mitochondrial inner membrane	101	3067	287	28362	1.8e-20	1.6e-18	// AT3G51790 // AT1G61570 // ATMG01080 // AT3G08610 // ATMG01120 // AT4G28390 // AT5G40930 // ATMG00730 // ATMG01320 // AT4G00026 // AT4G01660 // AT2G01090 // ATMG00580 // AT4G26780 // AT2G47690 // AT3G59280 // AT3G08560 // ATMG01090 // AT3G20240 // AT3G53940 // AT2G29530 // ATMG00270 // AT2G20530 // AT5G40770 // AT1G74240 // AT5G61880 // AT5G25450 // AT2G20800 // AT3G52300 // AT3G27620 // AT3G10…
GO:0070013	C	intracellular organelle lumen	223	3067	1008	28362	3.3e-20	2.4e-18	// AT2G32920 // AT1G04635 // AT1G03360 // AT1G51380 // AT5G26680 // AT1G72440 // AT3G09500 // AT1G60850 // AT1G17560 // AT5G45140 // AT5G54910 // AT3G01435 // AT1G18850 // AT3G19040 // AT3G21540 // AT2G39820 // AT5G18810 // AT1G15870 // AT4G02980 // AT5G25230 // AT3G56990 // AT1G54250 // AT1G80720 // AT5G67630 // AT4G30220 // AT1G07350 // AT1G60620 // AT4G25730 // AT3G15020 // AT2G47580 // AT3G10…
GO:0043233	C	organelle lumen	223	3067	1008	28362	3.3e-20	2.4e-18	// AT2G32920 // AT1G04635 // AT1G03360 // AT1G51380 // AT5G26680 // AT1G72440 // AT3G09500 // AT1G60850 // AT1G17560 // AT5G45140 // AT5G54910 // AT3G01435 // AT1G18850 // AT3G19040 // AT3G21540 // AT2G39820 // AT5G18810 // AT1G15870 // AT4G02980 // AT5G25230 // AT3G56990 // AT1G54250 // AT1G80720 // AT5G67630 // AT4G30220 // AT1G07350 // AT1G60620 // AT4G25730 // AT3G15020 // AT2G47580 // AT3G10…
GO:0031974	C	membrane-enclosed lumen	223	3067	1008	28362	3.3e-20	2.4e-18	// AT2G32920 // AT1G04635 // AT1G03360 // AT1G51380 // AT5G26680 // AT1G72440 // AT3G09500 // AT1G60850 // AT1G17560 // AT5G45140 // AT5G54910 // AT3G01435 // AT1G18850 // AT3G19040 // AT3G21540 // AT2G39820 // AT5G18810 // AT1G15870 // AT4G02980 // AT5G25230 // AT3G56990 // AT1G54250 // AT1G80720 // AT5G67630 // AT4G30220 // AT1G07350 // AT1G60620 // AT4G25730 // AT3G15020 // AT2G47580 // AT3G10…
GO:0098800	C	inner mitochondrial membrane protein complex	70	3067	153	28362	2.4e-19	1.7e-17	// ATMG01320 // AT4G37830 // ATMG00285 // AT5G55200 // ATMG00070 // AT2G31490 // AT5G61880 // AT3G04800 // ATMG01080 // AT3G52300 // AT3G52730 // ATMG01120 // AT2G46390 // ATMG00270 // AT3G25120 // AT1G18320 // AT2G02510 // AT2G02050 // AT4G28510 // AT3G10110 // AT1G20350 // AT5G40930 // AT1G64200 // AT1G03860 // ATMG00040 // ATMG01280 // ATMG00730 // AT2G40765 // ATMG00513 // AT3G03100 // AT1G51…
GO:0044455	C	mitochondrial membrane part	76	3067	191	28362	4e-18	2.7e-16	// AT2G47380 // ATMG01320 // AT4G37830 // ATMG00285 // AT5G55200 // ATMG00070 // AT4G01660 // AT2G31490 // AT5G61880 // AT3G04800 // ATMG01080 // AT2G20800 // AT3G52300 // AT3G52730 // ATMG01120 // AT5G40382 // AT1G64220 // ATMG00270 // AT3G25120 // AT1G18320 // AT2G02510 // AT2G02050 // AT4G28510 // AT2G46390 // AT3G10110 // AT1G20350 // AT5G40930 // AT1G64200 // AT1G03860 // ATMG00040 // ATMG01…
GO:0005730	C	nucleolus	113	3067	390	28362	1.9e-17	1.2e-15	// AT1G72440 // AT1G04635 // AT1G03360 // AT1G51380 // AT5G26680 // AT3G09500 // AT1G60850 // AT5G54910 // AT1G18850 // AT3G21540 // AT2G39820 // AT4G22380 // AT5G25230 // AT3G56990 // AT5G67630 // AT4G30220 // AT1G60620 // AT2G47580 // AT3G18600 // AT1G63780 // AT5G22650 // AT2G29540 // AT1G47870 // AT2G02955 // AT5G55920 // AT1G56110 // AT1G76300 // AT2G43650 // AT3G15010 // AT2G07698 // AT1G02…
GO:0019866	C	organelle inner membrane	107	3067	371	28362	1.8e-16	1.1e-14	// AT3G51790 // AT1G61570 // ATMG01080 // AT3G08610 // ATMG01120 // AT4G28390 // AT5G40930 // AT5G22790 // ATMG00730 // AT1G04940 // ATMG01320 // AT4G00026 // AT4G01660 // AT2G01090 // ATMG00580 // AT4G03320 // AT4G26780 // AT2G47690 // AT3G59280 // AT3G08560 // ATMG01090 // AT3G20240 // AT3G53940 // AT2G29530 // ATMG00270 // AT4G38490 // AT2G20530 // AT5G40770 // AT1G74240 // AT5G61880 // AT5G25…
GO:0070469	C	respiratory chain	55	3067	125	28362	6e-15	3.5e-13	// AT2G47380 // ATMG01320 // AT4G37830 // ATMG00285 // AT5G47630 // AT2G31490 // AT4G28510 // AT5G25450 // AT3G52730 // ATMG01120 // AT5G40382 // ATMG00650 // ATMG00070 // AT2G02510 // AT1G15120 // AT3G27620 // AT2G46390 // AT1G03860 // ATMG00730 // AT2G40765 // AT4G10040 // ATMG00513 // AT3G03100 // AT1G08480 // AT3G47833 // AT1G14450 // AT2G01090 // AT3G12260 // AT5G62575 // ATMG01360 // AT2G02…
GO:0044428	C	nuclear part	211	3067	1078	28362	2.7e-14	1.5e-12	// AT1G72440 // AT1G04635 // AT1G03360 // AT1G51380 // AT1G30500 // AT1G67370 // AT3G09500 // AT1G60850 // AT1G07950 // AT3G61140 // AT5G45140 // AT1G21190 // AT5G54910 // AT3G01435 // AT1G18850 // AT3G19040 // AT3G21540 // AT2G39820 // AT5G18810 // AT4G02460 // AT4G22380 // AT1G65700 // AT5G25230 // AT3G56990 // AT1G54250 // AT5G67630 // AT4G30220 // AT2G32600 // AT1G07350 // AT1G60620 // AT5G62…
GO:0043232	C	intracellular non-membrane-bounded organelle	276	3067	1543	28362	3.5e-14	1.8e-12	// AT1G61580 // AT1G72440 // AT1G04635 // AT1G03360 // AT1G51380 // AT5G26680 // AT1G67370 // AT3G09500 // AT1G60850 // AT1G17560 // AT1G21190 // AT2G27535 // AT2G17900 // AT5G39850 // AT2G31890 // AT3G06680 // AT1G18850 // AT5G41520 // AT4G01790 // AT2G07734 // AT2G39820 // AT3G02190 // AT5G02610 // AT1G31970 // AT4G22380 // AT5G25230 // AT3G56990 // AT4G27370 // AT5G67630 // AT4G30220 // AT1G01…
GO:0043228	C	non-membrane-bounded organelle	276	3067	1543	28362	3.5e-14	1.8e-12	// AT1G61580 // AT1G72440 // AT1G04635 // AT1G03360 // AT1G51380 // AT5G26680 // AT1G67370 // AT3G09500 // AT1G60850 // AT1G17560 // AT1G21190 // AT2G27535 // AT2G17900 // AT5G39850 // AT2G31890 // AT3G06680 // AT1G18850 // AT5G41520 // AT4G01790 // AT2G07734 // AT2G39820 // AT3G02190 // AT5G02610 // AT1G31970 // AT4G22380 // AT5G25230 // AT3G56990 // AT4G27370 // AT5G67630 // AT4G30220 // AT1G01…
GO:0005746	C	mitochondrial respiratory chain	49	3067	108	28362	7.1e-14	3.5e-12	// AT2G47380 // ATMG01320 // AT4G37830 // ATMG00285 // AT4G01660 // AT2G31490 // AT4G28510 // AT5G25450 // AT3G52730 // ATMG01120 // AT5G40382 // ATMG00070 // AT2G02510 // AT2G46390 // AT1G03860 // ATMG00730 // AT2G40765 // ATMG00513 // AT3G03100 // AT1G08480 // AT3G47833 // AT1G14450 // AT2G01090 // AT3G12260 // AT5G62575 // ATMG01360 // AT2G02050 // AT4G20150 // AT5G05370 // AT2G47690 // ATMG01…
GO:0098803	C	respiratory chain complex	47	3067	108	28362	7.4e-13	3.6e-11	// ATMG01320 // AT4G37830 // ATMG00285 // AT2G31490 // AT4G28510 // AT5G25450 // AT3G52730 // ATMG01120 // AT2G46390 // ATMG00650 // ATMG00070 // AT2G02510 // AT1G03860 // ATMG00730 // AT2G40765 // ATMG00513 // AT3G03100 // AT1G08480 // AT3G47833 // AT1G14450 // AT2G01090 // AT3G12260 // AT5G62575 // ATMG01360 // AT2G02050 // AT4G20150 // AT5G05370 // AT2G47690 // ATMG01280 // ATMG00665 // AT3G27…
GO:0030529	C	intracellular ribonucleoprotein complex	171	3067	852	28362	1.4e-12	6.4e-11	// AT1G61580 // AT4G14510 // AT3G09500 // AT5G60670 // AT1G17560 // AT1G21190 // AT2G27535 // AT5G39850 // AT3G06680 // AT1G56045 // AT5G41520 // AT4G01790 // AT2G07734 // AT2G39820 // AT3G02190 // AT5G02610 // AT1G65700 // AT5G25230 // AT1G07210 // AT4G30220 // AT2G32600 // AT1G07350 // AT1G69440 // AT3G18760 // AT2G47580 // AT2G19720 // AT1G20620 // AT1G63780 // AT3G44010 // AT3G04770 // AT1G15…
GO:1990904	C	ribonucleoprotein complex	171	3067	852	28362	1.4e-12	6.4e-11	// AT1G61580 // AT4G14510 // AT3G09500 // AT5G60670 // AT1G17560 // AT1G21190 // AT2G27535 // AT5G39850 // AT3G06680 // AT1G56045 // AT5G41520 // AT4G01790 // AT2G07734 // AT2G39820 // AT3G02190 // AT5G02610 // AT1G65700 // AT5G25230 // AT1G07210 // AT4G30220 // AT2G32600 // AT1G07350 // AT1G69440 // AT3G18760 // AT2G47580 // AT2G19720 // AT1G20620 // AT1G63780 // AT3G44010 // AT3G04770 // AT1G15…
GO:0031981	C	nuclear lumen	165	3067	824	28362	4.2e-12	1.8e-10	// AT1G72440 // AT1G04635 // AT1G03360 // AT1G51380 // AT5G26680 // AT1G67370 // AT3G09500 // AT1G60850 // AT1G07950 // AT5G45140 // AT5G54910 // AT3G01435 // AT1G18850 // AT3G19040 // AT3G21540 // AT2G39820 // AT5G18810 // AT4G22380 // AT5G25230 // AT3G56990 // AT1G54250 // AT5G67630 // AT4G30220 // AT1G07350 // AT1G60620 // AT4G25730 // AT2G47580 // AT3G10572 // AT1G63780 // AT5G22650 // AT5G06…
GO:0032991	C	macromolecular complex	411	3067	2658	28362	4.7e-12	2e-10	// AT1G61580 // AT1G60850 // AT1G17560 // AT1G56045 // AT5G41520 // AT3G02190 // AT3G53970 // AT3G16870 // AT1G76405 // AT1G49910 // AT5G06000 // AT1G10522 // AT2G37600 // AT5G57450 // AT2G43650 // AT1G33120 // AT3G11270 // AT2G20980 // AT4G12600 // AT3G15150 // AT2G19720 // AT4G30800 // AT1G04480 // AT4G02230 // AT5G61880 // AT2G01280 // ATMG00650 // AT4G18730 // AT1G12920 // ATMG00090 // AT1G20…
GO:0005840	C	ribosome	109	3067	499	28362	3.1e-10	1.3e-08	// AT1G61580 // AT3G09500 // AT5G60670 // AT1G17560 // AT2G27535 // AT5G39850 // AT3G06680 // AT1G56045 // AT5G41520 // AT4G01790 // AT2G07734 // AT3G02190 // AT5G02610 // AT1G07210 // AT5G27820 // AT3G18760 // AT1G20620 // AT3G61111 // AT3G44010 // AT3G04770 // AT5G15750 // AT1G15250 // AT3G57490 // AT2G37600 // AT2G34210 // AT1G64880 // AT1G29965 // AT1G09220 // AT1G33120 // AT4G12600 // AT5G63…
GO:0045271	C	respiratory chain complex I	31	3067	71	28362	5.3e-09	2.1e-07	// ATMG01320 // ATMG00285 // AT2G31490 // AT4G28510 // AT3G08610 // ATMG01120 // ATMG00650 // ATMG00070 // AT2G02510 // AT1G03860 // ATMG00513 // AT3G03100 // ATMG00516 // AT1G14450 // AT3G12260 // AT2G02050 // AT4G20150 // AT2G47690 // ATMG00665 // AT3G27280 // AT4G16450 // ATMG00510 // ATMG00580 // ATMG00060 // AT3G18410 // ATMG00270 // AT5G40770 // AT5G47890 // AT2G20530 // AT5G14105 // AT3G62…
GO:0030964	C	NADH dehydrogenase complex	31	3067	72	28362	6.9e-09	2.7e-07	// ATMG01320 // ATMG00285 // AT2G31490 // AT4G28510 // AT3G08610 // ATMG01120 // ATMG00650 // ATMG00070 // AT2G02510 // AT1G03860 // ATMG00513 // AT3G03100 // ATMG00516 // AT1G14450 // AT3G12260 // AT2G02050 // AT4G20150 // AT2G47690 // ATMG00665 // AT3G27280 // AT4G16450 // ATMG00510 // ATMG00580 // ATMG00060 // AT3G18410 // ATMG00270 // AT5G40770 // AT5G47890 // AT2G20530 // AT5G14105 // AT3G62…
GO:0005747	C	mitochondrial respiratory chain complex I	30	3067	69	28362	1e-08	3.8e-07	// ATMG01320 // ATMG00285 // AT2G31490 // AT4G28510 // AT3G08610 // ATMG01120 // ATMG00070 // AT2G02510 // AT1G03860 // ATMG00513 // AT3G03100 // ATMG00516 // AT1G14450 // AT3G12260 // AT2G02050 // AT4G20150 // AT2G47690 // ATMG00665 // AT3G27280 // AT4G16450 // ATMG00510 // ATMG00580 // ATMG00060 // AT3G18410 // ATMG00270 // AT5G40770 // AT5G47890 // AT2G20530 // AT5G14105 // AT3G62790
GO:1990204	C	oxidoreductase complex	43	3067	146	28362	1.1e-07	3.9e-06	// ATMG01320 // ATMG00285 // AT2G31490 // AT4G28510 // AT5G25450 // AT5G14105 // AT3G52730 // ATMG01120 // AT2G46390 // ATMG00650 // AT3G23580 // ATMG00070 // AT2G02510 // AT1G03860 // AT2G40765 // ATMG00513 // AT3G03100 // ATMG00516 // AT3G47833 // AT1G14450 // AT2G01090 // AT3G12260 // AT2G02050 // AT4G20150 // AT5G05370 // AT2G47690 // ATMG00665 // AT3G27280 // AT3G10860 // AT3G08610 // AT4G16…
GO:0044391	C	ribosomal subunit	71	3067	322	28362	2.7e-07	9.6e-06	// AT1G61580 // AT3G04230 // ATMG00560 // AT3G08520 // AT5G18790 // AT3G09500 // AT5G60670 // AT1G17560 // AT4G30800 // AT4G02230 // AT2G27535 // AT5G39850 // AT4G36420 // AT5G41520 // AT1G33850 // AT1G15250 // AT3G09680 // AT2G07734 // AT2G40590 // AT4G18730 // AT5G02610 // AT4G37660 // AT3G53740 // AT2G20060 // AT1G80750 // ATMG00090 // AT3G51190 // AT2G44860 // AT5G56670 // AT2G32220 // AT5G59…
GO:0031970	C	organelle envelope lumen	16	3067	25	28362	6.2e-07	2.2e-05	// AT5G23395 // AT1G53030 // AT2G02050 // AT2G47690 // AT4G11010 // AT1G61570 // AT2G29530 // AT5G50810 // AT1G22840 // AT3G62790 // AT3G15352 // AT3G23710 // AT4G10040 // AT1G66590 // AT3G46560 // AT2G33740
GO:0031975	C	envelope	184	3067	1170	28362	2.2e-06	7.3e-05	// AT5G22790 // AT3G51790 // AT1G61570 // AT3G59840 // AT1G80270 // AT3G08610 // ATMG01120 // AT4G28390 // AT3G17611 // AT3G53560 // AT4G38380 // AT5G40930 // AT1G76405 // ATMG00730 // AT1G17870 // AT3G03100 // AT1G20620 // AT3G47833 // AT4G01660 // AT2G01090 // AT1G02980 // AT4G20150 // AT5G08040 // AT4G03320 // AT4G26780 // AT2G47690 // AT3G59280 // AT3G08560 // AT1G79820 // ATMG01090 // AT1G48…
GO:0031967	C	organelle envelope	184	3067	1170	28362	2.2e-06	7.3e-05	// AT5G22790 // AT3G51790 // AT1G61570 // AT3G59840 // AT1G80270 // AT3G08610 // ATMG01120 // AT4G28390 // AT3G17611 // AT3G53560 // AT4G38380 // AT5G40930 // AT1G76405 // ATMG00730 // AT1G17870 // AT3G03100 // AT1G20620 // AT3G47833 // AT4G01660 // AT2G01090 // AT1G02980 // AT4G20150 // AT5G08040 // AT4G03320 // AT4G26780 // AT2G47690 // AT3G59280 // AT3G08560 // AT1G79820 // ATMG01090 // AT1G48…
GO:0005758	C	mitochondrial intermembrane space	14	3067	22	28362	3.3e-06	0.00011	// AT5G23395 // AT1G53030 // AT2G02050 // AT2G47690 // AT4G11010 // AT1G61570 // AT2G29530 // AT5G50810 // AT1G22840 // AT3G62790 // AT3G15352 // AT4G10040 // AT3G46560 // AT1G66590
GO:0044445	C	cytosolic part	71	3067	350	28362	3.6e-06	0.00011	// AT1G61580 // AT3G04230 // AT5G56630 // AT3G52300 // AT3G09500 // AT5G60670 // AT4G30800 // AT4G02230 // AT2G27535 // AT5G56670 // AT5G39850 // AT3G06680 // AT1G17460 // AT5G41520 // AT1G33850 // AT5G47700 // AT3G09680 // AT2G40590 // AT4G18730 // AT5G02610 // AT3G23580 // AT1G20620 // AT3G53740 // AT1G80750 // AT3G23990 // AT1G15250 // AT3G51190 // AT2G44860 // AT3G28500 // AT2G32220 // AT5G59…
GO:0044422	C	organelle part	630	3067	4894	28362	4.5e-06	0.00014	// AT1G61580 // AT2G32920 // AT1G72440 // AT1G60850 // AT1G17560 // AT5G54910 // AT5G41520 // AT3G17611 // AT4G02980 // AT5G26860 // AT1G14360 // AT1G74270 // AT1G76405 // AT3G15020 // AT1G49910 // AT4G01660 // AT2G07698 // AT1G10522 // AT5G39840 // AT2G37600 // AT5G20020 // AT3G20240 // AT5G57450 // AT2G43650 // AT1G53280 // AT4G11960 // AT1G33120 // AT1G72280 // AT2G20980 // AT4G12600 // AT3G15…
GO:0044452	C	nucleolar part	20	3067	48	28362	4.7e-06	0.00014	// AT1G13790 // AT5G41010 // AT2G20490 // AT5G59980 // AT5G15550 // AT2G40360 // AT4G00380 // AT3G57150 // AT1G60850 // AT2G02955 // AT5G57980 // AT1G60620 // AT1G15440 // AT2G29540 // AT5G11240 // AT2G47300 // AT1G11475 // AT1G63780 // AT1G56110 // AT5G14520
GO:0044446	C	intracellular organelle part	628	3067	4882	28362	5.1e-06	0.00015	// AT1G61580 // AT2G32920 // AT1G72440 // AT1G60850 // AT1G17560 // AT5G54910 // AT5G41520 // AT3G17611 // AT4G02980 // AT5G26860 // AT1G14360 // AT1G74270 // AT1G76405 // AT3G15020 // AT1G49910 // AT4G01660 // AT2G07698 // AT1G10522 // AT5G39840 // AT2G37600 // AT5G20020 // AT3G20240 // AT5G57450 // AT2G43650 // AT1G53280 // AT4G11960 // AT1G33120 // AT1G72280 // AT2G20980 // AT4G12600 // AT3G15…
GO:0015934	C	large ribosomal subunit	44	3067	181	28362	6e-06	0.00017	// AT1G61580 // AT5G18790 // ATMG00560 // AT3G09500 // AT5G60670 // AT1G17560 // AT4G02230 // AT2G27535 // AT3G51190 // AT2G44860 // AT1G57860 // AT5G02610 // AT4G37660 // AT3G53740 // AT2G20060 // AT1G80750 // AT4G36420 // AT2G32220 // AT3G06680 // AT4G26230 // AT1G29965 // AT1G74270 // ATMG00980 // AT5G23535 // AT4G31985 // AT4G13170 // AT3G02190 // AT2G39390 // AT3G08520 // AT4G18730 // AT1G15…
GO:0022626	C	cytosolic ribosome	66	3067	323	28362	6.4e-06	0.00018	// AT1G61580 // AT3G04230 // AT3G52300 // AT3G09500 // AT5G60670 // AT4G30800 // AT4G02230 // AT2G27535 // AT5G56670 // AT5G39850 // AT3G51190 // AT1G17460 // AT5G41520 // AT1G33850 // AT5G47700 // AT3G09680 // AT2G40590 // AT4G18730 // AT5G02610 // AT3G53740 // AT1G80750 // AT3G23990 // AT1G15250 // AT3G06680 // AT2G44860 // AT3G28500 // AT2G32220 // AT5G59240 // AT1G57860 // AT1G20620 // AT2G39…
GO:0098796	C	membrane protein complex	102	3067	597	28362	2.5e-05	0.0007	// AT3G61450 // ATMG01080 // AT2G34260 // AT3G08610 // ATMG01120 // AT3G21540 // AT5G26900 // AT1G48240 // AT5G40930 // AT1G76405 // ATMG00730 // ATMG01320 // AT3G47833 // AT2G01090 // ATMG00580 // AT4G26780 // AT2G47690 // AT3G59280 // AT3G60540 // ATMG01090 // AT1G34640 // ATMG00270 // AT4G26710 // AT2G20530 // AT5G40770 // AT1G60970 // AT1G65030 // AT5G61880 // AT5G25450 // AT3G52300 // ATMG00…
GO:0030684	C	preribosome	15	3067	33	28362	3.2e-05	0.00088	// AT3G04770 // AT4G01560 // AT2G43650 // AT5G15550 // AT1G15440 // AT2G40360 // AT5G14520 // AT3G60360 // AT5G08600 // AT1G56110 // AT2G17250 // AT4G05410 // AT5G61770 // AT1G63780 // AT2G39820
GO:0043234	C	protein complex	257	3067	1834	28362	5.2e-05	0.0014	// AT1G03360 // AT3G22310 // AT1G30500 // AT5G12110 // AT3G61450 // AT1G60850 // AT5G45140 // AT1G21190 // AT2G18410 // AT5G50930 // ATMG01080 // AT2G34260 // AT3G01435 // AT3G08610 // ATMG01120 // AT3G19040 // AT3G21540 // AT4G02460 // AT2G45730 // AT3G56990 // AT1G54250 // AT5G26900 // AT3G53970 // AT3G16870 // AT1G60620 // AT1G03860 // AT1G76405 // ATMG00730 // AT1G49910 // AT3G03100 // AT3G01…
GO:0005759	C	mitochondrial matrix	30	3067	116	28362	6.7e-05	0.0017	// AT5G17710 // ATMG00090 // AT4G37910 // AT1G17560 // AT5G55200 // AT1G14620 // AT3G56350 // AT1G79440 // AT1G15870 // AT4G31930 // AT5G26860 // AT1G80720 // AT3G23990 // AT3G15020 // ATMG00980 // AT5G20720 // AT5G02050 // AT4G26780 // AT3G05790 // AT3G55605 // AT5G39840 // AT2G30970 // AT1G14980 // ATMG00560 // ATMG00080 // AT5G05990 // AT4G27340 // AT1G65290 // AT5G60730 // AT5G09590
GO:1902494	C	catalytic complex	114	3067	711	28362	9.3e-05	0.0024	// AT3G19040 // AT1G60850 // AT5G45140 // AT2G34260 // AT3G08610 // ATMG01120 // AT3G21540 // AT2G45730 // AT3G56990 // AT1G54250 // AT5G26900 // AT1G60620 // AT1G49910 // ATMG01320 // AT3G47833 // AT2G01090 // AT1G02980 // AT2G27970 // ATMG00580 // AT2G29540 // AT1G10522 // AT2G36530 // AT2G37670 // AT2G24120 // AT4G21520 // AT1G34640 // AT3G16320 // ATMG00270 // AT4G38495 // AT1G14450 // AT3G48…
GO:0005753	C	mitochondrial proton-transporting ATP synthase complex	12	3067	24	28362	9.7e-05	0.0025	// AT1G64200 // ATMG00040 // ATMG01080 // AT3G08560 // ATMG01170 // ATMG01090 // AT3G52300 // ATMG00480 // ATMG01190 // AT1G51650 // ATMG00640 // ATMG00410
GO:0005666	C	DNA-directed RNA polymerase III complex	9	3067	14	28362	0.00018	0.0045	// AT5G41010 // AT5G60040 // AT1G60850 // AT5G57980 // AT5G45140 // AT1G60620 // AT2G29540 // AT1G11475 // AT1G06790
GO:0005744	C	mitochondrial inner membrane presequence translocase complex	12	3067	29	28362	0.00039	0.0095	// AT1G18320 // AT4G26670 // AT5G55200 // AT3G10110 // AT1G20350 // AT4G00026 // AT5G40930 // AT5G61880 // AT3G04800 // AT3G59280 // AT3G25120 // AT4G26780
GO:0044423	C	virion part	11	3067	25	28362	0.00045	0.0099	// AT4G30330 // AT5G44500 // AT4G30220 // AT4G02400 // AT3G07590 // AT5G08600 // AT5G40490 // AT2G23930 // AT3G12860 // AT1G63780 // AT3G62840
GO:0030686	C	90S preribosome	7	3067	9	28362	0.00043	0.0099	// AT3G04770 // AT5G15550 // AT2G40360 // AT1G15440 // AT5G14520 // AT2G17250 // AT1G63780
GO:0045259	C	proton-transporting ATP synthase complex	13	3067	34	28362	0.00041	0.0099	// AT1G64200 // ATMG00040 // ATMG01080 // AT3G08560 // ATMG01170 // ATMG01090 // AT3G52300 // AT2G07698 // ATMG00480 // ATMG01190 // AT1G51650 // ATMG00640 // ATMG00410
GO:0019028	C	viral capsid	11	3067	25	28362	0.00045	0.0099	// AT4G30330 // AT5G44500 // AT4G30220 // AT4G02400 // AT3G07590 // AT5G08600 // AT5G40490 // AT2G23930 // AT3G12860 // AT1G63780 // AT3G62840
GO:0019013	C	viral nucleocapsid	11	3067	25	28362	0.00045	0.0099	// AT4G30330 // AT5G44500 // AT4G30220 // AT4G02400 // AT3G07590 // AT5G08600 // AT5G40490 // AT2G23930 // AT3G12860 // AT1G63780 // AT3G62840
GO:0019012	C	virion	11	3067	25	28362	0.00045	0.0099	// AT4G30330 // AT5G44500 // AT4G30220 // AT4G02400 // AT3G07590 // AT5G08600 // AT5G40490 // AT2G23930 // AT3G12860 // AT1G63780 // AT3G62840
GO:0000276	C	mitochondrial proton-transporting ATP synthase complex, coupling factor F(o)	6	3067	6	28362	0.00047	0.01	// ATMG00040 // ATMG01080 // ATMG01090 // AT3G52300 // ATMG00480 // ATMG00640
GO:0070069	C	cytochrome complex	12	3067	30	28362	0.00049	0.011	// ATMG01280 // ATMG01360 // ATMG00160 // AT5G05370 // AT4G37830 // AT2G40765 // AT1G15120 // AT5G25450 // AT3G10860 // ATMG00730 // AT3G52730 // AT2G01090
GO:0022625	C	cytosolic large ribosomal subunit	30	3067	134	28362	0.00056	0.012	// AT1G61580 // AT3G09500 // AT5G60670 // AT4G02230 // AT2G27535 // AT3G06680 // AT2G44860 // AT1G57860 // AT5G02610 // AT3G53740 // AT1G80750 // AT3G51190 // AT3G02190 // AT2G39390 // AT4G26230 // AT1G29965 // AT1G74270 // AT4G31985 // AT2G20450 // AT4G13170 // AT3G08520 // AT4G18730 // AT1G15250 // AT2G37600 // AT3G55170 // AT3G05590 // AT2G25210 // AT4G17390 // AT2G32220 // AT3G16080
GO:0016469	C	proton-transporting two-sector ATPase complex	16	3067	55	28362	0.0011	0.024	// AT1G64200 // AT4G02620 // AT4G26710 // ATMG00040 // AT2G07698 // ATMG01080 // AT3G08560 // ATMG01170 // ATMG01090 // AT3G52300 // AT1G75630 // ATMG00480 // ATMG01190 // AT1G51650 // ATMG00640 // ATMG00410
GO:0005751	C	mitochondrial respiratory chain complex IV	5	3067	5	28362	0.0015	0.029	// ATMG01280 // AT4G37830 // ATMG01360 // ATMG00730 // ATMG00160
GO:0045277	C	respiratory chain complex IV	5	3067	5	28362	0.0015	0.029	// ATMG01280 // AT4G37830 // ATMG01360 // ATMG00730 // ATMG00160
GO:0005654	C	nucleoplasm	60	3067	359	28362	0.0017	0.034	// AT1G67370 // AT3G19040 // AT5G26680 // AT1G60850 // AT1G73690 // AT4G14385 // AT1G61620 // AT3G01435 // AT1G26665 // AT1G03360 // AT1G11475 // AT1G26470 // AT5G18810 // AT5G41010 // AT5G66240 // AT5G15550 // AT5G60040 // AT5G25230 // AT1G54250 // AT2G15400 // AT5G52000 // AT1G07350 // AT1G60620 // AT1G76300 // AT2G29540 // AT5G64680 // AT2G38250 // AT5G45140 // AT1G63780 // AT2G46610 // AT3G12…
GO:0005788	C	endoplasmic reticulum lumen	13	3067	42	28362	0.002	0.04	// AT2G19500 // AT2G32920 // AT4G02980 // AT1G77510 // AT3G08970 // AT3G62600 // AT5G03160 // AT5G28540 // AT1G56340 // AT4G24190 // AT4G16660 // AT5G42020 // AT1G04980
GO:0022627	C	cytosolic small ribosomal subunit	24	3067	108	28362	0.0021	0.04	// AT3G04230 // AT5G56670 // AT4G30800 // AT5G35530 // AT2G45710 // AT5G39850 // AT5G41520 // AT1G33850 // AT3G09680 // AT2G40590 // AT3G18880 // AT2G19720 // AT5G59240 // AT3G44010 // AT3G04770 // AT4G29430 // AT1G58380 // AT5G15750 // AT2G19750 // AT1G49400 // AT3G10090 // AT3G57490 // AT5G09500 // AT1G48830
GO:0032040	C	small-subunit processome	8	3067	18	28362	0.0025	0.048	// AT2G43650 // AT1G15440 // AT3G60360 // AT5G08600 // AT2G17250 // AT4G05410 // AT1G63780 // AT1G56110
