# Supplementary material for: Heat stress-induced transposon activation correlates with 3D chromatin organization rearrangement in Arabidopsis
Source: Nat Commun. 2020 Apr 20;11:1886. doi: 10.1038/s41467-020-15809-5 (PMC7170881; doi:10.1038/s41467-020-15809-5)
Supplement: Supplementary file 6 — Supplementary Data 3 [file 41467_2020_15809_MOESM6_ESM.xlsx]

## Sheet: TEs list
Supplementary Data 3. List of differentially expressed TEs under heat stress
ID	Position	Heat_vs_Control	Recovery_vs_Heat	Control.mean.cpm	Heat.mean.cpm	Recovery.mean.cpm	Ol_TEGs	length	Chromatin	Transposon_Family	Transposon_Super_Family	Class	Control-1.rawcount	Control-2.rawcount	Heat-1.rawcount	Heat-2.rawcount	Recovery-1.rawcount	Recovery-2.rawcount	Control-1.cpm	Control-2.cpm	Heat-1.cpm	Heat-2.cpm	Recovery-1.cpm	Recovery-2.cpm
AT1TE02540	Chr1:781194-782748	UP	NoChange	0	0.4	0.2		1555	chromosome	ATREP15	RC/Helitron	DNAtransposon	0	1	6	13	6	3	0	0	0.2	0.6	0.3	0.1
AT1TE06655	Chr1:2030569-2030715	UP	NoChange	2.3	12.4	5.6		147	chromosome	ATIS112A	DNA/Harbinger	DNAtransposon	72	67	318	325	150	111	2.4	2.2	10.7	14.2	6.3	4.8
AT1TE07050	Chr1:2157095-2157660	UP	DOWN	0	0.5	0		566	chromosome	ATCOPIA58	LTR/Copia	retrotransposon	2	0	18	9	0	0	0.1	0	0.6	0.4	0	0
AT1TE12295	Chr1:3780765-3785721	UP	DOWN	0	24	1.5	AT1G11265	4957	chromosome	ATCOPIA78	LTR/Copia	retrotransposon	0	0	534	690	44	28	0	0	17.9	30.1	1.8	1.2
AT1TE17030	Chr1:5265726-5268602	UP	DOWN	2.1	17.6	1.9	AT1G15300	2877	chromosome	Unassigned	Unassigned	Unknown	65	63	447	465	51	38	2.2	2.1	15	20.3	2.1	1.7
AT1TE21210	Chr1:6538419-6543539	UP	DOWN	0	2.3	0	AT1G18930	5137	chromosome	META1	LTR/Copia	retrotransposon	0	0	72	50	0	0	0	0	2.4	2.2	0	0
AT1TE23940	Chr1:7428112-7428930	UP	DOWN	0.4	4.3	0.9	AT1G21220	819	chromosome	Unassigned	Unassigned	Unknown	17	7	150	82	23	21	0.6	0.2	5	3.6	1	0.9
AT1TE23995	Chr1:7449964-7450695	UP	DOWN	0	1.3	0	AT1G21290	732	chromosome	Unassigned	Unassigned	Unknown	0	0	33	35	0	0	0	0	1.1	1.5	0	0
AT1TE24850	Chr1:7714708-7722547	UP	DOWN	0	13.2	0	AT1G21945	5428	chromosome	ATCOPIA78	LTR/Copia	retrotransposon	0	0	419	283	0	0	0	0	14	12.3	0	0
AT1TE28830	Chr1:8927732-8933058	UP	NoChange	0.4	4.4	5.1	AT1G25430	5327	chromosome	Unassigned	Unassigned	Unknown	16	10	78	144	107	133	0.5	0.3	2.6	6.3	4.5	5.8
AT1TE30550	Chr1:9476002-9480634	UP	DOWN	1.9	9.8	2.3	AT1G27285	4633	chromosome	ATCOPIA3	LTR/Copia	retrotransposon	61	54	248	257	60	47	2	1.8	8.3	11.2	2.5	2
AT1TE34650	Chr1:10723434-10725219	UP	NoChange	0.1	0.7	0.6	AT1G30390	1786	chromosome	ATLINEIII	LINE/L1	retrotransposon	0	3	20	17	13	14	0	0.1	0.7	0.7	0.5	0.6
AT1TE42190	Chr1:12937931-12938808	UP	DOWN	0	0.5	0		878	chromosome	ATREP10D	RC/Helitron	DNAtransposon	0	1	14	14	2	0	0	0	0.5	0.6	0.1	0
AT1TE42205	Chr1:12942521-12942824	UP	DOWN	0.3	28.5	0.1		304	chromosome	ATSINE4	SINE	retrotransposon	7	10	922	599	2	2	0.2	0.3	30.9	26.1	0.1	0.1
AT1TE42665	Chr1:13065303-13065601	UP	DOWN	0.2	1.2	0.2		299	PR	ATREP15	RC/Helitron	DNAtransposon	8	4	35	27	1	8	0.3	0.1	1.2	1.2	0	0.3
AT1TE42705	Chr1:13077562-13077761	UP	DOWN	0	0.4	0		200	PR	ATIS112A	DNA/Harbinger	DNAtransposon	1	1	12	9	0	0	0	0	0.4	0.4	0	0
AT1TE43225	Chr1:13230993-13235723	UP	DOWN	0	6.7	0	AT1G35735	4731	PR	ROMANIAT5	LTR/Copia	retrotransposon	0	0	203	153	0	2	0	0	6.8	6.7	0	0.1
AT1TE44380	Chr1:13559846-13564825	UP	NoChange	0	0.4	0.1	AT1G36185	4980	PR	ATCOPIA89	LTR/Copia	retrotransposon	0	0	13	7	1	2	0	0	0.4	0.3	0	0.1
AT1TE44720	Chr1:13659273-13667557	UP	DOWN	0	1	0	AT1G36305	8285	PR	ATGP1	LTR/Gypsy	retrotransposon	0	1	23	28	0	1	0	0	0.8	1.2	0	0
AT1TE45135	Chr1:13768754-13777586	UP	NoChange	0	0.6	0.2	AT1G36520	8908	PR	ATHILA2	LTR/Gypsy	retrotransposon	1	1	10	21	7	3	0	0	0.3	0.9	0.3	0.1
AT1TE45375	Chr1:13840025-13840159	UP	DOWN	0	1.5	0	AT1G36630	135	PR	ATENSPM3	DNA/En-Spm	DNAtransposon	0	0	37	39	0	0	0	0	1.2	1.7	0	0
AT1TE45380	Chr1:13840160-13840729	UP	DOWN	0	9	0.1	AT1G36630	570	PR	ATENSPM7	DNA/En-Spm	DNAtransposon	0	0	236	232	5	2	0	0	7.9	10.1	0.2	0.1
AT1TE45385	Chr1:13840762-13840830	UP	DOWN	0	5	0	AT1G36630	69	PR	ATENSPM7	DNA/En-Spm	DNAtransposon	0	1	135	128	0	0	0	0	4.5	5.6	0	0
AT1TE45390	Chr1:13841052-13841405	UP	DOWN	0	8.9	0.1	AT1G36630	354	PR	ATGP10	LTR/Gypsy	retrotransposon	0	0	265	206	4	1	0	0	8.9	9	0.2	0
AT1TE45490	Chr1:13869521-13869865	UP	DOWN	0	1.6	0		345	PR	ATREP14	RC/Helitron	DNAtransposon	0	0	43	40	0	0	0	0	1.4	1.7	0	0
AT1TE46755	Chr1:14242404-14248337	UP	DOWN	0	0.5	0	AT1G37603	5431	PR	ATHILA2	LTR/Gypsy	retrotransposon	0	0	14	12	0	2	0	0	0.5	0.5	0	0.1
AT1TE46765	Chr1:14248937-14255843	UP	DOWN	0	2	0	AT1G37669	6907	PR	ATHILA2	LTR/Gypsy	retrotransposon	0	0	49	55	0	0	0	0	1.6	2.4	0	0
AT1TE47705	Chr1:14481779-14481962	UP	DOWN	0	3.7	0	AT1G38430	184	PR	ATGP10	LTR/Gypsy	retrotransposon	0	0	95	99	0	0	0	0	3.2	4.3	0	0
AT1TE48035	Chr1:14590168-14598729	UP	DOWN	0	0.7	0.1	AT1G39110|AT1G39190|AT1G39270	8566	PR	ATENSPM5	DNA/En-Spm	DNAtransposon	0	0	21	18	3	0	0	0	0.7	0.8	0.1	0
AT1TE49300	Chr1:15061271-15069809	UP	DOWN	0	0.8	0	AT1G40101	8104	centromere	ATHILA2	LTR/Gypsy	retrotransposon	0	0	22	21	0	0	0	0	0.7	0.9	0	0
AT1TE49850	Chr1:15186993-15192976	UP	DOWN	0	4.1	0	AT1G40119|AT1G40121	5984	centromere|PR	ATHILA2	LTR/Gypsy	retrotransposon	0	0	103	110	0	0	0	0	3.5	4.8	0	0
AT1TE50860	Chr1:15412724-15420826	UP	DOWN	0	1.9	0	AT1G40150|AT1G40230|AT1G40310	6630	PR	ATHILA6A	LTR/Gypsy	retrotransposon	0	0	49	51	0	0	0	0	1.6	2.2	0	0
AT1TE51360	Chr1:15610627-15615403	UP	DOWN	0	1.6	0	AT1G41835	4777	PR	ROMANIAT5	LTR/Copia	retrotransposon	0	0	49	35	0	0	0	0	1.6	1.5	0	0
AT1TE51735	Chr1:15703960-15715037	UP	DOWN	0.1	7.1	0.3	AT1G42040|AT1G42050|AT1G42060|AT1G42070	11078	PR	ATHILA2	LTR/Gypsy	retrotransposon	0	4	147	212	6	9	0	0.1	4.9	9.2	0.3	0.4
AT1TE52110	Chr1:15822576-15826633	UP	DOWN	0	0.6	0	AT1G42360	4058	PR	ATHILA2	LTR/Gypsy	retrotransposon	0	0	14	18	0	0	0	0	0.5	0.8	0	0
AT1TE52590	Chr1:15950604-15958318	UP	DOWN	0	0.6	0	AT1G42500|AT1G42510	7738	PR	ATENSPM2	DNA/En-Spm	DNAtransposon	0	0	21	13	1	1	0	0	0.7	0.6	0	0
AT1TE53915	Chr1:16360021-16361175	UP	DOWN	0	0.5	0		1155	PR	ATGP1	LTR/Gypsy	retrotransposon	0	0	14	12	1	0	0	0	0.5	0.5	0	0
AT1TE54100	Chr1:16414130-16414869	UP	DOWN	2.5	7.3	0.9	AT1G43590	740	PR	ATIS112A	DNA/Harbinger	DNAtransposon	92	55	234	156	16	27	3.1	1.8	7.8	6.8	0.7	1.2
AT1TE54480	Chr1:16509815-16528903	UP	DOWN	0	2.7	0	AT1G43740|AT1G43745|AT1G43750|AT1G43755	20175	PR	ATHILA5	LTR/Gypsy	retrotransposon	0	0	73	66	0	2	0	0	2.4	2.9	0	0.1
AT1TE54835	Chr1:16639094-16640684	UP	NoChange	0.7	3.8	1.7	AT1G43886	1591	PR	ATCOPIA25	LTR/Copia	retrotransposon	24	18	68	122	31	46	0.8	0.6	2.3	5.3	1.3	2
AT1TE54850	Chr1:16641356-16641748	UP	NoChange	0.1	0.7	0.1	AT1G43886	393	PR	ATCOPIA55	LTR/Copia	retrotransposon	3	2	12	21	3	3	0.1	0.1	0.4	0.9	0.1	0.1
AT1TE55920	Chr1:16885823-16887029	UP	NoChange	0	0.4	0.1		1207	PR	ATHILA8B	LTR/Gypsy	retrotransposon	0	1	16	8	3	4	0	0	0.5	0.3	0.1	0.2
AT1TE57015	Chr1:17201388-17202175	UP	DOWN	0	2	0		442	chromosome	ATCOPIA78	LTR/Copia	retrotransposon	0	0	62	46	0	0	0	0	2.1	2	0	0
AT1TE57020	Chr1:17201571-17201916	UP	DOWN	0	0.9	0		346	chromosome	ATSINE4	SINE	retrotransposon	0	1	29	17	0	0	0	0	1	0.7	0	0
AT1TE57025	Chr1:17203926-17206318	UP	DOWN	0	0.5	0	AT1G46120	2406	chromosome	ATCOPIA63	LTR/Copia	retrotransposon	0	0	11	14	0	0	0	0	0.4	0.6	0	0
AT1TE57200	Chr1:17247720-17252579	UP	NoChange	0.1	0.8	0.5	AT1G46552	4860	chromosome	ATCOPIA75	LTR/Copia	retrotransposon	4	3	15	26	7	14	0.1	0.1	0.5	1.1	0.3	0.6
AT1TE58335	Chr1:17574110-17574664	UP	DOWN	0.2	1	0		555	chromosome	ATCOPIA95	LTR/Copia	retrotransposon	2	7	38	18	0	1	0.1	0.2	1.3	0.8	0	0
AT1TE59755	Chr1:18013162-18018435	UP	DOWN	0	189.7	9	AT1G48710	5274	chromosome	ATCOPIA78	LTR/Copia	retrotransposon	0	0	4623	5154	207	213	0	0	154.9	224.5	8.7	9.3
AT1TE59760	Chr1:18018639-18018751	UP	DOWN	0	0.8	0		113	chromosome	ATCOPIA30	LTR/Copia	retrotransposon	0	0	25	17	0	0	0	0	0.8	0.7	0	0
AT1TE60180	Chr1:18154505-18163494	UP	DOWN	0	6.3	0.8	AT1G49070|AT1G49080|AT1G49090	8990	chromosome	ATENSPM9	DNA/En-Spm	DNAtransposon	2	1	130	191	24	12	0.1	0	4.4	8.3	1	0.5
AT1TE62470	Chr1:18846375-18854882	UP	DOWN	0	0.6	0	AT1G50850|AT1G50860	8508	chromosome	ATENSPM5	DNA/En-Spm	DNAtransposon	0	0	21	10	0	2	0	0	0.7	0.4	0	0.1
AT1TE66645	Chr1:20172729-20173718	UP	DOWN	0	0.4	0		990	chromosome	ATREP3	RC/Helitron	DNAtransposon	1	1	8	13	0	0	0	0	0.3	0.6	0	0
AT1TE67495	Chr1:20437227-20439302	UP	DOWN	0	0.6	0		2076	chromosome	ATREP10D	RC/Helitron	DNAtransposon	0	0	17	14	0	2	0	0	0.6	0.6	0	0.1
AT1TE70815	Chr1:21457401-21457500	UP	DOWN	0	3	0.2		100	chromosome	TSCL	LINE?	retrotransposon	0	0	112	53	2	9	0	0	3.8	2.3	0.1	0.4
AT1TE71035	Chr1:21523954-21524951	UP	DOWN	0	36.7	0		637	chromosome	ATREP5	RC/Helitron	DNAtransposon	0	0	864	1020	0	0	0	0	29	44.4	0	0
AT1TE71040	Chr1:21524157-21524517	UP	DOWN	0	5.1	0		361	chromosome	ATHATN5	DNA/HAT	DNAtransposon	0	0	118	145	0	0	0	0	4	6.3	0	0
AT1TE71045	Chr1:21524995-21529851	UP	DOWN	0	17.6	0.2	AT1G58140	4877	chromosome	ATCOPIA78	LTR/Copia	retrotransposon	0	1	461	452	3	5	0	0	15.4	19.7	0.1	0.2
AT1TE71765	Chr1:21746512-21746739	UP	DOWN	1.4	19.5	0.2		228	chromosome	ATREP10	RC/Helitron	DNAtransposon	55	27	487	522	8	3	1.8	0.9	16.3	22.7	0.3	0.1
AT1TE71770	Chr1:21746740-21747327	UP	DOWN	3.3	51.2	1.8		588	chromosome	ATHATN3	DNA/HAT	DNAtransposon	86	110	1358	1307	44	42	2.9	3.7	45.5	56.9	1.8	1.8
AT1TE71775	Chr1:21748194-21753388	UP	DOWN	10.8	106.3	7.9	AT1G58561	5195	chromosome	ATCOPIA8B	LTR/Copia	retrotransposon	343	302	2816	2713	196	175	11.4	10.1	94.4	118.2	8.2	7.6
AT1TE71950	Chr1:21796938-21801751	UP	DOWN	0.1	1.7	0.1	AT1G58889	4814	chromosome	ATRE1	LTR/Copia	retrotransposon	2	4	50	41	1	2	0.1	0.1	1.7	1.8	0	0.1
AT1TE72060	Chr1:21833196-21838009	UP	DOWN	0	1.3	0.3	AT1G59265	4814	chromosome	ATRE1	LTR/Copia	retrotransposon	0	0	34	33	7	9	0	0	1.1	1.4	0.3	0.4
AT1TE72615	Chr1:21991449-21992506	UP	DOWN	0	1.4	0	AT1G59770	1058	chromosome	ATHAT1	DNA/HAT	DNAtransposon	0	0	47	26	1	0	0	0	1.6	1.1	0	0
AT1TE74860	Chr1:22693955-22699336	UP	NoChange	0	0.4	0.1	AT1G61510	5382	chromosome	HARBINGER	DNA/Harbinger	DNAtransposon	0	0	14	6	0	3	0	0	0.5	0.3	0	0.1
AT1TE76325	Chr1:23152828-23153329	UP	DOWN	0.1	2.2	0.1		502	chromosome	ATN9_1	DNA/MuDR	DNAtransposon	1	3	60	57	3	0	0	0.1	2	2.5	0.1	0
AT1TE83175	Chr1:25343349-25343969	UP	DOWN	0.1	1.3	0.1	AT1G67626	621	chromosome	ATLINE1_1	LINE/L1	retrotransposon	2	3	32	34	1	3	0.1	0.1	1.1	1.5	0	0.1
AT1TE90350	Chr1:27612750-27613258	UP	DOWN	0.2	1.3	0.3	AT1G73445	509	chromosome	ATLINE1A	LINE/L1	retrotransposon	7	5	41	30	5	9	0.2	0.2	1.4	1.3	0.2	0.4
AT2TE00115	Chr2:64006-68112	UP	DOWN	0	0.9	0	AT2G01037|AT2G01040	2083	chromosome	ATGP1	LTR/Gypsy	retrotransposon	1	0	19	27	1	0	0	0	0.6	1.2	0	0
AT2TE03625	Chr2:824786-825021	UP	NoChange	0.1	0.5	0.2		236	chromosome	ATGP10	LTR/Gypsy	retrotransposon	0	3	18	10	5	3	0	0.1	0.6	0.4	0.2	0.1
AT2TE04085	Chr2:909734-914341	UP	DOWN	0	0.7	0	AT2G03080	4624	chromosome	META1	LTR/Copia	retrotransposon	0	0	21	14	0	0	0	0	0.7	0.6	0	0
AT2TE05755	Chr2:1264727-1271840	UP	DOWN	0	2.6	0	AT2G03990|AT2G04000|AT2G04010	7165	chromosome	VANDAL21	DNA/MuDR	DNAtransposon	0	0	85	55	0	1	0	0	2.8	2.4	0	0
AT2TE06390	Chr2:1388832-1393901	UP	DOWN	1.3	73.1	0.4	AT2G04130|AT2G04135	5070	chromosome	ATCOPIA28	LTR/Copia	retrotransposon	40	39	2031	1794	14	7	1.3	1.3	68.1	78.1	0.6	0.3
AT2TE06405	Chr2:1395260-1399516	UP	DOWN	0	8.8	0.1	AT2G04140	4260	chromosome	META1	LTR/Copia	retrotransposon	0	0	237	221	0	5	0	0	7.9	9.6	0	0.2
AT2TE06955	Chr2:1505385-1513550	UP	NoChange	0	2.2	0.1	AT2G04310|AT2G04320|AT2G04330	8171	chromosome	VANDAL21	DNA/MuDR	DNAtransposon	0	0	61	52	0	4	0	0	2	2.3	0	0.2
AT2TE07140	Chr2:1547328-1547621	UP	DOWN	0	1.8	0	AT2G04460	294	chromosome	BRODYAGA1A	DNA/MuDR	DNAtransposon	1	1	43	51	1	0	0	0	1.4	2.2	0	0
AT2TE07145	Chr2:1547661-1552033	UP	DOWN	4.3	491.4	4.3	AT2G04460|AT2G04470	4373	chromosome	ATCOPIA95	LTR/Copia	retrotransposon	114	143	14947	11067	129	73	3.8	4.8	500.8	482	5.4	3.2
AT2TE07175	Chr2:1557070-1562055	UP	NoChange	0.2	1	0.3	AT2G04490	5000	chromosome	ATCOPIA61	LTR/Copia	retrotransposon	6	5	24	26	13	3	0.2	0.2	0.8	1.1	0.5	0.1
AT2TE07550	Chr2:1629644-1637481	UP	DOWN	0	2.7	0	AT2G04670	7836	chromosome	ATGP1	LTR/Gypsy	retrotransposon	0	1	71	71	0	0	0	0	2.4	3.1	0	0
AT2TE08135	Chr2:1758540-1766569	UP	DOWN	0	0.5	0	AT2G04990|AT2G05000|AT2G05010	8030	chromosome	VANDAL6	DNA/MuDR	DNAtransposon	0	0	12	13	0	0	0	0	0.4	0.6	0	0
AT2TE08840	Chr2:1921520-1925282	UP	DOWN	0.3	2.4	0.3	AT2G05280|AT2G05290	3763	chromosome	TA11	LINE/L1	retrotransposon	14	6	51	73	8	5	0.5	0.2	1.7	3.2	0.3	0.2
AT2TE10585	Chr2:2296812-2298015	UP	NoChange	0	0.5	0.1	AT2G05950	473	PR	ATENSPM2	DNA/En-Spm	DNAtransposon	0	0	10	13	1	5	0	0	0.3	0.6	0	0.2
AT2TE11540	Chr2:2562810-2570724	UP	DOWN	0	8.9	0	AT2G06460|AT2G06470|AT2G06480	7919	PR	ATGP2	LTR/Gypsy	retrotransposon	0	0	242	223	0	1	0	0	8.1	9.7	0	0
AT2TE11560	Chr2:2576249-2578241	UP	DOWN	0	1	0		1993	PR	ATHILA6A	LTR/Gypsy	retrotransposon	0	0	23	27	0	1	0	0	0.8	1.2	0	0
AT2TE11570	Chr2:2578687-2578925	UP	DOWN	0	0.4	0		239	PR	ATCOPIA50	LTR/Copia	retrotransposon	0	0	15	8	2	0	0	0	0.5	0.3	0.1	0
AT2TE11695	Chr2:2602448-2603916	UP	DOWN	0	0.7	0	AT2G06550	1469	PR	ATIS112A	DNA/Harbinger	DNAtransposon	0	0	16	18	0	0	0	0	0.5	0.8	0	0
AT2TE11890	Chr2:2660936-2664200	UP	DOWN	0	0.4	0	AT2G06670	3265	PR	ATENSPM1A	DNA/En-Spm	DNAtransposon	0	0	11	9	1	0	0	0	0.4	0.4	0	0
AT2TE11920	Chr2:2678105-2681641	UP	DOWN	0	1.2	0	AT2G06720	3546	PR	ATENSPM6	DNA/En-Spm	DNAtransposon	0	0	27	33	1	1	0	0	0.9	1.4	0	0
AT2TE11985	Chr2:2699309-2709964	UP	DOWN	0	1.5	0	AT2G06770|AT2G06775|AT2G06780	7878	PR	ATHILA8A	LTR/Gypsy	retrotransposon	0	0	33	45	0	0	0	0	1.1	2	0	0
AT2TE12020	Chr2:2707345-2708993	UP	DOWN	0	3.2	0		1649	PR	ATHILA	LTR/Gypsy	retrotransposon	0	0	71	94	0	0	0	0	2.4	4.1	0	0
AT2TE12030	Chr2:2712873-2720794	UP	DOWN	0.1	0.7	0	AT2G06790|AT2G06800|AT2G06810	7932	PR	ATENSPM6	DNA/En-Spm	DNAtransposon	0	3	19	19	0	0	0	0.1	0.6	0.8	0	0
AT2TE13060	Chr2:2995751-2996370	UP	DOWN	0.1	0.9	0		620	PR	ATCOPIA32	LTR/Copia	retrotransposon	4	4	33	18	1	1	0.1	0.1	1.1	0.8	0	0
AT2TE14490	Chr2:3342505-3342805	UP	DOWN	0	0.8	0	AT2G07693	301	PR	ATCOPIA76	LTR/Copia	retrotransposon	0	0	24	20	1	0	0	0	0.8	0.9	0	0
AT2TE14960	Chr2:3438371-3438428	UP	DOWN	0	21.6	0.5		58	PR	ATREP12	RC/Helitron	DNAtransposon	1	1	539	577	14	9	0	0	18.1	25.1	0.6	0.4
AT2TE15400	Chr2:3531975-3532287	UP	DOWN	0	2.4	0		313	centromere	ATHILA4B_LTR	LTR/Gypsy	retrotransposon	0	0	54	67	0	0	0	0	1.8	2.9	0	0
AT2TE15410	Chr2:3533106-3533345	UP	DOWN	0	5.9	0		240	centromere	ATGP10	LTR/Gypsy	retrotransposon	0	0	175	138	2	0	0	0	5.9	6	0.1	0
AT2TE15415	Chr2:3533346-3539334	UP	DOWN	0	26.9	0	AT2G07700	3031	centromere	ATGP10	LTR/Gypsy	retrotransposon	0	0	738	669	0	0	0	0	24.7	29.1	0	0
AT2TE15880	Chr2:3636370-3645326	UP	DOWN	0	38.5	0.6	AT2G09187	8957	centromere	ATHILA6A	LTR/Gypsy	retrotransposon	0	1	854	1111	13	16	0	0	28.6	48.4	0.5	0.7
AT2TE17205	Chr2:4071511-4074675	UP	DOWN	0	2.6	0.1		3172	PR	ATHILA4A	LTR/Gypsy	retrotransposon	1	0	68	65	3	0	0	0	2.3	2.8	0.1	0
AT2TE17550	Chr2:4148680-4149237	UP	DOWN	0	1.3	0	AT2G10611	558	KEE2	ATLANTYS1	LTR/Gypsy	retrotransposon	0	0	37	31	0	0	0	0	1.2	1.4	0	0
AT2TE17585	Chr2:4157508-4159309	UP	DOWN	0	1.3	0	AT2G10620	1802	KEE2	ATHILA0_I	LTR/Gypsy	retrotransposon	0	0	28	39	0	0	0	0	0.9	1.7	0	0
AT2TE17590	Chr2:4159310-4161049	UP	DOWN	0	5.5	0	AT2G10620	1740	KEE2	ATHILA8B	LTR/Gypsy	retrotransposon	0	0	139	145	0	0	0	0	4.7	6.3	0	0
AT2TE17600	Chr2:4162311-4169555	UP	DOWN	0	0.5	0	AT2G10630|AT2G10640|AT2G10650	7254	KEE2	ATENSPM6	DNA/En-Spm	DNAtransposon	0	0	18	9	1	1	0	0	0.6	0.4	0	0
AT2TE17725	Chr2:4197160-4211222	UP	NoChange	0	0.7	0.2	AT2G10680|AT2G10690|AT2G10740	12240	PR	ATHILA0_I	LTR/Gypsy	retrotransposon	0	0	16	22	2	8	0	0	0.5	1	0.1	0.3
AT2TE18240	Chr2:4336398-4337750	UP	DOWN	0	0.8	0.1	AT2G10980	1353	PR	ATIS112A	DNA/Harbinger	DNAtransposon	0	1	23	17	3	2	0	0	0.8	0.7	0.1	0.1
AT2TE18455	Chr2:4407946-4412568	UP	DOWN	0	0.7	0	AT2G11115|AT2G11120|AT2G11130	4635	PR	ATHILA0_I	LTR/Gypsy	retrotransposon	0	0	18	16	0	0	0	0	0.6	0.7	0	0
AT2TE19005	Chr2:4570281-4583000	UP	DOWN	0	2	0.1	AT2G11450	12743	PR	ATHILA0_I	LTR/Gypsy	retrotransposon	0	0	43	58	3	3	0	0	1.4	2.5	0.1	0.1
AT2TE19610	Chr2:4728862-4729352	UP	DOWN	0	16.1	0		491	PR	ATGP10	LTR/Gypsy	retrotransposon	0	0	418	416	1	0	0	0	14	18.1	0	0
AT2TE19615	Chr2:4729404-4737545	UP	DOWN	0	78.1	0.1	AT2G11780|AT2G11790	6387	PR	VANDAL21	DNA/MuDR	DNAtransposon	0	0	1996	2051	3	3	0	0	66.9	89.3	0.1	0.1
AT2TE19620	Chr2:4731189-4731232	UP	DOWN	0	0.6	0	AT2G11780	44	PR	ATHILA4B_LTR	LTR/Gypsy	retrotransposon	0	0	15	14	0	0	0	0	0.5	0.6	0	0
AT2TE19625	Chr2:4731233-4732460	UP	DOWN	0	21.3	0	AT2G11780	1228	PR	ATHILA4C	LTR/Gypsy	retrotransposon	0	0	501	594	0	2	0	0	16.8	25.9	0	0.1
AT2TE20220	Chr2:4910286-4919074	UP	DOWN	0	0.4	0	AT2G12240|AT2G12250|AT2G12260|AT2G12270	8789	PR	ATENSPM5	DNA/En-Spm	DNAtransposon	0	0	9	13	1	0	0	0	0.3	0.6	0	0
AT2TE20255	Chr2:4925171-4933931	UP	DOWN	0	0.8	0	AT2G12300|AT2G12305	8761	PR	ATENSPM5	DNA/En-Spm	DNAtransposon	0	0	26	18	0	0	0	0	0.9	0.8	0	0
AT2TE20870	Chr2:5073847-5078418	UP	NoChange	3.7	11.4	6.8	AT2G12490	4574	chromosome	ATCOPIA66	LTR/Copia	retrotransposon	116	107	288	300	165	154	3.9	3.6	9.7	13.1	6.9	6.7
AT2TE22075	Chr2:5453328-5456816	UP	DOWN	0	0.5	0	AT2G13175	3299	chromosome	ATENSPM9	DNA/En-Spm	DNAtransposon	0	0	10	14	0	0	0	0	0.3	0.6	0	0
AT2TE22170	Chr2:5468373-5469707	UP	DOWN	0	3.7	0	AT2G13190	1335	chromosome	ATCOPIA95	LTR/Copia	retrotransposon	0	0	103	91	0	0	0	0	3.5	4	0	0
AT2TE22175	Chr2:5469708-5470723	UP	DOWN	0	2.1	0	AT2G13190	1016	chromosome	ATLANTYS2	LTR/Gypsy	retrotransposon	0	0	71	44	0	0	0	0	2.4	1.9	0	0
AT2TE22180	Chr2:5470724-5471062	UP	DOWN	0	0.7	0	AT2G13190	339	chromosome	ATLANTYS2	LTR/Gypsy	retrotransposon	0	0	18	17	0	0	0	0	0.6	0.7	0	0
AT2TE22245	Chr2:5491268-5496081	UP	DOWN	0	0.5	0	AT2G13270	4823	chromosome	ATHILA4A	LTR/Gypsy	retrotransposon	0	0	14	14	0	0	0	0	0.5	0.6	0	0
AT2TE23510	Chr2:5780103-5786739	UP	DOWN	0	0.9	0	AT2G13830	6637	chromosome	ATGP1	LTR/Gypsy	retrotransposon	2	0	10	32	0	0	0.1	0	0.3	1.4	0	0
AT2TE23670	Chr2:5808801-5814890	UP	DOWN	0	6.1	0	AT2G13860	6121	chromosome	ATGP1	LTR/Gypsy	retrotransposon	0	0	137	176	1	1	0	0	4.6	7.7	0	0
AT2TE24385	Chr2:5984986-5996552	UP	DOWN	0	8.2	0.1	AT2G14180	11567	chromosome	ATHILA6A	LTR/Gypsy	retrotransposon	3	0	158	254	6	1	0.1	0	5.3	11.1	0.3	0
AT2TE24520	Chr2:6023868-6027026	UP	NoChange	2.7	7.4	4.1	AT2G14220	3159	chromosome	ATCOPIA77	LTR/Copia	retrotransposon	88	76	223	167	105	89	2.9	2.5	7.5	7.3	4.4	3.9
AT2TE26680	Chr2:6524256-6533075	UP	NoChange	0.1	1.2	1	AT2G15060|AT2G15070	7635	chromosome	ATENSPM10	DNA/En-Spm	DNAtransposon	3	1	18	39	27	21	0.1	0	0.6	1.7	1.1	0.9
AT2TE27505	Chr2:6731441-6731698	UP	DOWN	0.1	2.9	0.1		258	chromosome	ATSINE4	SINE	retrotransposon	4	4	90	65	1	3	0.1	0.1	3	2.8	0	0.1
AT2TE27645	Chr2:6766438-6772521	UP	DOWN	0	0.4	0	AT2G15510|AT2G15520	6119	chromosome	TA11	LINE/L1	retrotransposon	0	0	10	12	1	1	0	0	0.3	0.5	0	0
AT2TE28020	Chr2:6881261-6884610	UP	DOWN	0.3	70.9	2	AT2G15800|AT2G15810	3350	chromosome	ATMU1	DNA/MuDR	DNAtransposon	7	12	1324	2239	46	49	0.2	0.4	44.4	97.5	1.9	2.1
AT2TE28025	Chr2:6884611-6885154	UP	DOWN	0	32.7	0.2	AT2G15810	544	chromosome	ATGP10	LTR/Gypsy	retrotransposon	0	0	793	891	7	4	0	0	26.6	38.8	0.3	0.2
AT2TE28030	Chr2:6885155-6885238	UP	DOWN	0	9	0.1	AT2G15810	84	chromosome	ATGP10	LTR/Gypsy	retrotransposon	0	0	242	225	2	1	0	0	8.1	9.8	0.1	0
AT2TE31290	Chr2:7598597-7602614	UP	DOWN	0.8	2.8	0.8	AT2G17490	4018	chromosome	ATCOPIA39	LTR/Copia	retrotransposon	19	31	55	88	29	7	0.6	1	1.8	3.8	1.2	0.3
AT2TE38575	Chr2:9121958-9125818	UP	DOWN	0	0.5	0	AT2G21310	3861	chromosome	ATCOPIA74	LTR/Copia	retrotransposon	0	0	13	12	0	0	0	0	0.4	0.5	0	0
AT2TE41170	Chr2:9653805-9654719	UP	NoChange	0	0.5	0.2	AT2G22710	915	chromosome	ATIS112A	DNA/Harbinger	DNAtransposon	0	1	12	14	3	7	0	0	0.4	0.6	0.1	0.3
AT2TE42485	Chr2:9927685-9932560	UP	NoChange	3	13	6.4	AT2G23330	4876	chromosome	ATCOPIA75	LTR/Copia	retrotransposon	103	76	322	349	159	143	3.4	2.5	10.8	15.2	6.7	6.2
AT2TE42810	Chr2:10001480-10009658	UP	DOWN	0	2.2	0	AT2G23480|AT2G23490|AT2G23500	8179	chromosome	VANDAL21	DNA/MuDR	DNAtransposon	0	0	84	35	2	0	0	0	2.8	1.5	0.1	0
AT2TE50690	Chr2:11670688-11670804	UP	NoChange	0	0.5	0.1		117	chromosome	HARBINGER	DNA/Harbinger	DNAtransposon	3	0	16	11	4	1	0.1	0	0.5	0.5	0.2	0
AT2TE50695	Chr2:11671082-11671242	UP	DOWN	0	1.2	0.3		161	chromosome	HARBINGER	DNA/Harbinger	DNAtransposon	0	0	34	29	8	5	0	0	1.1	1.3	0.3	0.2
AT2TE57160	Chr2:13049509-13051773	UP	DOWN	2.7	9.2	2	AT2G30640	2265	chromosome	Unassigned	Unassigned	Unknown	76	86	257	227	50	43	2.5	2.9	8.6	9.9	2.1	1.9
AT2TE72255	Chr2:16125701-16126499	UP	DOWN	0	0.5	0	AT2G38520	799	chromosome	ATCOPIA21	LTR/Copia	retrotransposon	0	0	17	10	0	0	0	0	0.6	0.4	0	0
AT2TE73320	Chr2:16340933-16348707	UP	NoChange	0.2	1	0.3		1482	chromosome	ATREP3	RC/Helitron	DNAtransposon	6	6	20	31	10	2	0.2	0.2	0.7	1.4	0.4	0.1
AT3TE02240	Chr3:525370-526255	UP	NoChange	0	0.4	0.1	AT3G02515	886	chromosome	SADHU	Unassigned	retrotransposon	0	0	11	9	5	2	0	0	0.4	0.4	0.2	0.1
AT3TE02890	Chr3:681409-681558	UP	NoChange	0.8	2.3	1.5		150	chromosome	ATHILA7	LTR/Gypsy	retrotransposon	30	16	54	63	32	37	1	0.5	1.8	2.7	1.3	1.6
AT3TE05245	Chr3:1246669-1250395	UP	NoChange	25.9	72.5	32	AT3G04605	3727	chromosome	Unassigned	Unassigned	Unknown	806	748	1924	1848	731	767	26.8	25.1	64.5	80.5	30.6	33.4
AT3TE13060	Chr3:3111278-3115854	UP	DOWN	1.1	9.1	0.8	AT3G10100	4577	KEE4	ATLANTYS3	LTR/Gypsy	retrotransposon	43	24	259	219	15	21	1.4	0.8	8.7	9.5	0.6	0.9
AT3TE20780	Chr3:4929015-4932433	UP	DOWN	0	1.4	0		3297	chromosome	VANDAL21	DNA/MuDR	DNAtransposon	0	1	34	40	2	0	0	0	1.1	1.7	0.1	0
AT3TE21700	Chr3:5151996-5155306	UP	NoChange	0.1	2.7	1.8	AT3G15310|AT3G15320	2892	chromosome	ATIS112A	DNA/Harbinger	DNAtransposon	1	6	96	51	47	37	0	0.2	3.2	2.2	2	1.6
AT3TE23405	Chr3:5571153-5571249	UP	DOWN	0.1	0.4	0		97	chromosome	ATREP16	DNA/MuDR	DNAtransposon	1	2	15	8	0	0	0	0.1	0.5	0.3	0	0
AT3TE24450	Chr3:5814877-5815393	UP	NoChange	1.8	4.5	2.5	AT3G17050	517	chromosome	ATGP1	LTR/Gypsy	retrotransposon	54	56	116	118	57	61	1.8	1.9	3.9	5.1	2.4	2.7
AT3TE30960	Chr3:7366210-7367748	UP	DOWN	1.3	4.8	1.2	AT3G21010	1539	chromosome	Unassigned	Unassigned	Unknown	29	51	138	113	29	27	1	1.7	4.6	4.9	1.2	1.2
AT3TE30965	Chr3:7368267-7369526	UP	DOWN	0.8	2.7	0.9	AT3G21020	1260	chromosome	Unassigned	Unassigned	Unknown	20	27	69	70	26	15	0.7	0.9	2.3	3	1.1	0.7
AT3TE30970	Chr3:7370168-7371403	UP	DOWN	0.6	1.6	0.4	AT3G21030	1236	chromosome	Unassigned	Unassigned	Unknown	19	15	45	38	12	6	0.6	0.5	1.5	1.7	0.5	0.3
AT3TE30975	Chr3:7372760-7374364	UP	DOWN	0.4	1.7	0.3	AT3G21040	1605	chromosome	Unassigned	Unassigned	Unknown	8	14	45	45	11	2	0.3	0.5	1.5	2	0.5	0.1
AT3TE30980	Chr3:7375158-7376420	UP	DOWN	0.3	1.9	0.3	AT3G21050	1263	chromosome	Unassigned	Unassigned	Unknown	9	10	47	50	6	7	0.3	0.3	1.6	2.2	0.3	0.3
AT3TE34430	Chr3:8209851-8210857	UP	DOWN	0	1.3	0	AT3G23085	1007	chromosome	TAG2	DNA/HAT	DNAtransposon	1	0	23	41	1	0	0	0	0.8	1.8	0	0
AT3TE35610	Chr3:8491945-8493412	UP	DOWN	0	1.6	0		1303	chromosome	META1	LTR/Copia	retrotransposon	0	0	48	36	0	0	0	0	1.6	1.6	0	0
AT3TE35825	Chr3:8537355-8543559	UP	DOWN	0	3.7	0	AT3G23720|AT3G23725	6205	chromosome	ATGP7	LTR/Gypsy	retrotransposon	1	1	82	109	0	2	0	0	2.7	4.7	0	0.1
AT3TE37690	Chr3:9011213-9017190	UP	DOWN	0	0.8	0	AT3G24675|AT3G24680	5978	chromosome	TA11	LINE/L1	retrotransposon	0	0	16	24	2	0	0	0	0.5	1	0.1	0
AT3TE45430	Chr3:10930888-10932595	UP	DOWN	0.2	1	0		1708	chromosome	ATGP10	LTR/Gypsy	retrotransposon	4	6	27	26	0	0	0.1	0.2	0.9	1.1	0	0
AT3TE45620	Chr3:10970102-10976062	UP	NoChange	0.7	2.2	2.3	AT3G28945	5961	chromosome	TA11	LINE/L1	retrotransposon	21	20	37	71	52	54	0.7	0.7	1.2	3.1	2.2	2.4
AT3TE45630	Chr3:10977979-10980184	UP	DOWN	0	0.9	0	AT3G28955	2206	chromosome	HELITRON2	RC/Helitron	DNAtransposon	2	1	33	16	0	0	0.1	0	1.1	0.7	0	0
AT3TE46255	Chr3:11122707-11127674	UP	DOWN	0.1	4.7	0	AT3G29156	4968	chromosome	ATCOPIA14	LTR/Copia	retrotransposon	3	2	125	119	1	0	0.1	0.1	4.2	5.2	0	0
AT3TE47360	Chr3:11369855-11370572	UP	DOWN	0.1	1.1	0		718	chromosome	ATGP1	LTR/Gypsy	retrotransposon	0	3	34	23	0	0	0	0.1	1.1	1	0	0
AT3TE47840	Chr3:11481302-11481722	UP	DOWN	0	0.5	0		421	chromosome	ATHPOGON1	DNA/Pogo	DNAtransposon	0	0	11	13	0	0	0	0	0.4	0.6	0	0
AT3TE48070	Chr3:11541283-11549498	UP	DOWN	0	2.2	0	AT3G29695|AT3G29700|AT3G29710	8216	PR	VANDAL21	DNA/MuDR	DNAtransposon	0	0	87	35	1	0	0	0	2.9	1.5	0	0
AT3TE48460	Chr3:11652697-11657744	UP	NoChange	2.1	5.6	3.9	AT3G29776	5048	PR	ATCOPIA70	LTR/Copia	retrotransposon	60	67	164	129	108	75	2	2.2	5.5	5.6	4.5	3.3
AT3TE48530	Chr3:11678765-11679153	UP	DOWN	0	0.4	0		389	PR	ATCOPIA97	LTR/Copia	retrotransposon	0	0	12	8	0	0	0	0	0.4	0.3	0	0
AT3TE48535	Chr3:11679154-11683564	UP	DOWN	0	2.7	0	AT3G29783	4411	PR	ATCOPIA97	LTR/Copia	retrotransposon	0	0	58	81	0	1	0	0	1.9	3.5	0	0
AT3TE48540	Chr3:11683565-11689821	UP	DOWN	0	5.6	0	AT3G29782	6257	PR	ATCOPIA95	LTR/Copia	retrotransposon	1	1	179	121	2	0	0	0	6	5.3	0.1	0
AT3TE48545	Chr3:11689823-11691134	UP	DOWN	0	5.7	0	AT3G29784	1312	PR	ATENSPM5	DNA/En-Spm	DNAtransposon	3	0	154	141	0	0	0.1	0	5.2	6.1	0	0
AT3TE50025	Chr3:12000267-12007884	UP	DOWN	0	0.6	0	AT3G30393|AT3G30396	7618	PR	ATENSPM5	DNA/En-Spm	DNAtransposon	0	0	13	17	1	0	0	0	0.4	0.7	0	0
AT3TE50050	Chr3:12011434-12013213	UP	DOWN	0	0.9	0	AT3G30400	813	PR	ATHILA8B	LTR/Gypsy	retrotransposon	0	0	22	23	0	0	0	0	0.7	1	0	0
AT3TE50125	Chr3:12025064-12040032	UP	DOWN	0	0.6	0	AT3G30410|AT3G30411|AT3G30413	9091	PR	ATCOPIA43	LTR/Copia	retrotransposon	0	0	12	18	1	0	0	0	0.4	0.8	0	0
AT3TE50550	Chr3:12170727-12174172	UP	DOWN	0	0.5	0	AT3G30582	1208	PR	ATCOPIA67	LTR/Copia	retrotransposon	0	0	14	10	0	0	0	0	0.5	0.4	0	0
AT3TE50560	Chr3:12172284-12173807	UP	DOWN	0	0.6	0	AT3G30582	1524	PR	ATHILA8B	LTR/Gypsy	retrotransposon	0	0	13	17	0	0	0	0	0.4	0.7	0	0
AT3TE50565	Chr3:12174173-12175453	UP	DOWN	0	2.3	0	AT3G30582|AT3G30585	1281	PR	ATCOPIA3	LTR/Copia	retrotransposon	0	0	60	58	2	0	0	0	2	2.5	0.1	0
AT3TE50595	Chr3:12187386-12191386	UP	DOWN	0	4.7	0.2	AT3G30620	4008	PR	ATHILA2	LTR/Gypsy	retrotransposon	0	0	87	147	6	3	0	0	2.9	6.4	0.3	0.1
AT3TE50600	Chr3:12191387-12191851	UP	NoChange	0	0.4	0.1		465	PR	ATHILA6A	LTR/Gypsy	retrotransposon	0	0	10	11	0	4	0	0	0.3	0.5	0	0.2
AT3TE50775	Chr3:12256495-12259605	UP	DOWN	0	1	0	AT3G30703	3111	PR	ATGP1	LTR/Gypsy	retrotransposon	0	0	29	24	0	0	0	0	1	1	0	0
AT3TE51195	Chr3:12358190-12362224	UP	DOWN	0.1	2.3	0.1	AT3G30737	975	PR	HELITRON3	RC/Helitron	DNAtransposon	7	1	79	47	1	2	0.2	0	2.6	2	0	0.1
AT3TE51210	Chr3:12362622-12364053	UP	DOWN	0.5	2.7	0.4	AT3G30737	1240	PR	HELITRON2	RC/Helitron	DNAtransposon	20	11	92	53	9	12	0.7	0.4	3.1	2.3	0.4	0.5
AT3TE51325	Chr3:12409273-12414048	UP	DOWN	0	0.9	0.2	AT3G30749	4366	PR	ATHILA2	LTR/Gypsy	retrotransposon	1	0	15	30	2	7	0	0	0.5	1.3	0.1	0.3
AT3TE51460	Chr3:12461860-12472012	UP	DOWN	0	0.4	0	AT3G30780|AT3G30790	8320	PR	ATENSPM2	DNA/En-Spm	DNAtransposon	0	0	14	9	0	1	0	0	0.5	0.4	0	0
AT3TE51895	Chr3:12603266-12606828	UP	DOWN	0	5.2	0	AT3G30844	3563	PR	ROMANIAT5	LTR/Copia	retrotransposon	0	0	140	133	0	0	0	0	4.7	5.8	0	0
AT3TE51900	Chr3:12607223-12608295	UP	DOWN	0	13.4	0.1	AT3G30843	1073	PR	ATCOPIA28	LTR/Copia	retrotransposon	0	0	493	238	1	3	0	0	16.5	10.4	0	0.1
AT3TE53215	Chr3:12982700-12993656	UP	NoChange	0	0.4	0.2	AT3G31993|AT3G31996|AT3G32000|AT3G32010|AT3G32020|AT3G32023	10957	PR	ATHILA2	LTR/Gypsy	retrotransposon	0	0	10	10	3	7	0	0	0.3	0.4	0.1	0.3
AT3TE53580	Chr3:13072111-13078855	UP	DOWN	0	2.7	0	AT3G32060|AT3G32070|AT3G32080	6787	PR	VANDAL21	DNA/MuDR	DNAtransposon	0	0	78	66	1	0	0	0	2.6	2.9	0	0
AT3TE53850	Chr3:13165706-13169990	UP	DOWN	0.1	6.8	0.1	AT3G32195	2940	PR	ATGP7	LTR/Gypsy	retrotransposon	0	3	186	167	5	2	0	0.1	6.2	7.3	0.2	0.1
AT3TE53865	Chr3:13169991-13170667	UP	DOWN	0.1	10.2	0.1	AT3G32195	677	PR	ATGP5	LTR/Gypsy	retrotransposon	0	3	298	239	2	2	0	0.1	10	10.4	0.1	0.1
AT3TE54550	Chr3:13369174-13374108	UP	DOWN	0	25	0	AT3G32415	4935	PR	ATCOPIA78	LTR/Copia	retrotransposon	0	0	633	662	2	0	0	0	21.2	28.8	0.1	0
AT3TE54705	Chr3:13405033-13412098	UP	DOWN	0	6.1	0.1	AT3G32880|AT3G32890	7066	PR	ATHILA6A	LTR/Gypsy	retrotransposon	0	0	132	178	2	2	0	0	4.4	7.8	0.1	0.1
AT3TE54865	Chr3:13476641-13480691	UP	DOWN	0	0.5	0	AT3G32917	4051	PR	ATGP1	LTR/Gypsy	retrotransposon	0	0	14	14	0	0	0	0	0.5	0.6	0	0
AT3TE54905	Chr3:13486882-13488591	UP	DOWN	0.2	0.9	0.1	AT3G32925	1710	PR	ATLINEIII	LINE/L1	retrotransposon	9	2	21	26	4	3	0.3	0.1	0.7	1.1	0.2	0.1
AT3TE55365	Chr3:13628949-13632998	UP	DOWN	0	5.5	0	AT3G33072	4050	centromere	ATHILA6A	LTR/Gypsy	retrotransposon	0	0	114	166	1	0	0	0	3.8	7.2	0	0
AT3TE55395	Chr3:13643231-13654839	UP	DOWN	0	3	0.1	AT3G33077|AT3G33073|AT3G33067	11609	centromere	ATHILA6A	LTR/Gypsy	retrotransposon	0	1	57	93	1	4	0	0	1.9	4.1	0	0.2
AT3TE57160	Chr3:13918896-13919443	UP	DOWN	0	1.6	0	AT3G33130	548	PR	ATGP10	LTR/Gypsy	retrotransposon	0	0	39	42	0	0	0	0	1.3	1.8	0	0
AT3TE57165	Chr3:13919444-13924434	UP	DOWN	0	0.4	0	AT3G33130|AT3G33131	4991	PR	ATGP10	LTR/Gypsy	retrotransposon	0	0	9	12	0	0	0	0	0.3	0.5	0	0
AT3TE57525	Chr3:14023620-14025243	UP	DOWN	0	1.5	0		1624	PR	ATHILA4A	LTR/Gypsy	retrotransposon	0	0	48	31	0	0	0	0	1.6	1.4	0	0
AT3TE57565	Chr3:14031136-14035158	UP	DOWN	0	2.1	0	AT3G33193	3840	PR	ATGP10	LTR/Gypsy	retrotransposon	0	0	58	51	0	0	0	0	1.9	2.2	0	0
AT3TE58020	Chr3:14151420-14157497	UP	DOWN	0	0.7	0	AT3G38525	6078	PR	ATHILA2	LTR/Gypsy	retrotransposon	0	0	18	16	0	2	0	0	0.6	0.7	0	0.1
AT3TE58930	Chr3:14356097-14359969	UP	DOWN	0	1.4	0	AT3G42182|AT3G42186	3898	PR	ATCOPIA95	LTR/Copia	retrotransposon	0	0	41	32	0	0	0	0	1.4	1.4	0	0
AT3TE59100	Chr3:14406702-14416566	UP	DOWN	0	0.5	0	AT3G42251|AT3G42252|AT3G42253|AT3G42254|AT3G42255	8079	PR	ATHILA2	LTR/Gypsy	retrotransposon	0	0	15	13	0	0	0	0	0.5	0.6	0	0
AT3TE59450	Chr3:14495505-14497162	UP	DOWN	0	8	0	AT3G42353	1658	PR	ATHILA8B	LTR/Gypsy	retrotransposon	2	0	176	232	0	0	0.1	0	5.9	10.1	0	0
AT3TE59470	Chr3:14500039-14501564	UP	DOWN	0	0.7	0	AT3G42360	1265	PR	ATGP2	LTR/Gypsy	retrotransposon	0	0	13	24	0	1	0	0	0.4	1	0	0
AT3TE59480	Chr3:14503142-14513418	UP	DOWN	0	1	0	AT3G42383|AT3G42386	1764	PR	ATGP2	LTR/Gypsy	retrotransposon	0	0	23	28	0	0	0	0	0.8	1.2	0	0
AT3TE59490	Chr3:14504215-14509015	UP	DOWN	0	32	0.1	AT3G42383	4653	PR	ATGP10	LTR/Gypsy	retrotransposon	0	0	595	1013	3	0	0	0	19.9	44.1	0.1	0
AT3TE59495	Chr3:14509016-14509255	UP	DOWN	0	1.1	0		240	PR	ATGP10	LTR/Gypsy	retrotransposon	0	0	24	32	0	0	0	0	0.8	1.4	0	0
AT3TE59500	Chr3:14510095-14511849	UP	DOWN	0	1.5	0	AT3G42386	1787	PR	ATGP10	LTR/Gypsy	retrotransposon	0	0	32	45	0	0	0	0	1.1	2	0	0
AT3TE60425	Chr3:14788099-14789519	UP	DOWN	0	4	0.1		1421	PR	ATHILA3	LTR/Gypsy	retrotransposon	1	0	145	73	2	1	0	0	4.9	3.2	0.1	0
AT3TE60430	Chr3:14789522-14789998	UP	DOWN	0	4	0.1		477	PR	ATGP10	LTR/Gypsy	retrotransposon	0	2	136	81	1	3	0	0.1	4.6	3.5	0	0.1
AT3TE60460	Chr3:14795320-14804954	UP	DOWN	0.1	55.6	0.6	AT3G42715|AT3G42716|AT3G42719	9635	PR	ATHILA6A	LTR/Gypsy	retrotransposon	6	0	1007	1778	14	15	0.2	0	33.7	77.4	0.6	0.7
AT3TE60870	Chr3:14916939-14918972	UP	DOWN	12	52.7	13.4	AT3G42806	1963	PR	ATGP8	LTR/Gypsy	retrotransposon	392	325	1763	1063	327	301	13	10.9	59.1	46.3	13.7	13.1
AT3TE62685	Chr3:15455636-15468075	UP	DOWN	0	7.1	0.2	AT3G43563|AT3G43566	12436	PR	ATHILA0_I	LTR/Gypsy	retrotransposon	0	2	170	193	5	4	0	0.1	5.7	8.4	0.2	0.2
AT3TE62940	Chr3:15540532-15549243	UP	DOWN	0	0.5	0	AT3G43635|AT3G43640	8741	chromosome	ATCOPIA43	LTR/Copia	retrotransposon	0	0	5	18	1	0	0	0	0.2	0.8	0	0
AT3TE63065	Chr3:15598179-15600798	UP	DOWN	18.1	69.1	28.1	AT3G43690	2620	chromosome	Unassigned	Unassigned	Unknown	604	481	1562	1973	601	711	20.1	16.1	52.3	85.9	25.2	30.9
AT3TE63540	Chr3:15711476-15722693	UP	DOWN	0.1	24.9	0.8	AT3G43862|AT3G43863|AT3G43864|AT3G43867	11218	chromosome	ATHILA2	LTR/Gypsy	retrotransposon	2	3	570	707	18	18	0.1	0.1	19.1	30.8	0.8	0.8
AT3TE64215	Chr3:15873075-15874976	UP	DOWN	0	0.8	0		1902	chromosome	ATREP5	RC/Helitron	DNAtransposon	0	0	23	21	0	0	0	0	0.8	0.9	0	0
AT3TE64915	Chr3:16039020-16041155	UP	DOWN	0	0.4	0	AT3G44390	2136	chromosome	META1	LTR/Copia	retrotransposon	0	0	12	10	2	0	0	0	0.4	0.4	0.1	0
AT3TE65015	Chr3:16064129-16067069	UP	DOWN	0	3.5	0		2952	chromosome	META1	LTR/Copia	retrotransposon	0	0	100	82	0	0	0	0	3.4	3.6	0	0
AT3TE66630	Chr3:16437456-16438632	UP	DOWN	0.1	0.6	0		1177	chromosome	ATHILA4B_LTR	LTR/Gypsy	retrotransposon	2	2	27	9	0	0	0.1	0.1	0.9	0.4	0	0
AT3TE69350	Chr3:17106151-17115098	UP	DOWN	0	10.5	0.9	AT3G46484|AT3G46487	8948	chromosome	ATENSPM9	DNA/En-Spm	DNAtransposon	0	1	250	288	21	22	0	0	8.4	12.5	0.9	1
AT3TE70590	Chr3:17402796-17417981	UP	DOWN	0	0.7	0	AT3G47260|AT3G47270|AT3G47280	15186	chromosome	ARNOLD3	DNA/MuDR	DNAtransposon	1	0	26	12	2	0	0	0	0.9	0.5	0.1	0
AT3TE71565	Chr3:17663349-17666896	UP	DOWN	0.5	1.6	0.3	AT3G47875	3548	chromosome	ATLINE1_4	LINE/L1	retrotransposon	15	17	36	46	10	6	0.5	0.6	1.2	2	0.4	0.3
AT3TE76010	Chr3:18734249-18739393	UP	DOWN	0	4.6	0	AT3G50490	5150	chromosome	META1	LTR/Copia	retrotransposon	0	0	136	108	0	0	0	0	4.6	4.7	0	0
AT3TE76015	Chr3:18739496-18739836	UP	DOWN	0	0.4	0		341	chromosome	ATSINE4	SINE	retrotransposon	0	0	10	12	0	0	0	0	0.3	0.5	0	0
AT3TE89830	Chr3:22059535-22064329	UP	DOWN	0	32.5	1	AT3G59720	4814	chromosome	ATCOPIA78	LTR/Copia	retrotransposon	0	0	795	879	25	21	0	0	26.6	38.3	1	0.9
AT3TE91745	Chr3:22513496-22521209	UP	DOWN	3.8	14.1	5.4	AT3G60930|AT3G60935	7756	chromosome	ATLANTYS2	LTR/Gypsy	retrotransposon	115	111	453	298	132	120	3.8	3.7	15.2	13	5.5	5.2
AT3TE91870	Chr3:22548416-22551263	UP	DOWN	0.5	10.5	0.6	AT3G60965	2401	KEE6	ATCOPIA13	LTR/Copia	retrotransposon	12	16	339	221	15	14	0.4	0.5	11.4	9.6	0.6	0.6
AT3TE91875	Chr3:22551266-22551338	UP	DOWN	0	0.8	0	AT3G60965	73	KEE6	ATCOPIA12	LTR/Copia	retrotransposon	0	2	36	11	2	0	0	0.1	1.2	0.5	0.1	0
AT3TE92010	Chr3:22579203-22579416	UP	DOWN	0	1.3	0.2		214	KEE6	VANDAL6	DNA/MuDR	DNAtransposon	0	2	27	38	9	1	0	0.1	0.9	1.7	0.4	0
AT3TE92015	Chr3:22579593-22580030	UP	DOWN	0.1	2.4	0.2		438	KEE6	ATLANTYS2	LTR/Gypsy	retrotransposon	3	4	68	57	4	5	0.1	0.1	2.3	2.5	0.2	0.2
AT3TE92020	Chr3:22580556-22580596	UP	DOWN	0	0.7	0.1		41	chromosome	VANDAL6	DNA/MuDR	DNAtransposon	0	0	21	17	1	2	0	0	0.7	0.7	0	0.1
AT3TE92030	Chr3:22580824-22581304	UP	DOWN	0.1	3.3	0.2		481	chromosome	VANDAL6	DNA/MuDR	DNAtransposon	2	2	66	99	6	2	0.1	0.1	2.2	4.3	0.3	0.1
AT3TE92525	Chr3:22695566-22700522	UP	DOWN	0	32.5	2.2	AT3G61330	4957	chromosome	ATCOPIA78	LTR/Copia	retrotransposon	0	1	817	866	70	34	0	0	27.4	37.7	2.9	1.5
AT3TE94195	Chr3:23100352-23104844	UP	DOWN	4.6	17	3.1	AT3G62455	4493	chromosome	ATCOPIA23	LTR/Copia	retrotransposon	154	123	436	445	79	67	5.1	4.1	14.6	19.4	3.3	2.9
AT4TE04415	Chr4:860921-864078	UP	DOWN	0.1	1.7	0.1	AT4G01975|AT4G01980	2565	chromosome	ATIS112A	DNA/Harbinger	DNAtransposon	3	3	48	42	5	1	0.1	0.1	1.6	1.8	0.2	0
AT4TE06680	Chr4:1304921-1308323	UP	NoChange	0.1	1	0.3		2465	chromosome	ATREP10D	RC/Helitron	DNAtransposon	3	5	29	24	8	7	0.1	0.2	1	1	0.3	0.3
AT4TE08475	Chr4:1684997-1695918	UP	DOWN	0	4.1	0	AT4G03780|AT4G03790|AT4G03795	10922	HK4s	ATHILA2	LTR/Gypsy	retrotransposon	0	0	87	121	0	0	0	0	2.9	5.3	0	0
AT4TE08995	Chr4:1807657-1812997	UP	DOWN	0	1.1	0	AT4G03860|AT4G03865	5341	HK4s	ATHILA2	LTR/Gypsy	retrotransposon	0	1	25	29	0	1	0	0	0.8	1.3	0	0
AT4TE09085	Chr4:1838260-1846903	UP	DOWN	0	0.5	0	AT4G03900|AT4G03910	8640	HK4s	ATENSPM5	DNA/En-Spm	DNAtransposon	0	0	14	13	1	0	0	0	0.5	0.6	0	0
AT4TE09210	Chr4:1872416-1872632	UP	NoChange	0	1.8	0.1		217	HK4s	ATMU2	DNA/MuDR	DNAtransposon	0	2	27	64	6	0	0	0.1	0.9	2.8	0.3	0
AT4TE09215	Chr4:1873418-1873623	UP	DOWN	0	1	0		206	HK4s	ATMU2	DNA/MuDR	DNAtransposon	1	0	18	31	0	0	0	0	0.6	1.4	0	0
AT4TE09565	Chr4:2010959-2013986	UP	DOWN	0	7.7	0	AT4G04167|AT4G04170	3028	HK4s	ATENSPM2	DNA/En-Spm	DNAtransposon	0	0	154	233	0	0	0	0	5.2	10.1	0	0
AT4TE09570	Chr4:2013990-2014537	UP	DOWN	0	14.8	0	AT4G04170	548	HK4s	ATGP10	LTR/Gypsy	retrotransposon	0	0	460	327	0	0	0	0	15.4	14.2	0	0
AT4TE09580	Chr4:2016444-2018942	UP	DOWN	0	1.3	0	AT4G04170|AT4G04175	2499	HK4s	ATENSPM4	DNA/En-Spm	DNAtransposon	0	0	42	29	0	0	0	0	1.4	1.3	0	0
AT4TE09760	Chr4:2052863-2054092	UP	DOWN	0	1.3	0		1230	HK4s	ATHILA4A	LTR/Gypsy	retrotransposon	1	0	34	33	1	0	0	0	1.1	1.4	0	0
AT4TE09810	Chr4:2071140-2071549	UP	DOWN	0	0.5	0	AT4G04290	410	HK4s	ROMANIAT5	LTR/Copia	retrotransposon	0	0	16	11	0	0	0	0	0.5	0.5	0	0
AT4TE09845	Chr4:2076982-2077353	UP	DOWN	0.3	30.4	2.8	AT4G04293	372	HK4s	ATIS112A	DNA/Harbinger	DNAtransposon	14	4	1002	624	61	70	0.5	0.1	33.6	27.2	2.6	3
AT4TE13450	Chr4:2867757-2875954	UP	DOWN	0	4	0	AT4G05585	8200	chromosome	ATGP1	LTR/Gypsy	retrotransposon	0	0	69	129	1	0	0	0	2.3	5.6	0	0
AT4TE13930	Chr4:2990201-2990484	UP	DOWN	0.4	3.8	0.8		284	chromosome	ATCOPIA49	LTR/Copia	retrotransposon	13	12	97	102	16	21	0.4	0.4	3.3	4.4	0.7	0.9
AT4TE13950	Chr4:2994203-2994475	UP	DOWN	0.7	4.6	0.9		273	chromosome	ATCOPIA69	LTR/Copia	retrotransposon	24	18	83	146	19	24	0.8	0.6	2.8	6.4	0.8	1
AT4TE14295	Chr4:3087019-3097887	UP	DOWN	0	9.1	0	AT4G06483|AT4G06484|AT4G06485|AT4G06486	10857	PR	ATHILA2	LTR/Gypsy	retrotransposon	0	0	169	290	0	1	0	0	5.7	12.6	0	0
AT4TE14540	Chr4:3173943-3184236	UP	DOWN	0	17.7	0.2	AT4G06505|AT4G06506|AT4G06507|AT4G06508	10295	PR	ATHILA2	LTR/Gypsy	retrotransposon	0	0	371	526	7	2	0	0	12.4	22.9	0.3	0.1
AT4TE15030	Chr4:3274434-3285235	UP	DOWN	0	33.4	0.7	AT4G06586|AT4G06516|AT4G06517|AT4G06615	10802	PR	ATHILA6A	LTR/Gypsy	retrotransposon	1	0	799	917	14	17	0	0	26.8	39.9	0.6	0.7
AT4TE15255	Chr4:3344829-3354743	UP	DOWN	0	0.6	0	AT4G06530|AT4G06531|AT4G06532|AT4G06533	5850	PR	ATHILA2	LTR/Gypsy	retrotransposon	0	0	15	14	0	1	0	0	0.5	0.6	0	0
AT4TE15420	Chr4:3379353-3392103	UP	DOWN	0	0.4	0	AT4G06541|AT4G06542|AT4G06543|AT4G06544|AT4G06545|AT4G06621	7070	PR	ATHILA2	LTR/Gypsy	retrotransposon	0	1	11	11	0	1	0	0	0.4	0.5	0	0
AT4TE15440	Chr4:3384360-3389184	UP	DOWN	0	0.6	0	AT4G06544	4843	PR	ATHILA3	LTR/Gypsy	retrotransposon	0	0	9	19	1	0	0	0	0.3	0.8	0	0
AT4TE15555	Chr4:3416877-3417394	UP	DOWN	0	13.2	0		518	PR	ATGP10	LTR/Gypsy	retrotransposon	0	0	429	278	0	0	0	0	14.4	12.1	0	0
AT4TE15670	Chr4:3455687-3469254	UP	DOWN	0	1.3	0	AT4G06554|AT4G06555	13577	PR	ATHILA0_I	LTR/Gypsy	retrotransposon	0	0	27	40	2	0	0	0	0.9	1.7	0.1	0
AT4TE15820	Chr4:3499713-3507968	UP	DOWN	0	4.7	0	AT4G06565|AT4G06566	4498	PR	ATLANTYS2	LTR/Gypsy	retrotransposon	0	0	109	132	0	0	0	0	3.7	5.7	0	0
AT4TE15825	Chr4:3501968-3503976	UP	DOWN	0	6.1	0	AT4G06566	989	PR	ATGP10	LTR/Gypsy	retrotransposon	0	0	171	149	0	0	0	0	5.7	6.5	0	0
AT4TE15835	Chr4:3506115-3506471	UP	DOWN	0	1.3	0	AT4G06566	357	PR	ATGP10	LTR/Gypsy	retrotransposon	0	0	37	30	0	0	0	0	1.2	1.3	0	0
AT4TE15945	Chr4:3537291-3547183	UP	DOWN	0	5.2	0.1	AT4G06573|AT4G06574|AT4G06575	9893	PR	ATHILA2	LTR/Gypsy	retrotransposon	0	0	135	137	3	0	0	0	4.5	6	0.1	0
AT4TE16165	Chr4:3621332-3629520	UP	DOWN	0	0.4	0	AT4G06591|AT4G06592	8238	PR	ATLANTYS1	LTR/Gypsy	retrotransposon	0	0	13	7	0	0	0	0	0.4	0.3	0	0
AT4TE16400	Chr4:3697525-3703860	UP	DOWN	0	1.7	0	AT4G06605|AT4G06606|AT4G06607	6336	PR	ATHILA2	LTR/Gypsy	retrotransposon	0	0	46	41	0	0	0	0	1.5	1.8	0	0
AT4TE16900	Chr4:3838638-3843995	UP	DOWN	0	0.4	0	AT4G06656	5358	PR	ATHILA	LTR/Gypsy	retrotransposon	0	2	10	12	0	0	0	0.1	0.3	0.5	0	0
AT4TE17115	Chr4:3915210-3916822	UP	DOWN	0	1.4	0	AT4G06686	1611	centromere	ATHILA6A	LTR/Gypsy	retrotransposon	0	0	33	38	1	0	0	0	1.1	1.7	0	0
AT4TE17205	Chr4:3945017-3950541	UP	DOWN	0	1.2	0.1	AT4G06699|AT4G06698|AT4G06700	5525	centromere	ATENSPM9	DNA/En-Spm	DNAtransposon	0	0	21	37	3	0	0	0	0.7	1.6	0.1	0
AT4TE17470	Chr4:4016073-4024284	UP	DOWN	0	10.1	0.2	AT4G06718|AT4G06720|AT4G06722	8212	centromere	ATHILA6A	LTR/Gypsy	retrotransposon	1	1	207	305	3	6	0	0	6.9	13.3	0.1	0.3
AT4TE18330	Chr4:4281762-4288696	UP	DOWN	0	0.6	0	AT4G07492|AT4G07493|AT4G07494	6946	PR	ATHILA3	LTR/Gypsy	retrotransposon	0	0	12	18	1	1	0	0	0.4	0.8	0	0
AT4TE18435	Chr4:4320822-4333493	UP	NoChange	0	0.4	0.1	AT4G07516|AT4G07517|AT4G07518|AT4G07519	8654	PR	ATENSPM6	DNA/En-Spm	DNAtransposon	0	0	12	10	2	2	0	0	0.4	0.4	0.1	0.1
AT4TE18705	Chr4:4414370-4416095	UP	DOWN	0	3.2	0	AT4G07600|AT4G07605	1505	PR	ATHILA6A	LTR/Gypsy	retrotransposon	0	0	82	84	0	0	0	0	2.7	3.7	0	0
AT4TE19150	Chr4:4555124-4560555	UP	DOWN	0	1.5	0	AT4G07755	5432	PR	ATHILA2	LTR/Gypsy	retrotransposon	0	0	32	46	0	0	0	0	1.1	2	0	0
AT4TE19655	Chr4:4670477-4676290	UP	DOWN	0	6.7	0.5	AT4G07846|AT4G07850	5712	PR	ATGP7	LTR/Gypsy	retrotransposon	0	2	139	202	19	5	0	0.1	4.7	8.8	0.8	0.2
AT4TE19915	Chr4:4768682-4782141	UP	DOWN	0	9.8	0.2	AT4G07938|AT4G07939|AT4G07941|AT4G07942	11405	PR	ATHILA2	LTR/Gypsy	retrotransposon	3	0	224	277	2	5	0.1	0	7.5	12.1	0.1	0.2
AT4TE19920	Chr4:4776685-4777190	UP	NoChange	0	1.4	0.1		494	PR	ATHILA2	LTR/Gypsy	retrotransposon	0	0	29	44	4	0	0	0	1	1.9	0.2	0
AT4TE19925	Chr4:4777191-4778739	UP	DOWN	0.1	3.5	0		1556	PR	ATHILA5	LTR/Gypsy	retrotransposon	1	2	80	101	1	0	0	0.1	2.7	4.4	0	0
AT4TE20385	Chr4:4891843-4892018	UP	DOWN	0	6.3	0		176	PR	ATGP10	LTR/Gypsy	retrotransposon	0	0	199	136	0	0	0	0	6.7	5.9	0	0
AT4TE20400	Chr4:4892325-4903536	UP	DOWN	0	8.4	0.4	AT4G08050	11212	PR	ATHILA2	LTR/Gypsy	retrotransposon	0	0	197	232	7	11	0	0	6.6	10.1	0.3	0.5
AT4TE21055	Chr4:5043758-5057116	UP	NoChange	0.1	0.6	1.2	AT4G08109|AT4G08111	13366	chromosome	ATHILA0_I	LTR/Gypsy	retrotransposon	3	3	16	17	26	31	0.1	0.1	0.5	0.7	1.1	1.3
AT4TE21295	Chr4:5127101-5135152	UP	DOWN	0	0.9	0	AT4G08138	8088	chromosome	ATGP1	LTR/Gypsy	retrotransposon	0	1	15	28	0	1	0	0	0.5	1.2	0	0
AT4TE22180	Chr4:5326461-5331583	UP	DOWN	0	0.5	0	AT4G08405	6052	chromosome	META1	LTR/Copia	retrotransposon	0	0	15	12	0	0	0	0	0.5	0.5	0	0
AT4TE23345	Chr4:5567794-5575599	UP	DOWN	0	0.8	0	AT4G08710|AT4G08720	6769	chromosome	VANDAL21	DNA/MuDR	DNAtransposon	0	2	27	18	0	0	0	0.1	0.9	0.8	0	0
AT4TE27915	Chr4:6529315-6537160	UP	DOWN	0.3	3.9	0.5	AT4G10580	7844	chromosome	ATGP1	LTR/Gypsy	retrotransposon	7	12	102	99	13	10	0.2	0.4	3.4	4.3	0.5	0.4
AT4TE30625	Chr4:7061023-7062440	UP	DOWN	0	0.6	0	AT4G11710	1418	chromosome	ATLINEIII	LINE/L1	retrotransposon	0	0	18	14	0	0	0	0	0.6	0.6	0	0
AT4TE32060	Chr4:7359463-7364607	UP	DOWN	0	7.5	0	AT4G12426	5150	chromosome	META1	LTR/Copia	retrotransposon	1	0	198	194	0	0	0	0	6.6	8.5	0	0
AT4TE32185	Chr4:7389649-7391071	UP	DOWN	0	0.5	0		1423	chromosome	ATSINE2A	SINE	retrotransposon	0	1	13	14	2	0	0	0	0.4	0.6	0.1	0
AT4TE32330	Chr4:7425564-7427007	UP	DOWN	0	3.7	0		1444	chromosome	HELITRONY1D	RC/Helitron	DNAtransposon	0	1	88	104	0	0	0	0	2.9	4.5	0	0
AT4TE32335	Chr4:7427008-7427261	UP	DOWN	0	2.4	0		254	chromosome	ATREP11	RC/Helitron	DNAtransposon	0	0	50	70	0	0	0	0	1.7	3	0	0
AT4TE32340	Chr4:7427262-7427462	UP	DOWN	0	3.3	0		201	chromosome	ATREP10D	RC/Helitron	DNAtransposon	0	2	91	80	0	0	0	0.1	3	3.5	0	0
AT4TE32815	Chr4:7519972-7520914	UP	NoChange	0.1	1.2	0.4		943	chromosome	ATLINEIII	LINE/L1	retrotransposon	1	5	32	30	6	13	0	0.2	1.1	1.3	0.3	0.6
AT4TE34305	Chr4:7816826-7821792	UP	DOWN	0	0.7	0	AT4G13455	5001	chromosome	META1	LTR/Copia	retrotransposon	0	0	17	17	0	0	0	0	0.6	0.7	0	0
AT4TE34700	Chr4:7897401-7897672	UP	NoChange	0	0.3	0.4		272	chromosome	ATREP10D	RC/Helitron	DNAtransposon	0	0	12	4	13	8	0	0	0.4	0.2	0.5	0.3
AT4TE42905	Chr4:9498802-9499350	UP	DOWN	0	5.3	0		549	chromosome	ATCOPIA74	LTR/Copia	retrotransposon	3	0	181	103	0	2	0.1	0	6.1	4.5	0	0.1
AT4TE47620	Chr4:10427156-10427334	UP	DOWN	0.1	0.8	0		179	chromosome	RathE1_cons	RathE1_cons	retrotransposon	1	2	28	16	0	0	0	0.1	0.9	0.7	0	0
AT4TE49990	Chr4:10899528-10904738	UP	DOWN	0	2.9	0	AT4G20180	5216	chromosome	META1	LTR/Copia	retrotransposon	0	0	95	58	0	0	0	0	3.2	2.5	0	0
AT4TE51005	Chr4:11116678-11120807	UP	DOWN	2.1	6.6	1.6	AT4G20730	3860	KEE7	ATLANTYS3	LTR/Gypsy	retrotransposon	52	72	170	170	26	47	1.7	2.4	5.7	7.4	1.1	2
AT4TE71510	Chr4:15045957-15046109	UP	DOWN	0.4	1.4	0.3		153	chromosome	ATGP8	LTR/Gypsy	retrotransposon	11	13	40	34	7	8	0.4	0.4	1.3	1.5	0.3	0.3
AT5TE00480	Chr5:135831-141287	UP	DOWN	1	12.1	0.9	AT5G01335	5457	chromosome	Unassigned	Unassigned	Unknown	32	26	228	379	20	20	1.1	0.9	7.6	16.5	0.8	0.9
AT5TE04240	Chr5:1164926-1165183	UP	NoChange	0.5	2.5	1.2	AT5G04235	258	chromosome	TA11	LINE/L1	retrotransposon	13	15	49	79	30	24	0.4	0.5	1.6	3.4	1.3	1
AT5TE04245	Chr5:1165580-1168417	UP	NoChange	3.8	12.5	6.5	AT5G04235	2838	chromosome	TA11	LINE/L1	retrotransposon	137	93	256	378	158	146	4.6	3.1	8.6	16.5	6.6	6.4
AT5TE15240	Chr5:4208083-4213084	UP	DOWN	0.2	68	2.5	AT5G13205	5002	chromosome	ATCOPIA78	LTR/Copia	retrotransposon	6	6	1608	1884	73	46	0.2	0.2	53.9	82.1	3.1	2
AT5TE17345	Chr5:4794505-4796567	UP	DOWN	0	2.8	0.1	AT5G14830	2109	KEE9	ATLANTYS3	LTR/Gypsy	retrotransposon	0	0	75	69	0	3	0	0	2.5	3	0	0.1
AT5TE23185	Chr5:6403053-6408058	UP	NoChange	0.7	2.8	1.5	AT5G19097	5006	chromosome	ATCOPIA89	LTR/Copia	retrotransposon	23	17	69	76	37	31	0.8	0.6	2.3	3.3	1.6	1.3
AT5TE25940	Chr5:7175245-7175298	UP	DOWN	0	0.6	0		54	chromosome	ATREP11	RC/Helitron	DNAtransposon	3	0	17	13	2	0	0.1	0	0.6	0.6	0.1	0
AT5TE29250	Chr5:8086327-8089131	UP	DOWN	1.1	3.8	1.2	AT5G23955	2805	chromosome	ATLINE1_6	LINE/L1	retrotransposon	45	21	97	102	24	31	1.5	0.7	3.3	4.4	1	1.3
AT5TE32430	Chr5:8957779-8958016	UP	DOWN	0.1	1.3	0.2		238	chromosome	ATREP9	RC/Helitron	DNAtransposon	1	6	18	46	6	4	0	0.2	0.6	2	0.3	0.2
AT5TE34040	Chr5:9381673-9385978	UP	DOWN	0	1.7	0	AT5G26590	4311	chromosome	META1	LTR/Copia	retrotransposon	0	0	48	39	0	0	0	0	1.6	1.7	0	0
AT5TE34050	Chr5:9386075-9386446	UP	DOWN	0	0.9	0		372	chromosome	ATCOPIA28	LTR/Copia	retrotransposon	0	0	23	24	0	0	0	0	0.8	1	0	0
AT5TE34980	Chr5:9641505-9643917	UP	DOWN	0	2.3	0.2	AT5G27345	2413	chromosome	Unassigned	Unassigned	Unknown	0	1	53	65	6	5	0	0	1.8	2.8	0.3	0.2
AT5TE35950	Chr5:9871829-9872479	UP	DOWN	0	6.1	0.8	AT5G27845	651	chromosome	HELITRONY1D	RC/Helitron	DNAtransposon	0	1	198	127	11	26	0	0	6.6	5.5	0.5	1.1
AT5TE36080	Chr5:9905892-9908008	UP	DOWN	0.5	5	0.7	AT5G27895	1967	chromosome	ATLANTYS3	LTR/Gypsy	retrotransposon	11	18	115	142	12	20	0.4	0.6	3.9	6.2	0.5	0.9
AT5TE36085	Chr5:9908053-9908725	UP	DOWN	0.2	1.4	0.2	AT5G27895	672	chromosome	ATLANTYS1	LTR/Gypsy	retrotransposon	6	5	33	41	8	2	0.2	0.2	1.1	1.8	0.3	0.1
AT5TE36230	Chr5:9949205-9954436	UP	DOWN	0	1.3	0	AT5G27925	5232	chromosome	ATCOPIA86	LTR/Copia	retrotransposon	0	0	41	26	0	0	0	0	1.4	1.1	0	0
AT5TE36475	Chr5:10019253-10020233	UP	DOWN	0.3	3.1	0		981	PR	ATCOPIA95	LTR/Copia	retrotransposon	6	9	102	63	1	0	0.2	0.3	3.4	2.7	0	0
AT5TE37060	Chr5:10175592-10178950	UP	DOWN	0	0.5	0		3359	PR	HELITRONY3A	RC/Helitron	DNAtransposon	0	1	16	10	1	0	0	0	0.5	0.4	0	0
AT5TE37825	Chr5:10365545-10368534	UP	DOWN	2	7.6	2	AT5G28430|AT5G28440	3032	PR	ATLANTYS2	LTR/Gypsy	retrotransposon	62	55	208	190	45	49	2.1	1.8	7	8.3	1.9	2.1
AT5TE37975	Chr5:10400728-10405872	UP	DOWN	0	2.7	0	AT5G28466	5150	PR	META1	LTR/Copia	retrotransposon	0	0	73	68	0	0	0	0	2.4	3	0	0
AT5TE39170	Chr5:10764243-10772503	UP	DOWN	0.1	1.2	0	AT5G28715	8261	PR	ATGP1	LTR/Gypsy	retrotransposon	1	3	15	42	0	0	0	0.1	0.5	1.8	0	0
AT5TE39630	Chr5:10901851-10903017	UP	DOWN	0	1.5	0	AT5G28888	1159	PR	ATIS112A	DNA/Harbinger	DNAtransposon	0	0	38	38	0	0	0	0	1.3	1.7	0	0
AT5TE40110	Chr5:11053047-11055038	UP	DOWN	0	0.5	0	AT5G29024	1667	PR	ATGP10	LTR/Gypsy	retrotransposon	0	0	13	11	0	0	0	0	0.4	0.5	0	0
AT5TE40235	Chr5:11093904-11094145	UP	DOWN	0	0.4	0		242	PR	ATGP10	LTR/Gypsy	retrotransposon	0	0	13	10	0	0	0	0	0.4	0.4	0	0
AT5TE40510	Chr5:11194168-11194435	UP	DOWN	0	2.4	0		268	PR	ATGP10	LTR/Gypsy	retrotransposon	0	0	59	63	0	0	0	0	2	2.7	0	0
AT5TE40530	Chr5:11198435-11202846	UP	DOWN	0	2	0	AT5G29562	3698	PR	ATGP10	LTR/Gypsy	retrotransposon	0	0	49	55	0	0	0	0	1.6	2.4	0	0
AT5TE40535	Chr5:11201754-11201842	UP	DOWN	0	0.5	0		89	PR	ATDNA12T3A	DNA	DNAtransposon	0	0	12	15	0	0	0	0	0.4	0.7	0	0
AT5TE40565	Chr5:11211365-11213107	UP	DOWN	0	0.4	0	AT5G29568	1743	PR	ATENSPM6	DNA/En-Spm	DNAtransposon	0	0	9	12	0	0	0	0	0.3	0.5	0	0
AT5TE41070	Chr5:11320501-11331866	UP	DOWN	0	7.8	0	AT5G29975	11366	PR	ATHILA6A	LTR/Gypsy	retrotransposon	0	0	162	235	1	0	0	0	5.4	10.2	0	0
AT5TE41395	Chr5:11441661-11452121	UP	DOWN	0	1.4	0.1	AT5G32112|AT5G30380|AT5G32037|AT5G32070	7546	PR	HELITRON5	RC/Helitron	DNAtransposon	0	0	27	42	0	3	0	0	0.9	1.8	0	0.1
AT5TE41795	Chr5:11555596-11562653	UP	DOWN	0	0.7	0	AT5G31511|AT5G30450	6720	PR	ATENSPM9	DNA/En-Spm	DNAtransposon	0	0	16	18	0	0	0	0	0.5	0.8	0	0
AT5TE41865	Chr5:11577183-11587287	UP	DOWN	0	8.3	0.1	AT5G31980	10105	PR	ATHILA6A	LTR/Gypsy	retrotransposon	0	1	200	225	2	2	0	0	6.7	9.8	0.1	0.1
AT5TE41870	Chr5:11587292-11592676	UP	DOWN	0	1.3	0.1	AT5G30470|AT5G30480	5385	PR	ATENSPM9	DNA/En-Spm	DNAtransposon	0	0	43	28	3	1	0	0	1.4	1.2	0.1	0
AT5TE42135	Chr5:11686006-11697352	UP	DOWN	0	2.8	0	AT5G31719|AT5G31736|AT5G31753	11347	centromere	ATHILA6A	LTR/Gypsy	retrotransposon	0	0	67	79	0	0	0	0	2.2	3.4	0	0
AT5TE42330	Chr5:11765968-11771880	UP	DOWN	0	0.4	0	AT5G31927	5934	centromere	ATHILA5	LTR/Gypsy	retrotransposon	0	0	8	12	0	0	0	0	0.3	0.5	0	0
AT5TE42420	Chr5:11796904-11808296	UP	DOWN	0	9.3	0.1	AT5G32035|AT5G32053|AT5G32071|AT5G32089	11393	centromere	ATHILA2	LTR/Gypsy	retrotransposon	0	1	209	267	2	4	0	0	7	11.6	0.1	0.2
AT5TE42440	Chr5:11810265-11821593	UP	DOWN	0	4.2	0.1	AT5G32107|AT5G32125|AT5G32143	11329	centromere	ATHILA6A	LTR/Gypsy	retrotransposon	0	0	99	116	0	4	0	0	3.3	5.1	0	0.2
AT5TE42470	Chr5:11830762-11851813	UP	DOWN	0	8.2	0.1	AT5G32161|AT5G32179|AT5G32197|AT5G32215|AT5G32228	21052	centromere|PR	ATHILA6A	LTR/Gypsy	retrotransposon	1	0	241	190	1	2	0	0	8.1	8.3	0	0.1
AT5TE42710	Chr5:11935195-11945566	UP	DOWN	0	4	0	AT5G32293|AT5G32306|AT5G32312	10372	PR	ATHILA6A	LTR/Gypsy	retrotransposon	1	0	108	102	0	0	0	0	3.6	4.4	0	0
AT5TE43255	Chr5:12128971-12138053	UP	DOWN	0	0.5	0	AT5G32490|AT5G32495|AT5G32505	9087	PR	ATHILA2	LTR/Gypsy	retrotransposon	0	0	11	14	0	0	0	0	0.4	0.6	0	0
AT5TE43260	Chr5:12138054-12150833	UP	DOWN	0	15.2	0.1	AT5G32510|AT5G32515|AT5G32511|AT5G32512|AT5G32517	12780	PR	ATHILA6A	LTR/Gypsy	retrotransposon	0	1	365	416	1	2	0	0	12.2	18.1	0	0.1
AT5TE43315	Chr5:12165095-12170358	UP	DOWN	0	0.5	0	AT5G32516|AT5G32521	5264	PR	ATHILA	LTR/Gypsy	retrotransposon	0	1	8	18	1	0	0	0	0.3	0.8	0	0
AT5TE43385	Chr5:12199587-12207543	UP	DOWN	0	1.2	0.1	AT5G32563|AT5G32566	7995	PR	ATENSPM9	DNA/En-Spm	DNAtransposon	0	0	26	37	2	1	0	0	0.9	1.6	0.1	0
AT5TE43580	Chr5:12269311-12272892	UP	DOWN	0	1.1	0	AT5G32620|AT5G32621	3163	PR	ATIS112A	DNA/Harbinger	DNAtransposon	0	0	37	22	2	0	0	0	1.2	1	0.1	0
AT5TE43665	Chr5:12289069-12297594	UP	DOWN	0	3.1	0	AT5G32622|AT5G32624|AT5G32626	8547	PR	ATHILA6A	LTR/Gypsy	retrotransposon	0	0	72	87	1	0	0	0	2.4	3.8	0	0
AT5TE43915	Chr5:12371307-12373510	UP	DOWN	0	1.7	0	AT5G32900	2204	PR	ATHILA8B	LTR/Gypsy	retrotransposon	0	0	36	49	0	0	0	0	1.2	2.1	0	0
AT5TE43975	Chr5:12396084-12403525	UP	DOWN	0	2	0	AT5G33000|AT5G33025|AT5G33050	7444	PR	ATHILA6A	LTR/Gypsy	retrotransposon	1	0	27	70	1	0	0	0	0.9	3	0	0
AT5TE44770	Chr5:12639602-12650823	UP	DOWN	0	10	0.1	AT5G33387|AT5G33388|AT5G33389|AT5G33391	11222	PR	ATHILA2	LTR/Gypsy	retrotransposon	0	0	202	304	4	2	0	0	6.8	13.2	0.2	0.1
AT5TE45055	Chr5:12739558-12744145	UP	DOWN	0	8.7	0	AT5G33433|AT5G33431	4588	PR	ATHILA0_I	LTR/Gypsy	retrotransposon	0	0	212	238	0	0	0	0	7.1	10.4	0	0
AT5TE45060	Chr5:12744146-12751391	UP	DOWN	0	24.7	0.1	AT5G33434	4703	PR	ATGP10	LTR/Gypsy	retrotransposon	0	0	577	689	0	3	0	0	19.3	30	0	0.1
AT5TE45065	Chr5:12746198-12747967	UP	DOWN	0	10.4	0	AT5G33434	1770	PR	ATHILA6A	LTR/Gypsy	retrotransposon	0	0	256	282	0	0	0	0	8.6	12.3	0	0
AT5TE45075	Chr5:12751392-12751631	UP	DOWN	0	1.3	0		240	PR	ATGP10	LTR/Gypsy	retrotransposon	0	0	29	38	0	0	0	0	1	1.7	0	0
AT5TE45080	Chr5:12752508-12754476	UP	DOWN	0	1	0	AT5G33438	1995	PR	ATHILA0_I	LTR/Gypsy	retrotransposon	0	0	33	20	0	0	0	0	1.1	0.9	0	0
AT5TE45090	Chr5:12754604-12764996	UP	DOWN	0	0.5	0	AT5G33442|AT5G33533	10392	PR	ATLANTYS1	LTR/Gypsy	retrotransposon	0	0	15	11	0	0	0	0	0.5	0.5	0	0
AT5TE45110	Chr5:12768068-12768924	UP	DOWN	0	3.1	0		857	PR	ATGP10	LTR/Gypsy	retrotransposon	0	0	75	83	0	0	0	0	2.5	3.6	0	0
AT5TE46155	Chr5:12966769-12968156	UP	NoChange	1	3.2	2.2	AT5G34790	1388	PR	VANDAL20	DNA/MuDR	DNAtransposon	29	28	89	80	56	45	1	0.9	3	3.5	2.3	2
AT5TE46210	Chr5:12991095-12996437	UP	DOWN	0	21.3	0	AT5G34834|AT5G34835	5343	PR	ATHILA8B	LTR/Gypsy	retrotransposon	0	0	357	704	1	1	0	0	12	30.7	0	0
AT5TE46580	Chr5:13084911-13093500	UP	DOWN	0	1.2	0.1	AT5G34851	8624	PR	ATGP8	LTR/Gypsy	retrotransposon	1	0	38	27	0	3	0	0	1.3	1.2	0	0.1
AT5TE46835	Chr5:13157054-13157309	UP	DOWN	0	0.4	0		256	PR	ATGP10	LTR/Gypsy	retrotransposon	0	0	9	12	0	0	0	0	0.3	0.5	0	0
AT5TE47170	Chr5:13310035-13310253	UP	DOWN	0	2.8	0		219	PR	ATENSPM6	DNA/En-Spm	DNAtransposon	0	0	71	74	1	0	0	0	2.4	3.2	0	0
AT5TE47175	Chr5:13310280-13310435	UP	DOWN	0	3.3	0		156	PR	HELITRON1	RC/Helitron	DNAtransposon	0	0	80	90	0	0	0	0	2.7	3.9	0	0
AT5TE47180	Chr5:13310446-13310772	UP	DOWN	0	12	0		327	PR	ATHILA0_I	LTR/Gypsy	retrotransposon	0	0	265	347	0	0	0	0	8.9	15.1	0	0
AT5TE47195	Chr5:13313688-13317242	UP	DOWN	0	10.5	0	AT5G35052	3555	PR	ATCOPIA95	LTR/Copia	retrotransposon	0	1	292	256	0	0	0	0	9.8	11.2	0	0
AT5TE47200	Chr5:13317244-13328540	UP	DOWN	0	13.5	0.3	AT5G35052|AT5G35057|AT5G35061|AT5G35065	11297	PR	ATHILA2	LTR/Gypsy	retrotransposon	2	1	270	412	8	5	0.1	0	9	17.9	0.3	0.2
AT5TE47205	Chr5:13328543-13331829	UP	DOWN	0	8.6	0	AT5G35065	3287	PR	ATCOPIA95	LTR/Copia	retrotransposon	1	0	251	203	0	0	0	0	8.4	8.8	0	0
AT5TE47750	Chr5:13467425-13471354	UP	DOWN	0	0.6	0	AT5G35205	3930	PR	ATLINEIII	LINE/L1	retrotransposon	3	0	10	19	1	0	0.1	0	0.3	0.8	0	0
AT5TE49755	Chr5:13960646-13968612	UP	DOWN	0	1.6	0	AT5G35791|AT5G35792|AT5G35794	7968	PR	VANDAL21	DNA/MuDR	DNAtransposon	0	0	61	28	0	0	0	0	2	1.2	0	0
AT5TE60210	Chr5:16677827-16679816	UP	NoChange	0.5	1.4	0.9	AT5G41710	1990	chromosome	Unassigned	Unassigned	Unknown	14	13	46	27	22	19	0.5	0.4	1.5	1.2	0.9	0.8
