# Supplementary material for: Heat stress-induced transposon activation correlates with 3D chromatin organization rearrangement in Arabidopsis
Source: Nat Commun. 2020 Apr 20;11:1886. doi: 10.1038/s41467-020-15809-5 (PMC7170881; doi:10.1038/s41467-020-15809-5)
Supplement: Supplementary file 7 — Supplementary Data 4 [file 41467_2020_15809_MOESM7_ESM.xlsx]

## Sheet: Revised
Supplementary Data 4. Summary statistics for Hi-C next-generation sequencing
Source	G. Moissiard et al., Science. (2012).	S. Grob et al., Molecular Cell. (2014).	S. Feng et al., Molecular Cell. (2014).	C. Wang et al., Genome Research. (2015). & C. Liu et al., Genome Research. (2016).	W. Zhu et al., Genome Biology. (2017).	This Study
ID	Col-0 (G. Moissiard)	Col-0 (S. Grob)	Col-0 (S. Feng)	Col-0 (C. Wang)	Col-0 (W. Zhu)	Col-0 (Control_Rep1)	Col-0 (Control_Rep2)	Col-0 (Control)	Col-0 (Heat_Rep1)	Col-0 (Heat_Rep2)	Col-0 (Heat)
Total reads pairs (M)	101.5	154.5	203.9	696.8	54.9	371.3	676.9	1048.1	529.7	529.8	1059.6
Low qual quality pairs (M)	36.1	42	59.5	178.4	6.3	19.8	47.8	67.6	37.6	57.7	95.3
Pairs with singleton (M)	16.9	35	25.8	104.7	20.3	94.7	137.3	231.9	113.5	129	242.5
Unmapped pairs (M)	3	18	3.2	33.7	4.3	183.5	319.6	503.2	268.1	183.3	451.4
Reported pairs (M)	45.5	59.5	115.4	380	24.1	73.2	172.2	245.4	110.6	159.9	270.4
Valid interaction (M)	36.4	22.3	101.4	178.4	12.7	57	157.4	214.4	97	145.9	242.9
Valid interaction (remove duplication) (M)	20.4	21.8	97.3	121.4	12.4	45.8	124.5	170.2	77.1	118.3	195.3
Trans interaction (M)	4.5	5.6	22.2	25.9	1.8	7.7	20.6	28.3	10	14.5	24.5
Cis interaction (M)	15.9	16.2	75.1	95.5	10.6	38.1	103.9	141.9	67.1	103.8	170.8
Mapping rate (%)	44.8	38.5	56.6	54.5	43.8	19.7	25.4	23.4	20.9	30.2	25.5
Cis/Total (%)	77.8	74.4	77.2	78.7	85.4	83.1	83.4	83.4	87.1	87.8	87.5
Resolution (bp)	6750	6000	3550	1050	6650	2600	1250	950	1800	1250	850
