# Supplementary material for: Heat stress-induced transposon activation correlates with 3D chromatin organization rearrangement in Arabidopsis
Source: Nat Commun. 2020 Apr 20;11:1886. doi: 10.1038/s41467-020-15809-5 (PMC7170881; doi:10.1038/s41467-020-15809-5)
Supplement: Supplementary file 8 — Supplementary Data 5 [file 41467_2020_15809_MOESM8_ESM.xlsx]

## Sheet: Supplementary Data 5
Supplementary Data 5. List of heat-activated TEs overlapping with small chromatin loops
ID	Number of overlapped chromatin loops	Chromatin	Class	Super Family	Family
AT3TE63065	51	chromosome	Unknown	Unassigned	Unassigned
AT3TE91745	42	chromosome	retrotransposon	LTR/Gypsy	ATLANTYS2
AT1TE54480	38	PR	retrotransposon	LTR/Gypsy	ATHILA5
AT5TE17345	30	KEE9	retrotransposon	LTR/Gypsy	ATLANTYS3
AT3TE13060	29	KEE4	retrotransposon	LTR/Gypsy	ATLANTYS3
AT4TE51005	26	KEE7	retrotransposon	LTR/Gypsy	ATLANTYS3
AT1TE54835	22	PR	retrotransposon	LTR/Copia	ATCOPIA25
AT2TE07550	21	chromosome	retrotransposon	LTR/Gypsy	ATGP1
AT5TE00480	21	chromosome	Unknown	Unassigned	Unassigned
AT1TE54850	18	PR	retrotransposon	LTR/Copia	ATCOPIA55
AT1TE44720	14	PR	retrotransposon	LTR/Gypsy	ATGP1
AT2TE23510	14	chromosome	retrotransposon	LTR/Gypsy	ATGP1
AT5TE36230	13	chromosome	retrotransposon	LTR/Copia	ATCOPIA86
AT5TE23185	12	chromosome	retrotransposon	LTR/Copia	ATCOPIA89
AT1TE71775	11	chromosome	retrotransposon	LTR/Copia	ATCOPIA8B
AT2TE42485	10	chromosome	retrotransposon	LTR/Copia	ATCOPIA75
AT2TE23670	9	chromosome	retrotransposon	LTR/Gypsy	ATGP1
AT3TE62940	8	chromosome	retrotransposon	LTR/Copia	ATCOPIA43
AT3TE63540	8	chromosome	retrotransposon	LTR/Gypsy	ATHILA2
AT1TE28830	7	chromosome	Unknown	Unassigned	Unassigned
AT1TE44380	7	PR	retrotransposon	LTR/Copia	ATCOPIA89
AT2TE24385	7	chromosome	retrotransposon	LTR/Gypsy	ATHILA6A
AT2TE28020	7	chromosome	DNAtransposon	DNA/MuDR	ATMU1
AT2TE28025	7	chromosome	retrotransposon	LTR/Gypsy	ATGP10
AT2TE28030	7	chromosome	retrotransposon	LTR/Gypsy	ATGP10
AT3TE45620	7	chromosome	retrotransposon	LINE/L1	TA11
AT5TE36080	7	chromosome	retrotransposon	LTR/Gypsy	ATLANTYS3
AT1TE60180	6	chromosome	DNAtransposon	DNA/En-Spm	ATENSPM9
AT3TE69350	6	chromosome	DNAtransposon	DNA/En-Spm	ATENSPM9
AT5TE15240	6	chromosome	retrotransposon	LTR/Copia	ATCOPIA78
AT1TE17030	5	chromosome	Unknown	Unassigned	Unassigned
AT1TE52590	5	PR	DNAtransposon	DNA/En-Spm	ATENSPM2
AT1TE71770	5	chromosome	DNAtransposon	DNA/HAT	ATHATN3
AT2TE00115	5	chromosome	retrotransposon	LTR/Gypsy	ATGP1
AT2TE24520	5	chromosome	retrotransposon	LTR/Copia	ATCOPIA77
AT2TE31290	5	chromosome	retrotransposon	LTR/Copia	ATCOPIA39
AT3TE60460	5	PR	retrotransposon	LTR/Gypsy	ATHILA6A
AT3TE62685	5	PR	retrotransposon	LTR/Gypsy	ATHILA0_I
AT3TE71565	5	chromosome	retrotransposon	LINE/L1	ATLINE1_4
AT4TE06680	5	chromosome	DNAtransposon	RC/Helitron	ATREP10D
AT5TE37825	5	PR	retrotransposon	LTR/Gypsy	ATLANTYS2
AT1TE23940	4	chromosome	Unknown	Unassigned	Unassigned
AT1TE24850	4	chromosome	retrotransposon	LTR/Copia	ATCOPIA78
AT1TE57200	4	chromosome	retrotransposon	LTR/Copia	ATCOPIA75
AT1TE70815	4	chromosome	retrotransposon	LINE?	TSCL
AT3TE20780	4	chromosome	DNAtransposon	DNA/MuDR	VANDAL21
AT3TE45430	4	chromosome	retrotransposon	LTR/Gypsy	ATGP10
AT3TE89830	4	chromosome	retrotransposon	LTR/Copia	ATCOPIA78
AT4TE08475	4	HK4s	retrotransposon	LTR/Gypsy	ATHILA2
AT4TE27915	4	chromosome	retrotransposon	LTR/Gypsy	ATGP1
AT5TE36085	4	chromosome	retrotransposon	LTR/Gypsy	ATLANTYS1
AT1TE07050	3	chromosome	retrotransposon	LTR/Copia	ATCOPIA58
AT1TE30550	3	chromosome	retrotransposon	LTR/Copia	ATCOPIA3
AT1TE42205	3	chromosome	retrotransposon	SINE	ATSINE4
AT1TE42665	3	PR	DNAtransposon	RC/Helitron	ATREP15
AT1TE62470	3	chromosome	DNAtransposon	DNA/En-Spm	ATENSPM5
AT2TE38575	3	chromosome	retrotransposon	LTR/Copia	ATCOPIA74
AT3TE91870	3	KEE6	retrotransposon	LTR/Copia	ATCOPIA13
AT3TE91875	3	KEE6	retrotransposon	LTR/Copia	ATCOPIA12
AT3TE92015	3	KEE6	retrotransposon	LTR/Gypsy	ATLANTYS2
AT4TE71510	3	chromosome	retrotransposon	LTR/Gypsy	ATGP8
AT5TE04240	3	chromosome	retrotransposon	LINE/L1	TA11
AT5TE04245	3	chromosome	retrotransposon	LINE/L1	TA11
AT5TE34040	3	chromosome	retrotransposon	LTR/Copia	META1
AT5TE34050	3	chromosome	retrotransposon	LTR/Copia	ATCOPIA28
AT5TE39170	3	PR	retrotransposon	LTR/Gypsy	ATGP1
AT1TE02540	2	chromosome	DNAtransposon	RC/Helitron	ATREP15
AT1TE12295	2	chromosome	retrotransposon	LTR/Copia	ATCOPIA78
AT1TE57025	2	chromosome	retrotransposon	LTR/Copia	ATCOPIA63
AT1TE59755	2	chromosome	retrotransposon	LTR/Copia	ATCOPIA78
AT1TE71765	2	chromosome	DNAtransposon	RC/Helitron	ATREP10
AT1TE74860	2	chromosome	DNAtransposon	DNA/Harbinger	HARBINGER
AT2TE08135	2	chromosome	DNAtransposon	DNA/MuDR	VANDAL6
AT2TE10585	2	PR	DNAtransposon	DNA/En-Spm	ATENSPM2
AT2TE27645	2	chromosome	retrotransposon	LINE/L1	TA11
AT2TE42810	2	chromosome	DNAtransposon	DNA/MuDR	VANDAL21
AT3TE02240	2	chromosome	retrotransposon	Unassigned	SADHU
AT3TE05245	2	chromosome	Unknown	Unassigned	Unassigned
AT3TE21700	2	chromosome	DNAtransposon	DNA/Harbinger	ATIS112A
AT3TE23405	2	chromosome	DNAtransposon	DNA/MuDR	ATREP16
AT3TE30965	2	chromosome	Unknown	Unassigned	Unassigned
AT3TE35825	2	chromosome	retrotransposon	LTR/Gypsy	ATGP7
AT3TE60425	2	PR	retrotransposon	LTR/Gypsy	ATHILA3
AT3TE60430	2	PR	retrotransposon	LTR/Gypsy	ATGP10
AT3TE70590	2	chromosome	DNAtransposon	DNA/MuDR	ARNOLD3
AT3TE92010	2	KEE6	DNAtransposon	DNA/MuDR	VANDAL6
AT3TE92020	2	chromosome	DNAtransposon	DNA/MuDR	VANDAL6
AT3TE92030	2	chromosome	DNAtransposon	DNA/MuDR	VANDAL6
AT3TE94195	2	chromosome	retrotransposon	LTR/Copia	ATCOPIA23
AT4TE42905	2	chromosome	retrotransposon	LTR/Copia	ATCOPIA74
AT5TE49755	2	PR	DNAtransposon	DNA/MuDR	VANDAL21
AT1TE21210	1	chromosome	retrotransposon	LTR/Copia	META1
AT1TE42190	1	chromosome	DNAtransposon	RC/Helitron	ATREP10D
AT1TE42705	1	PR	DNAtransposon	DNA/Harbinger	ATIS112A
AT1TE43225	1	PR	retrotransposon	LTR/Copia	ROMANIAT5
AT1TE59760	1	chromosome	retrotransposon	LTR/Copia	ATCOPIA30
AT1TE66645	1	chromosome	DNAtransposon	RC/Helitron	ATREP3
AT1TE71035	1	chromosome	DNAtransposon	RC/Helitron	ATREP5
AT1TE71040	1	chromosome	DNAtransposon	DNA/HAT	ATHATN5
AT1TE71045	1	chromosome	retrotransposon	LTR/Copia	ATCOPIA78
AT1TE72060	1	chromosome	retrotransposon	LTR/Copia	ATRE1
AT2TE03625	1	chromosome	retrotransposon	LTR/Gypsy	ATGP10
AT2TE05755	1	chromosome	DNAtransposon	DNA/MuDR	VANDAL21
AT2TE06390	1	chromosome	retrotransposon	LTR/Copia	ATCOPIA28
AT2TE06405	1	chromosome	retrotransposon	LTR/Copia	META1
AT2TE06955	1	chromosome	DNAtransposon	DNA/MuDR	VANDAL21
AT2TE07140	1	chromosome	DNAtransposon	DNA/MuDR	BRODYAGA1A
AT2TE07145	1	chromosome	retrotransposon	LTR/Copia	ATCOPIA95
AT2TE07175	1	chromosome	retrotransposon	LTR/Copia	ATCOPIA61
AT2TE41170	1	chromosome	DNAtransposon	DNA/Harbinger	ATIS112A
AT2TE72255	1	chromosome	retrotransposon	LTR/Copia	ATCOPIA21
AT2TE73320	1	chromosome	DNAtransposon	RC/Helitron	ATREP3
AT3TE30960	1	chromosome	Unknown	Unassigned	Unassigned
AT3TE30970	1	chromosome	Unknown	Unassigned	Unassigned
AT3TE30975	1	chromosome	Unknown	Unassigned	Unassigned
AT3TE59450	1	PR	retrotransposon	LTR/Gypsy	ATHILA8B
AT3TE60870	1	PR	retrotransposon	LTR/Gypsy	ATGP8
AT3TE64215	1	chromosome	DNAtransposon	RC/Helitron	ATREP5
AT3TE76010	1	chromosome	retrotransposon	LTR/Copia	META1
AT3TE76015	1	chromosome	retrotransposon	SINE	ATSINE4
AT4TE04415	1	chromosome	DNAtransposon	DNA/Harbinger	ATIS112A
AT4TE22180	1	chromosome	retrotransposon	LTR/Copia	META1
AT4TE30625	1	chromosome	retrotransposon	LINE/L1	ATLINEIII
AT4TE32060	1	chromosome	retrotransposon	LTR/Copia	META1
AT4TE32185	1	chromosome	retrotransposon	SINE	ATSINE2A
AT4TE34305	1	chromosome	retrotransposon	LTR/Copia	META1
AT5TE29250	1	chromosome	retrotransposon	LINE/L1	ATLINE1_6
AT5TE32430	1	chromosome	DNAtransposon	RC/Helitron	ATREP9
AT5TE34980	1	chromosome	Unknown	Unassigned	Unassigned
AT5TE35950	1	chromosome	DNAtransposon	RC/Helitron	HELITRONY1D
AT5TE37060	1	PR	DNAtransposon	RC/Helitron	HELITRONY3A
