# Supplementary material for: Heat stress-induced transposon activation correlates with 3D chromatin organization rearrangement in Arabidopsis
Source: Nat Commun. 2020 Apr 20;11:1886. doi: 10.1038/s41467-020-15809-5 (PMC7170881; doi:10.1038/s41467-020-15809-5)
Supplement: Supplementary file 9 — Supplementary Data 6 [file 41467_2020_15809_MOESM9_ESM.xlsx]

## Sheet: Sheet1
Supplementary Data 6. Primers used in this study
Name	Sequence (5'-3')	Function	References
AT2TE28025-F	TGCTACTTGATGACACTCGC	RT-qPCR for group 1 TEs	This study
AT2TE28025-R	ACCCGAGTCTAAGTGGGATG
AT3TE50595-F	AGGAGCAGCTTAGCTTGTC
AT3TE50595-R	GCTCACAAGAACAACAGCAAG
AT5TE47200-F	TTGTAGTGGAAGAGGAGCAG
AT5TE47200-R	GAACAACAGCAAGCTGCAGA
AT2TE15415-F	GCATTCGGGTCCTAATTAAAACTT
AT2TE15415-R	GAAACATTAGTTTAATCCCCACCC
AT2TE20870-F	ATGGCTGGGATGTCCAAAGG	RT-qPCR for group 2 TEs
AT2TE20870-R	CCAAACAAAGGCGTCAGGTG
AT3TE21700-F	GCTTCAACTACAAAAACAATC
AT3TE21700-R	GGTAGGTTTGGTGATTGAT
AT3TE48460-F	TGTTACACGACCCGACTTGG
AT3TE48460-R	TTGGATCACCAGCCCAATCC
AT1TE54835-F	GGAGCACTTCGGTTTGAGGA
AT1TE54835-R	CCACGCCGGAAACTGAAA
SDC-F	ACGTTCTCGCAAGCTCATTT	Q-PCR	Liu et al., PLoS Genet. 2014
SDC-R	GCCATTACCATCTTCCCAGA
QQS-F	GAAGACCAATAGAGAGCAGG		This study
QQS-R	CTTGCGACACCTGATGTAGA
H1.1-R	CCCTAAGGCGGCAGCGGAGA	Q-PCR	Rea et al., Plant J. 2012
H1.1-L	GCAGTGGCACGAGGAACGGG
H1.2-R	GTCTGTTGCTGCTGTTTCCA
H1.2-L	CCGGAGCCTTCTTAGTCACA
JP11701	TTGTCATTGATGTACTTCACTCTTTTTATC	KEE3/4 3C primer set1	Feng et al., Mol. Cell, 2014
JP11707	TAAAGATAATGAGAAATGATGGGAAAGTAG
JP11712	ATCTATCACCAAAACTCAGAGAAACTAATC
JP11717	ATGTTTTTATACTCGTGAACTTGAATTGAG
JP11696	TACCGTACCCACTTAAAACTATGTTCTG	KEE3/4 3C primer set2
JP11703	CTGCCTAGTTCTCAACTTATCTCCTCTTTA
JP11708	AGAGTATGTGGCCTAAGCTCTTTATAACAT
JP11714	CCATATTACAGCAATGATTATGATTTCAAG
