# Supplementary material for: Heat stress-induced transposon activation correlates with 3D chromatin organization rearrangement in Arabidopsis
Source: Nat Commun. 2020 Apr 20;11:1886. doi: 10.1038/s41467-020-15809-5 (PMC7170881; doi:10.1038/s41467-020-15809-5)
Supplement: Supplementary file 10 — Supplementary Data 7 [file 41467_2020_15809_MOESM10_ESM.xlsx]

## Sheet: Datasets in Heat
Supplementary Data 7. Summary of public datasets used in this study
Public available datasets from Plant Chromatin State Database (PCSD,http://systemsbiology.cau.edu.cn/chromstates/)
NO.	NameInWordMs	NcbiID	Description	Reference	Datasets
1	DNase-seq (Sullivan et al., 2014)	SRX391968	DNase-seq	Sullivan et al., 2014	http://systemsbiology.cau.edu.cn/chromstates/At_bwfile/DH-SRX391968.bw
2	H2A.W (Yelagandula et al., 2014)	SRX352374	H2A.W	Yelagandula et al., 2014	http://systemsbiology.cau.edu.cn/chromstates/At_bwfile/H2A.W-SRX352374.bw
3	H2A.X (Yelagandula et al., 2014)	SRX352375	H2A.X	Yelagandula et al., 2014	http://systemsbiology.cau.edu.cn/chromstates/At_bwfile/H2A.X-SRX352375.bw
4	H2A.Z (Yelagandula et al., 2014)	SRX352376	H2A.Z	Yelagandula et al., 2014	http://systemsbiology.cau.edu.cn/chromstates/At_bwfile/H2A.Z-SRX352376.bw
5	H3.1 (Stroud et al., 2012)	SRX113876	H3.1	Stroud et al., 2012	http://systemsbiology.cau.edu.cn/chromstates/At_bwfile/H3.1-SRX113876.bw
6	H3.3 (Stroud et al., 2012)	SRX113875	H3.3	Stroud et al., 2012	http://systemsbiology.cau.edu.cn/chromstates/At_bwfile/H3.3-SRX113875.bw
7	H3K9ac	SRX1469074	H3K9ac		http://systemsbiology.cau.edu.cn/chromstates/At_bwfile/H3K9ac-SRX1469074.bw
8	H3K14ac	SRX1469119	H3K14ac		http://systemsbiology.cau.edu.cn/chromstates/At_bwfile/H3K14ac-SRX1469119.bw
9	H4K16ac (Lu et al., 2015)	SRX1044778	H4K16ac	Lu et al., 2015	http://systemsbiology.cau.edu.cn/chromstates/At_bwfile/H4K16ac-SRX1044778.bw
10	H3K23ac (Stroud et al., 2014)	SRX361928	H3K23ac	Stroud et al., 2014	http://systemsbiology.cau.edu.cn/chromstates/At_bwfile/H3K23ac-SRX361928.bw
11	H3K27ac	SRX648276	H3K27ac		http://systemsbiology.cau.edu.cn/chromstates/At_bwfile/H3K27ac-SRX648276.bw
12	H3K36ac (Mahrez et al., 2016)	SRX1426149	H3K36ac	Mahrez et al., 2016	http://systemsbiology.cau.edu.cn/chromstates/At_bwfile/H3K36ac-SRX1426149.bw
13	H3K56ac (Bewick et al., 2016)	SRX1518745	H3K56ac	Bewick et al., 2016	http://systemsbiology.cau.edu.cn/chromstates/At_bwfile/H3K56ac-SRX1518745.bw
14	H3K4me1 (Inagaki et al., 2017)	DRX066755	H3K4me1	Inagaki et al., 2017	http://systemsbiology.cau.edu.cn/chromstates/At_bwfile/H3K4me1-DRX066755.bw
15	H3K4me2 (Inagaki et al., 2017)	DRX066756	H3K4me2	Inagaki et al., 2017	http://systemsbiology.cau.edu.cn/chromstates/At_bwfile/H3K4me2-DRX066756.bw
16	H3K4me3 (Inagaki et al., 2017)	DRX066757	H3K4me3	Inagaki et al., 2017	http://systemsbiology.cau.edu.cn/chromstates/At_bwfile/H3K4me3-DRX066757.bw
17	H3K36me3 (Bewick et al., 2016)	SRX1518744	H3K36me3	Bewick et al., 2016	http://systemsbiology.cau.edu.cn/chromstates/At_bwfile/H3K36me3-SRX1518744.bw
18	H3K27me1 (Moreno‐Romero et al., 2016)	SRX905130	H3K27me1	Moreno‐Romero et al., 2016	http://systemsbiology.cau.edu.cn/chromstates/At_bwfile/H3K27me1-SRX905130.bw
19	H3K27me3 (Cui et al., 2016)	SRX853860	H3K27me3	Cui et al., 2016	http://systemsbiology.cau.edu.cn/chromstates/At_bwfile/H3K27me3-SRX853860.bw
20	H3K9me2 (Cui et al., 2016)	SRX1526953	H3K9me2	Cui et al., 2016	http://systemsbiology.cau.edu.cn/chromstates/At_bwfile/H3K9me2-SRX1526953.bw
Public available datasets from Gene Expression Omnibus (GEO) and Sequence Read Archive (SRA)
1	H1.1 (ChAP-Seq)	GSM3465907	H1.1	Choi et al., 2019	ftp://ftp.ncbi.nlm.nih.gov/geo/samples/GSM3465nnn/GSM3465907/suppl/GSM3465907_col.H1.1.w50.bw
2	H1.2 (ChAP-Seq)	GSM3465908	H1.2	Choi et al., 2019	ftp://ftp.ncbi.nlm.nih.gov/geo/samples/GSM3465nnn/GSM3465908/suppl/GSM3465908_col.H1.2.w50.bw
3	MNase-Seq	GSE113556	MNase-Seq	Rutowicz et al., 2019	ftp://ftp.ncbi.nlm.nih.gov/geo/series/GSE113nnn/GSE113556/suppl/GSE113556_wt_75.Fnor.smooth.nuclear.qnor.wig.gz
