# Supplementary material for: Heat stress-induced transposon activation correlates with 3D chromatin organization rearrangement in Arabidopsis
Source: Nat Commun. 2020 Apr 20;11:1886. doi: 10.1038/s41467-020-15809-5 (PMC7170881; doi:10.1038/s41467-020-15809-5)
Supplement: Supplementary file 11 — Source Data [file 41467_2020_15809_MOESM11_ESM.xlsx]

## Sheet: Fig. 2b
Fig. 2b
Relative expression levels of TEs
	Group1
	AT2TE15415						AT2TE28025
	group	replicate 1	replicate 2	replicate 3	average		group	replicate 1	replicate 2	replicate 3	average
	Control	0.96984	0.804156	1.28221	1.01874		Control	1.25465	0.800559	0.92621	0.993806
	Heat	4599.67	4281.53	4402.55	4427.92		Heat	1526.09	2367.45	1255.5	1716.35
	Recovery	18.3646	19.5074	15.8421	17.9047		Recovery	14.1537	8.99138	9.29184	10.8123
	AT3TE50595						AT5TE47200
	group	replicate 1	replicate 2	replicate 3	average		group	replicate 1	replicate 2	replicate 3	average
	Control	0.99252	1.00708	1.00045	1.00002		Control	1.55659	0.625711	1.02672	1.06967
	Heat	3585.68	3710.54	3670.28	3655.5		Heat	11364.4	9501.99	10309.9	10392.1
	Recovery	5.16451	10.2133	7.55276	7.64352		Recovery	16.5973	9.52966	2.32513	9.48403
	Group2
	AT1TE54835						AT2TE20870
	group	replicate 1	replicate 2	replicate 3	average		group	replicate 1	replicate 2	replicate 3	average
	Control	1.06769	1.05402	0.888598	1.00344		Control	1.04537	1.06306	0.899862	1.00276
	Heat	3.02975	2.78267	2.94179	2.91807		Heat	2.97534	2.77562	3.01311	2.92135
	Recovery	2.64291	3.21432	3.03557	2.96426		Recovery	2.26575	2.51874	2.421	2.40183
	AT3TE21700						AT3TE48460
	group	replicate 1	replicate 2	replicate 3	average		group	replicate 1	replicate 2	replicate 3	average
	Control	1.00649	1.06173	0.935786	1.00134		Control	1.02266	1.0896	0.897436	1.00323
	Heat	8.6466	8.3442	9.44854	8.81311		Heat	5.44229	5.68494	5.20306	5.44343
	Recovery	6.27974	6.51239	6.75861	6.51692		Recovery	5.05773	5.09376	5.38963	5.18037

## Sheet: Fig. 2c
Fig. 2c
Density value for heatmap in Figure. 2c					P value for heatmap in Figure. 2c
	Heat-activated TE (All)	Heat-activated TE (Group1)	Heat-activated TE (Group2)		Group	group1	group2	p-value
H2A.W	0.657434	0.729837			H2A.W	Total TE	Heat-activated TE	6.79497e-39
H2A.X	0.235825	0.230786	0.271843		H2A.W	Total TE	Heat-activated TE Group1	2.16642e-43
H2A.Z	0.321689	0.219288	0.903532		H2A.W	Total TE	Heat-activated TE Group2	0.756471
H3.1	1.20717	1.23818	0.959884		H2A.X	Total TE	Heat-activated TE	1.09559e-26
H3.3	0.954409	0.87378	1.43372		H2A.X	Total TE	Heat-activated TE Group1	2.11127e-22
H3K14ac		-0.0690716	0.369681		H2A.X	Total TE	Heat-activated TE Group2	5.51515e-06
H3K23ac	0.420945	0.359784	0.800488		H2A.Z	Total TE	Heat-activated TE	9.57605e-06
H3K27ac	-0.0589029	-0.105573	0.240667		H2A.Z	Total TE	Heat-activated TE Group1	0.00212122
H3K27me1	1.41855	1.4952	0.662318		H2A.Z	Total TE	Heat-activated TE Group2	7.73091e-06
H3K27me3					H3.1	Total TE	Heat-activated TE	2.26462e-86
H3K36ac	0.484861	0.374197	1.10183		H3.1	Total TE	Heat-activated TE Group1	2.32409e-80
H3K36me3	0.424673	0.282264	1.17439		H3.1	Total TE	Heat-activated TE Group2	3.14472e-08
H3K4me1	0.796108	0.655828	1.53748		H3.3	Total TE	Heat-activated TE	1.20912e-74
H3K4me2	1.02787		1.97721		H3.3	Total TE	Heat-activated TE Group1	2.88148e-63
H3K4me3	0.737444	0.579375	1.54675		H3.3	Total TE	Heat-activated TE Group2	1.67123e-13
H3K56ac	0.457274		1.49996		H3K14ac	Total TE	Heat-activated TE	0.0518421
H3K9ac	-0.352033	-0.443392			H3K14ac	Total TE	Heat-activated TE Group1	0.00189829
H3K9me2	0.906565	0.974244	0.197863		H3K14ac	Total TE	Heat-activated TE Group2	0.0053268
H4K16ac		0.0113594	1.09977		H3K23ac	Total TE	Heat-activated TE	1.50378e-43
					H3K23ac	Total TE	Heat-activated TE Group1	3.41694e-33
					H3K23ac	Total TE	Heat-activated TE Group2	6.64059e-14
					H3K27ac	Total TE	Heat-activated TE	0.00269958
					H3K27ac	Total TE	Heat-activated TE Group1	5.56449e-05
					H3K27ac	Total TE	Heat-activated TE Group2	0.0250989
					H3K27me1	Total TE	Heat-activated TE	5.28063e-71
					H3K27me1	Total TE	Heat-activated TE Group1	7.10181e-69
					H3K27me1	Total TE	Heat-activated TE Group2	6.93441e-05
					H3K27me3	Total TE	Heat-activated TE	0.0931502
					H3K27me3	Total TE	Heat-activated TE Group1	0.120792
					H3K27me3	Total TE	Heat-activated TE Group2	0.514432
					H3K36ac	Total TE	Heat-activated TE	1.32371e-31
					H3K36ac	Total TE	Heat-activated TE Group1	1.20115e-25
					H3K36ac	Total TE	Heat-activated TE Group2	4.78285e-08
					H3K36me3	Total TE	Heat-activated TE	8.31474e-16
					H3K36me3	Total TE	Heat-activated TE Group1	1.99367e-10
					H3K36me3	Total TE	Heat-activated TE Group2	1.5467e-09
					H3K4me1	Total TE	Heat-activated TE	1.52327e-44
					H3K4me1	Total TE	Heat-activated TE Group1	1.52904e-34
					H3K4me1	Total TE	Heat-activated TE Group2	3.29391e-13
					H3K4me2	Total TE	Heat-activated TE	0.000194387
					H3K4me2	Total TE	Heat-activated TE Group1	0.0770981
					H3K4me2	Total TE	Heat-activated TE Group2	2.21913e-09
					H3K4me3	Total TE	Heat-activated TE	5.66493e-23
					H3K4me3	Total TE	Heat-activated TE Group1	1.24558e-15
					H3K4me3	Total TE	Heat-activated TE Group2	6.66981e-12
					H3K56ac	Total TE	Heat-activated TE	0.00234728
					H3K56ac	Total TE	Heat-activated TE Group1	0.194185
					H3K56ac	Total TE	Heat-activated TE Group2	1.3256e-07
					H3K9ac	Total TE	Heat-activated TE	3.37942e-28
					H3K9ac	Total TE	Heat-activated TE Group1	4.19602e-32
					H3K9ac	Total TE	Heat-activated TE Group2	0.91636
					H3K9me2	Total TE	Heat-activated TE	4.62896e-46
					H3K9me2	Total TE	Heat-activated TE Group1	2.44853e-46
					H3K9me2	Total TE	Heat-activated TE Group2	0.0179206
					H4K16ac	Total TE	Heat-activated TE	0.103163
					H4K16ac	Total TE	Heat-activated TE Group1	0.000895062
					H4K16ac	Total TE	Heat-activated TE Group2	1.87049e-05

## Sheet: Fig. 4a, d
Fig. 4a, d
Control PC1 values					Heat PC1 values
Chromosome	Start	End	PC1		Chromosome	Start	End	PC1
Chr1	1	20001	0.00401092		Chr1	1	20001	0.0483628
Chr1	20001	40001	0.0599247		Chr1	20001	40001	0.0848901
Chr1	40001	60001	0.0568244		Chr1	40001	60001	0.0863775
Chr1	60001	80001	0.0597155		Chr1	60001	80001	0.0675553
Chr1	80001	100001	0.0365362		Chr1	80001	100001	0.104634
Chr1	100001	120001	0.0264273		Chr1	100001	120001	0.139328
Chr1	120001	140001	0.0033365		Chr1	120001	140001	0.158189
Chr1	140001	160001	0.0183217		Chr1	140001	160001	0.166704
Chr1	160001	180001	0.0279975		Chr1	160001	180001	0.168211
Chr1	180001	200001	0.061		Chr1	180001	200001	0.194333
Chr1	200001	220001	0.110084		Chr1	200001	220001	0.19054
Chr1	220001	240001	0.114097		Chr1	220001	240001	0.207006
Chr1	240001	260001	0.148513		Chr1	240001	260001	0.266301
Chr1	260001	280001	0.141821		Chr1	260001	280001	0.299879
Chr1	280001	300001	0.160933		Chr1	280001	300001	0.308038
Chr1	300001	320001	0.140422		Chr1	300001	320001	0.282278
Chr1	320001	340001	0.172189		Chr1	320001	340001	0.260567
Chr1	340001	360001	0.190258		Chr1	340001	360001	0.244709
Chr1	360001	380001	0.209714		Chr1	360001	380001	0.262622
Chr1	380001	400001	0.201291		Chr1	380001	400001	0.31174
Chr1	400001	420001	0.199195		Chr1	400001	420001	0.31966
Chr1	420001	440001	0.204563		Chr1	420001	440001	0.32555
Chr1	440001	460001	0.213417		Chr1	440001	460001	0.320686
Chr1	460001	480001	0.214101		Chr1	460001	480001	0.336107
Chr1	480001	500001	0.221161		Chr1	480001	500001	0.31171
Chr1	500001	520001	0.227577		Chr1	500001	520001	0.312919
Chr1	520001	540001	0.22449		Chr1	520001	540001	0.286866
Chr1	540001	560001	0.24574		Chr1	540001	560001	0.267928
Chr1	560001	580001	0.231122		Chr1	560001	580001	0.285019
Chr1	580001	600001	0.234973		Chr1	580001	600001	0.314957
Chr1	600001	620001	0.260039		Chr1	600001	620001	0.369188
Chr1	620001	640001	0.272823		Chr1	620001	640001	0.32962
Chr1	640001	660001	0.267033		Chr1	640001	660001	0.304348
Chr1	660001	680001	0.239649		Chr1	660001	680001	0.259023
Chr1	680001	700001	0.230939		Chr1	680001	700001	0.294036
Chr1	700001	720001	0.243453		Chr1	700001	720001	0.30988
Chr1	720001	740001	0.253289		Chr1	720001	740001	0.322591
Chr1	740001	760001	0.272807		Chr1	740001	760001	0.329888
Chr1	760001	780001	0.273615		Chr1	760001	780001	0.315124
Chr1	780001	800001	0.280149		Chr1	780001	800001	0.301284
Chr1	800001	820001	0.260451		Chr1	800001	820001	0.313145
Chr1	820001	840001	0.257001		Chr1	820001	840001	0.355589
Chr1	840001	860001	0.251807		Chr1	840001	860001	0.371277
Chr1	860001	880001	0.257527		Chr1	860001	880001	0.372391
Chr1	880001	900001	0.261188		Chr1	880001	900001	0.339741
Chr1	900001	920001	0.281407		Chr1	900001	920001	0.345429
Chr1	920001	940001	0.295901		Chr1	920001	940001	0.375398
Chr1	940001	960001	0.29721		Chr1	940001	960001	0.374405
Chr1	960001	980001	0.303431		Chr1	960001	980001	0.403098
Chr1	980001	1000001	0.320977		Chr1	980001	1000001	0.390376
Chr1	1000001	1020001	0.315822		Chr1	1000001	1020001	0.411008
Chr1	1020001	1040001	0.303828		Chr1	1020001	1040001	0.408869
Chr1	1040001	1060001	0.285278		Chr1	1040001	1060001	0.41054
Chr1	1060001	1080001	0.268856		Chr1	1060001	1080001	0.406019
Chr1	1080001	1100001	0.263136		Chr1	1080001	1100001	0.401685
Chr1	1100001	1120001	0.28791		Chr1	1100001	1120001	0.357526
Chr1	1120001	1140001	0.309924		Chr1	1120001	1140001	0.388736
Chr1	1140001	1160001	0.297868		Chr1	1140001	1160001	0.377955
Chr1	1160001	1180001	0.313135		Chr1	1160001	1180001	0.413875
Chr1	1180001	1200001	0.331151		Chr1	1180001	1200001	0.400738
Chr1	1200001	1220001	0.347983		Chr1	1200001	1220001	0.408449
Chr1	1220001	1240001	0.327474		Chr1	1220001	1240001	0.43685
Chr1	1240001	1260001	0.279566		Chr1	1240001	1260001	0.430462
Chr1	1260001	1280001	0.27826		Chr1	1260001	1280001	0.415013
Chr1	1280001	1300001	0.342369		Chr1	1280001	1300001	0.412077
Chr1	1300001	1320001	0.385268		Chr1	1300001	1320001	0.476554
Chr1	1320001	1340001	0.379226		Chr1	1320001	1340001	0.556534
Chr1	1340001	1360001	0.377165		Chr1	1340001	1360001	0.568124
Chr1	1360001	1380001	0.365411		Chr1	1360001	1380001	0.574447
Chr1	1380001	1400001	0.38331		Chr1	1380001	1400001	0.515503
Chr1	1400001	1420001	0.40989		Chr1	1400001	1420001	0.51033
Chr1	1420001	1440001	0.394921		Chr1	1420001	1440001	0.478876
Chr1	1440001	1460001	0.361586		Chr1	1440001	1460001	0.476879
Chr1	1460001	1480001	0.38925		Chr1	1460001	1480001	0.483658
Chr1	1480001	1500001	0.369531		Chr1	1480001	1500001	0.467987
Chr1	1500001	1520001	0.384485		Chr1	1500001	1520001	0.452306
Chr1	1520001	1540001	0.323236		Chr1	1520001	1540001	0.386755
Chr1	1540001	1560001	0.306571		Chr1	1540001	1560001	0.377724
Chr1	1560001	1580001	0.308963		Chr1	1560001	1580001	0.404812
Chr1	1580001	1600001	0.319291		Chr1	1580001	1600001	0.409224
Chr1	1600001	1620001	0.268585		Chr1	1600001	1620001	0.442908
Chr1	1620001	1640001	0.236311		Chr1	1620001	1640001	0.409193
Chr1	1640001	1660001	0.328878		Chr1	1640001	1660001	0.428343
Chr1	1660001	1680001	0.353137		Chr1	1660001	1680001	0.415073
Chr1	1680001	1700001	0.408349		Chr1	1680001	1700001	0.443152
Chr1	1700001	1720001	0.397482		Chr1	1700001	1720001	0.427175
Chr1	1720001	1740001	0.425435		Chr1	1720001	1740001	0.498893
Chr1	1740001	1760001	0.407033		Chr1	1740001	1760001	0.527142
Chr1	1760001	1780001	0.411526		Chr1	1760001	1780001	0.559661
Chr1	1780001	1800001	0.482822		Chr1	1780001	1800001	0.556313
Chr1	1800001	1820001	0.517403		Chr1	1800001	1820001	0.521395
Chr1	1820001	1840001	0.467889		Chr1	1820001	1840001	0.493285
Chr1	1840001	1860001	0.44632		Chr1	1840001	1860001	0.468486
Chr1	1860001	1880001	0.403587		Chr1	1860001	1880001	0.451752
Chr1	1880001	1900001	0.450965		Chr1	1880001	1900001	0.489919
Chr1	1900001	1920001	0.478299		Chr1	1900001	1920001	0.542182
Chr1	1920001	1940001	0.450519		Chr1	1920001	1940001	0.505426
Chr1	1940001	1960001	0.458329		Chr1	1940001	1960001	0.518099
Chr1	1960001	1980001	0.465789		Chr1	1960001	1980001	0.533876
Chr1	1980001	2000001	0.504302		Chr1	1980001	2000001	0.607185
Chr1	2000001	2020001	0.520243		Chr1	2000001	2020001	0.626744
Chr1	2020001	2040001	0.528075		Chr1	2020001	2040001	0.640833
Chr1	2040001	2060001	0.529998		Chr1	2040001	2060001	0.617543
Chr1	2060001	2080001	0.530951		Chr1	2060001	2080001	0.592885
Chr1	2080001	2100001	0.510452		Chr1	2080001	2100001	0.587087
Chr1	2100001	2120001	0.539688		Chr1	2100001	2120001	0.615655
Chr1	2120001	2140001	0.514331		Chr1	2120001	2140001	0.611491
Chr1	2140001	2160001	0.518513		Chr1	2140001	2160001	0.622562
Chr1	2160001	2180001	0.479418		Chr1	2160001	2180001	0.602435
Chr1	2180001	2200001	0.478087		Chr1	2180001	2200001	0.630023
Chr1	2200001	2220001	0.487946		Chr1	2200001	2220001	0.640884
Chr1	2220001	2240001	0.518569		Chr1	2220001	2240001	0.67049
Chr1	2240001	2260001	0.503439		Chr1	2240001	2260001	0.659285
Chr1	2260001	2280001	0.509254		Chr1	2260001	2280001	0.64674
Chr1	2280001	2300001	0.51665		Chr1	2280001	2300001	0.637579
Chr1	2300001	2320001	0.510036		Chr1	2300001	2320001	0.634815
Chr1	2320001	2340001	0.487454		Chr1	2320001	2340001	0.64567
Chr1	2340001	2360001	0.48289		Chr1	2340001	2360001	0.628379
Chr1	2360001	2380001	0.511636		Chr1	2360001	2380001	0.626928
Chr1	2380001	2400001	0.572074		Chr1	2380001	2400001	0.665651
Chr1	2400001	2420001	0.568474		Chr1	2400001	2420001	0.664542
Chr1	2420001	2440001	0.568389		Chr1	2420001	2440001	0.679752
Chr1	2440001	2460001	0.527054		Chr1	2440001	2460001	0.649589
Chr1	2460001	2480001	0.529791		Chr1	2460001	2480001	0.636131
Chr1	2480001	2500001	0.495314		Chr1	2480001	2500001	0.647854
Chr1	2500001	2520001	0.445628		Chr1	2500001	2520001	0.638639
Chr1	2520001	2540001	0.363636		Chr1	2520001	2540001	0.614134
Chr1	2540001	2560001	0.354777		Chr1	2540001	2560001	0.58834
Chr1	2560001	2580001	0.301984		Chr1	2560001	2580001	0.557935
Chr1	2580001	2600001	0.281646		Chr1	2580001	2600001	0.562559
Chr1	2600001	2620001	0.341445		Chr1	2600001	2620001	0.552999
Chr1	2620001	2640001	0.376934		Chr1	2620001	2640001	0.582451
Chr1	2640001	2660001	0.416808		Chr1	2640001	2660001	0.576189
Chr1	2660001	2680001	0.411896		Chr1	2660001	2680001	0.553373
Chr1	2680001	2700001	0.406665		Chr1	2680001	2700001	0.604185
Chr1	2700001	2720001	0.403524		Chr1	2700001	2720001	0.583762
Chr1	2720001	2740001	0.403012		Chr1	2720001	2740001	0.576109
Chr1	2740001	2760001	0.39705		Chr1	2740001	2760001	0.460529
Chr1	2760001	2780001	0.362805		Chr1	2760001	2780001	0.411795
Chr1	2780001	2800001	0.258616		Chr1	2780001	2800001	0.349344
Chr1	2800001	2820001	0.240725		Chr1	2800001	2820001	0.371417
Chr1	2820001	2840001	0.275747		Chr1	2820001	2840001	0.457127
Chr1	2840001	2860001	0.311406		Chr1	2840001	2860001	0.429364
Chr1	2860001	2880001	0.340248		Chr1	2860001	2880001	0.483709
Chr1	2880001	2900001	0.421212		Chr1	2880001	2900001	0.549437
Chr1	2900001	2920001	0.453114		Chr1	2900001	2920001	0.574434
Chr1	2920001	2940001	0.508559		Chr1	2920001	2940001	0.623051
Chr1	2940001	2960001	0.564277		Chr1	2940001	2960001	0.692365
Chr1	2960001	2980001	0.568026		Chr1	2960001	2980001	0.735855
Chr1	2980001	3000001	0.605975		Chr1	2980001	3000001	0.764881
Chr1	3000001	3020001	0.616904		Chr1	3000001	3020001	0.718005
Chr1	3020001	3040001	0.669537		Chr1	3020001	3040001	0.717442
Chr1	3040001	3060001	0.649468		Chr1	3040001	3060001	0.678232
Chr1	3060001	3080001	0.641289		Chr1	3060001	3080001	0.683901
Chr1	3080001	3100001	0.616031		Chr1	3080001	3100001	0.711058
Chr1	3100001	3120001	0.628598		Chr1	3100001	3120001	0.753137
Chr1	3120001	3140001	0.616618		Chr1	3120001	3140001	0.762738
Chr1	3140001	3160001	0.634859		Chr1	3140001	3160001	0.753625
Chr1	3160001	3180001	0.627321		Chr1	3160001	3180001	0.708237
Chr1	3180001	3200001	0.632623		Chr1	3180001	3200001	0.707764
Chr1	3200001	3220001	0.605397		Chr1	3200001	3220001	0.7217
Chr1	3220001	3240001	0.572173		Chr1	3220001	3240001	0.672339
Chr1	3240001	3260001	0.563737		Chr1	3240001	3260001	0.686989
Chr1	3260001	3280001	0.547219		Chr1	3260001	3280001	0.674003
Chr1	3280001	3300001	0.610197		Chr1	3280001	3300001	0.677057
Chr1	3300001	3320001	0.619923		Chr1	3300001	3320001	0.654277
Chr1	3320001	3340001	0.627995		Chr1	3320001	3340001	0.675156
Chr1	3340001	3360001	0.644028		Chr1	3340001	3360001	0.698299
Chr1	3360001	3380001	0.633257		Chr1	3360001	3380001	0.751552
Chr1	3380001	3400001	0.637223		Chr1	3380001	3400001	0.733283
Chr1	3400001	3420001	0.630091		Chr1	3400001	3420001	0.724094
Chr1	3420001	3440001	0.57348		Chr1	3420001	3440001	0.679714
Chr1	3440001	3460001	0.61439		Chr1	3440001	3460001	0.72171
Chr1	3460001	3480001	0.61071		Chr1	3460001	3480001	0.664006
Chr1	3480001	3500001	0.638338		Chr1	3480001	3500001	0.676613
Chr1	3500001	3520001	0.621707		Chr1	3500001	3520001	0.679745
Chr1	3520001	3540001	0.614183		Chr1	3520001	3540001	0.669432
Chr1	3540001	3560001	0.57821		Chr1	3540001	3560001	0.643071
Chr1	3560001	3580001	0.575199		Chr1	3560001	3580001	0.647125
Chr1	3580001	3600001	0.597287		Chr1	3580001	3600001	0.69472
Chr1	3600001	3620001	0.61154		Chr1	3600001	3620001	0.669223
Chr1	3620001	3640001	0.62757		Chr1	3620001	3640001	0.693746
Chr1	3640001	3660001	0.635112		Chr1	3640001	3660001	0.701241
Chr1	3660001	3680001	0.592771		Chr1	3660001	3680001	0.659454
Chr1	3680001	3700001	0.549474		Chr1	3680001	3700001	0.607274
Chr1	3700001	3720001	0.528066		Chr1	3700001	3720001	0.541824
Chr1	3720001	3740001	0.55404		Chr1	3720001	3740001	0.507625
Chr1	3740001	3760001	0.542757		Chr1	3740001	3760001	0.462272
Chr1	3760001	3780001	0.528381		Chr1	3760001	3780001	0.466633
Chr1	3780001	3800001	0.519667		Chr1	3780001	3800001	0.493916
Chr1	3800001	3820001	0.549738		Chr1	3800001	3820001	0.534214
Chr1	3820001	3840001	0.551495		Chr1	3820001	3840001	0.580175
Chr1	3840001	3860001	0.487655		Chr1	3840001	3860001	0.47984
Chr1	3860001	3880001	0.46501		Chr1	3860001	3880001	0.394727
Chr1	3880001	3900001	0.50249		Chr1	3880001	3900001	0.445414
Chr1	3900001	3920001	0.56165		Chr1	3900001	3920001	0.4933
Chr1	3920001	3940001	0.618772		Chr1	3920001	3940001	0.571176
Chr1	3940001	3960001	0.632379		Chr1	3940001	3960001	0.604128
Chr1	3960001	3980001	0.696043		Chr1	3960001	3980001	0.664715
Chr1	3980001	4000001	0.712168		Chr1	3980001	4000001	0.696263
Chr1	4000001	4020001	0.725271		Chr1	4000001	4020001	0.701147
Chr1	4020001	4040001	0.708301		Chr1	4020001	4040001	0.712384
Chr1	4040001	4060001	0.650753		Chr1	4040001	4060001	0.687375
Chr1	4060001	4080001	0.536907		Chr1	4060001	4080001	0.63977
Chr1	4080001	4100001	0.458907		Chr1	4080001	4100001	0.559004
Chr1	4100001	4120001	0.480737		Chr1	4100001	4120001	0.511152
Chr1	4120001	4140001	0.584262		Chr1	4120001	4140001	0.594061
Chr1	4140001	4160001	0.623082		Chr1	4140001	4160001	0.607033
Chr1	4160001	4180001	0.703068		Chr1	4160001	4180001	0.658247
Chr1	4180001	4200001	0.686532		Chr1	4180001	4200001	0.643432
Chr1	4200001	4220001	0.688127		Chr1	4200001	4220001	0.713675
Chr1	4220001	4240001	0.688086		Chr1	4220001	4240001	0.715944
Chr1	4240001	4260001	0.701842		Chr1	4240001	4260001	0.745242
Chr1	4260001	4280001	0.704548		Chr1	4260001	4280001	0.74876
Chr1	4280001	4300001	0.675493		Chr1	4280001	4300001	0.739918
Chr1	4300001	4320001	0.623114		Chr1	4300001	4320001	0.709468
Chr1	4320001	4340001	0.650461		Chr1	4320001	4340001	0.72309
Chr1	4340001	4360001	0.675915		Chr1	4340001	4360001	0.784568
Chr1	4360001	4380001	0.674705		Chr1	4360001	4380001	0.779136
Chr1	4380001	4400001	0.624134		Chr1	4380001	4400001	0.721222
Chr1	4400001	4420001	0.612685		Chr1	4400001	4420001	0.71127
Chr1	4420001	4440001	0.669788		Chr1	4420001	4440001	0.723939
Chr1	4440001	4460001	0.745847		Chr1	4440001	4460001	0.77215
Chr1	4460001	4480001	0.731859		Chr1	4460001	4480001	0.798762
Chr1	4480001	4500001	0.71867		Chr1	4480001	4500001	0.80074
Chr1	4500001	4520001	0.675161		Chr1	4500001	4520001	0.790358
Chr1	4520001	4540001	0.616763		Chr1	4520001	4540001	0.745786
Chr1	4540001	4560001	0.591466		Chr1	4540001	4560001	0.732129
Chr1	4560001	4580001	0.542013		Chr1	4560001	4580001	0.645281
Chr1	4580001	4600001	0.513965		Chr1	4580001	4600001	0.621335
Chr1	4600001	4620001	0.473464		Chr1	4600001	4620001	0.628992
Chr1	4620001	4640001	0.404734		Chr1	4620001	4640001	0.621804
Chr1	4640001	4660001	0.211264		Chr1	4640001	4660001	0.472309
Chr1	4660001	4680001	0.150194		Chr1	4660001	4680001	0.284448
Chr1	4680001	4700001	0.282401		Chr1	4680001	4700001	0.380831
Chr1	4700001	4720001	0.487225		Chr1	4700001	4720001	0.500351
Chr1	4720001	4740001	0.638449		Chr1	4720001	4740001	0.668464
Chr1	4740001	4760001	0.671718		Chr1	4740001	4760001	0.715871
Chr1	4760001	4780001	0.668569		Chr1	4760001	4780001	0.722046
Chr1	4780001	4800001	0.680686		Chr1	4780001	4800001	0.757915
Chr1	4800001	4820001	0.699282		Chr1	4800001	4820001	0.773749
Chr1	4820001	4840001	0.709166		Chr1	4820001	4840001	0.794138
Chr1	4840001	4860001	0.708571		Chr1	4840001	4860001	0.777037
Chr1	4860001	4880001	0.694979		Chr1	4860001	4880001	0.764486
Chr1	4880001	4900001	0.675807		Chr1	4880001	4900001	0.758454
Chr1	4900001	4920001	0.663736		Chr1	4900001	4920001	0.797717
Chr1	4920001	4940001	0.678434		Chr1	4920001	4940001	0.769602
Chr1	4940001	4960001	0.680974		Chr1	4940001	4960001	0.793599
Chr1	4960001	4980001	0.656342		Chr1	4960001	4980001	0.775016
Chr1	4980001	5000001	0.636232		Chr1	4980001	5000001	0.732178
Chr1	5000001	5020001	0.638999		Chr1	5000001	5020001	0.732762
Chr1	5020001	5040001	0.650137		Chr1	5020001	5040001	0.755938
Chr1	5040001	5060001	0.634053		Chr1	5040001	5060001	0.769312
Chr1	5060001	5080001	0.619437		Chr1	5060001	5080001	0.77986
Chr1	5080001	5100001	0.596616		Chr1	5080001	5100001	0.790922
Chr1	5100001	5120001	0.605447		Chr1	5100001	5120001	0.784959
Chr1	5120001	5140001	0.576553		Chr1	5120001	5140001	0.773243
Chr1	5140001	5160001	0.602355		Chr1	5140001	5160001	0.760712
Chr1	5160001	5180001	0.582098		Chr1	5160001	5180001	0.760122
Chr1	5180001	5200001	0.565294		Chr1	5180001	5200001	0.761295
Chr1	5200001	5220001	0.543985		Chr1	5200001	5220001	0.73509
Chr1	5220001	5240001	0.515435		Chr1	5220001	5240001	0.724726
Chr1	5240001	5260001	0.4901		Chr1	5240001	5260001	0.734718
Chr1	5260001	5280001	0.494691		Chr1	5260001	5280001	0.764166
Chr1	5280001	5300001	0.526849		Chr1	5280001	5300001	0.794311
Chr1	5300001	5320001	0.567572		Chr1	5300001	5320001	0.796559
Chr1	5320001	5340001	0.59345		Chr1	5320001	5340001	0.761647
Chr1	5340001	5360001	0.600293		Chr1	5340001	5360001	0.762764
Chr1	5360001	5380001	0.608684		Chr1	5360001	5380001	0.73974
Chr1	5380001	5400001	0.637577		Chr1	5380001	5400001	0.783484
Chr1	5400001	5420001	0.593831		Chr1	5400001	5420001	0.779813
Chr1	5420001	5440001	0.557668		Chr1	5420001	5440001	0.771945
Chr1	5440001	5460001	0.510006		Chr1	5440001	5460001	0.763871
Chr1	5460001	5480001	0.484531		Chr1	5460001	5480001	0.728552
Chr1	5480001	5500001	0.510314		Chr1	5480001	5500001	0.73677
Chr1	5500001	5520001	0.561423		Chr1	5500001	5520001	0.732703
Chr1	5520001	5540001	0.56756		Chr1	5520001	5540001	0.729177
Chr1	5540001	5560001	0.559221		Chr1	5540001	5560001	0.717021
Chr1	5560001	5580001	0.568301		Chr1	5560001	5580001	0.708932
Chr1	5580001	5600001	0.629389		Chr1	5580001	5600001	0.713376
Chr1	5600001	5620001	0.657935		Chr1	5600001	5620001	0.725065
Chr1	5620001	5640001	0.645634		Chr1	5620001	5640001	0.712629
Chr1	5640001	5660001	0.618398		Chr1	5640001	5660001	0.693801
Chr1	5660001	5680001	0.594978		Chr1	5660001	5680001	0.665653
Chr1	5680001	5700001	0.521336		Chr1	5680001	5700001	0.604356
Chr1	5700001	5720001	0.511712		Chr1	5700001	5720001	0.65827
Chr1	5720001	5740001	0.511572		Chr1	5720001	5740001	0.702768
Chr1	5740001	5760001	0.586371		Chr1	5740001	5760001	0.710867
Chr1	5760001	5780001	0.584033		Chr1	5760001	5780001	0.676281
Chr1	5780001	5800001	0.519962		Chr1	5780001	5800001	0.573107
Chr1	5800001	5820001	0.315609		Chr1	5800001	5820001	0.41242
Chr1	5820001	5840001	0.415851		Chr1	5820001	5840001	0.499888
Chr1	5840001	5860001	0.582823		Chr1	5840001	5860001	0.64119
Chr1	5860001	5880001	0.610255		Chr1	5860001	5880001	0.687527
Chr1	5880001	5900001	0.583457		Chr1	5880001	5900001	0.70506
Chr1	5900001	5920001	0.586004		Chr1	5900001	5920001	0.694014
Chr1	5920001	5940001	0.559989		Chr1	5920001	5940001	0.714882
Chr1	5940001	5960001	0.53465		Chr1	5940001	5960001	0.700512
Chr1	5960001	5980001	0.529308		Chr1	5960001	5980001	0.692318
Chr1	5980001	6000001	0.570493		Chr1	5980001	6000001	0.661627
Chr1	6000001	6020001	0.584579		Chr1	6000001	6020001	0.690763
Chr1	6020001	6040001	0.541993		Chr1	6020001	6040001	0.714827
Chr1	6040001	6060001	0.540501		Chr1	6040001	6060001	0.748586
Chr1	6060001	6080001	0.568933		Chr1	6060001	6080001	0.757976
Chr1	6080001	6100001	0.587859		Chr1	6080001	6100001	0.734355
Chr1	6100001	6120001	0.602186		Chr1	6100001	6120001	0.705922
Chr1	6120001	6140001	0.586046		Chr1	6120001	6140001	0.721954
Chr1	6140001	6160001	0.629924		Chr1	6140001	6160001	0.73927
Chr1	6160001	6180001	0.61294		Chr1	6160001	6180001	0.742703
Chr1	6180001	6200001	0.583746		Chr1	6180001	6200001	0.70344
Chr1	6200001	6220001	0.558968		Chr1	6200001	6220001	0.679143
Chr1	6220001	6240001	0.595111		Chr1	6220001	6240001	0.710888
Chr1	6240001	6260001	0.607339		Chr1	6240001	6260001	0.691029
Chr1	6260001	6280001	0.570068		Chr1	6260001	6280001	0.706188
Chr1	6280001	6300001	0.576784		Chr1	6280001	6300001	0.767705
Chr1	6300001	6320001	0.586657		Chr1	6300001	6320001	0.794784
Chr1	6320001	6340001	0.587589		Chr1	6320001	6340001	0.780833
Chr1	6340001	6360001	0.586449		Chr1	6340001	6360001	0.735346
Chr1	6360001	6380001	0.588915		Chr1	6360001	6380001	0.733212
Chr1	6380001	6400001	0.605803		Chr1	6380001	6400001	0.728523
Chr1	6400001	6420001	0.617303		Chr1	6400001	6420001	0.710188
Chr1	6420001	6440001	0.646312		Chr1	6420001	6440001	0.69516
Chr1	6440001	6460001	0.644951		Chr1	6440001	6460001	0.723593
Chr1	6460001	6480001	0.679733		Chr1	6460001	6480001	0.767371
Chr1	6480001	6500001	0.688535		Chr1	6480001	6500001	0.801309
Chr1	6500001	6520001	0.681841		Chr1	6500001	6520001	0.789763
Chr1	6520001	6540001	0.62316		Chr1	6520001	6540001	0.7714
Chr1	6540001	6560001	0.627875		Chr1	6540001	6560001	0.73975
Chr1	6560001	6580001	0.589768		Chr1	6560001	6580001	0.693984
Chr1	6580001	6600001	0.598171		Chr1	6580001	6600001	0.69432
Chr1	6600001	6620001	0.597069		Chr1	6600001	6620001	0.673583
Chr1	6620001	6640001	0.598694		Chr1	6620001	6640001	0.697051
Chr1	6640001	6660001	0.580277		Chr1	6640001	6660001	0.683756
Chr1	6660001	6680001	0.611665		Chr1	6660001	6680001	0.728421
Chr1	6680001	6700001	0.615588		Chr1	6680001	6700001	0.72472
Chr1	6700001	6720001	0.645129		Chr1	6700001	6720001	0.749896
Chr1	6720001	6740001	0.615898		Chr1	6720001	6740001	0.717447
Chr1	6740001	6760001	0.639225		Chr1	6740001	6760001	0.747964
Chr1	6760001	6780001	0.614204		Chr1	6760001	6780001	0.72261
Chr1	6780001	6800001	0.651687		Chr1	6780001	6800001	0.756626
Chr1	6800001	6820001	0.64895		Chr1	6800001	6820001	0.762782
Chr1	6820001	6840001	0.63042		Chr1	6820001	6840001	0.767155
Chr1	6840001	6860001	0.597634		Chr1	6840001	6860001	0.749739
Chr1	6860001	6880001	0.569099		Chr1	6860001	6880001	0.749973
Chr1	6880001	6900001	0.539635		Chr1	6880001	6900001	0.727387
Chr1	6900001	6920001	0.520714		Chr1	6900001	6920001	0.754589
Chr1	6920001	6940001	0.517362		Chr1	6920001	6940001	0.745589
Chr1	6940001	6960001	0.539682		Chr1	6940001	6960001	0.747099
Chr1	6960001	6980001	0.549996		Chr1	6960001	6980001	0.73929
Chr1	6980001	7000001	0.534987		Chr1	6980001	7000001	0.723186
Chr1	7000001	7020001	0.553373		Chr1	7000001	7020001	0.706304
Chr1	7020001	7040001	0.556405		Chr1	7020001	7040001	0.714638
Chr1	7040001	7060001	0.533117		Chr1	7040001	7060001	0.664158
Chr1	7060001	7080001	0.52553		Chr1	7060001	7080001	0.655115
Chr1	7080001	7100001	0.553205		Chr1	7080001	7100001	0.695691
Chr1	7100001	7120001	0.583075		Chr1	7100001	7120001	0.745968
Chr1	7120001	7140001	0.628657		Chr1	7120001	7140001	0.75731
Chr1	7140001	7160001	0.644231		Chr1	7140001	7160001	0.748038
Chr1	7160001	7180001	0.64002		Chr1	7160001	7180001	0.728672
Chr1	7180001	7200001	0.610612		Chr1	7180001	7200001	0.6597
Chr1	7200001	7220001	0.616257		Chr1	7200001	7220001	0.609527
Chr1	7220001	7240001	0.665572		Chr1	7220001	7240001	0.658911
Chr1	7240001	7260001	0.674293		Chr1	7240001	7260001	0.662009
Chr1	7260001	7280001	0.611373		Chr1	7260001	7280001	0.633275
Chr1	7280001	7300001	0.621318		Chr1	7280001	7300001	0.647281
Chr1	7300001	7320001	0.635311		Chr1	7300001	7320001	0.625962
Chr1	7320001	7340001	0.65428		Chr1	7320001	7340001	0.618514
Chr1	7340001	7360001	0.61897		Chr1	7340001	7360001	0.614638
Chr1	7360001	7380001	0.591452		Chr1	7360001	7380001	0.595305
Chr1	7380001	7400001	0.644092		Chr1	7380001	7400001	0.60898
Chr1	7400001	7420001	0.609738		Chr1	7400001	7420001	0.56259
Chr1	7420001	7440001	0.607404		Chr1	7420001	7440001	0.59379
Chr1	7440001	7460001	0.625358		Chr1	7440001	7460001	0.599978
Chr1	7460001	7480001	0.705498		Chr1	7460001	7480001	0.688377
Chr1	7480001	7500001	0.71184		Chr1	7480001	7500001	0.730882
Chr1	7500001	7520001	0.73469		Chr1	7500001	7520001	0.723484
Chr1	7520001	7540001	0.731989		Chr1	7520001	7540001	0.697474
Chr1	7540001	7560001	0.734442		Chr1	7540001	7560001	0.703123
Chr1	7560001	7580001	0.703605		Chr1	7560001	7580001	0.706352
Chr1	7580001	7600001	0.708239		Chr1	7580001	7600001	0.717055
Chr1	7600001	7620001	0.718337		Chr1	7600001	7620001	0.687822
Chr1	7620001	7640001	0.756723		Chr1	7620001	7640001	0.681447
Chr1	7640001	7660001	0.646666		Chr1	7640001	7660001	0.446742
Chr1	7660001	7680001	0.466335		Chr1	7660001	7680001	0.227807
Chr1	7680001	7700001	0.119579		Chr1	7680001	7700001	-0.174981
Chr1	7700001	7720001	-0.277245		Chr1	7700001	7720001	-0.437139
Chr1	7720001	7740001	-0.58514		Chr1	7720001	7740001	-0.65794
Chr1	7740001	7760001	-0.580504		Chr1	7740001	7760001	-0.666977
Chr1	7760001	7780001	-0.543961		Chr1	7760001	7780001	-0.606537
Chr1	7780001	7800001	-0.490559		Chr1	7780001	7800001	-0.612455
Chr1	7800001	7820001	-0.147398		Chr1	7800001	7820001	-0.245906
Chr1	7820001	7840001	0.131039		Chr1	7820001	7840001	-0.0378278
Chr1	7840001	7860001	0.425044		Chr1	7840001	7860001	0.290595
Chr1	7860001	7880001	0.597345		Chr1	7860001	7880001	0.499242
Chr1	7880001	7900001	0.700916		Chr1	7880001	7900001	0.627973
Chr1	7900001	7920001	0.688166		Chr1	7900001	7920001	0.689184
Chr1	7920001	7940001	0.653585		Chr1	7920001	7940001	0.631806
Chr1	7940001	7960001	0.626109		Chr1	7940001	7960001	0.584883
Chr1	7960001	7980001	0.602203		Chr1	7960001	7980001	0.531349
Chr1	7980001	8000001	0.630098		Chr1	7980001	8000001	0.592401
Chr1	8000001	8020001	0.649957		Chr1	8000001	8020001	0.630424
Chr1	8020001	8040001	0.6407		Chr1	8020001	8040001	0.63189
Chr1	8040001	8060001	0.668464		Chr1	8040001	8060001	0.715162
Chr1	8060001	8080001	0.654046		Chr1	8060001	8080001	0.779624
Chr1	8080001	8100001	0.67585		Chr1	8080001	8100001	0.810692
Chr1	8100001	8120001	0.726957		Chr1	8100001	8120001	0.771281
Chr1	8120001	8140001	0.76521		Chr1	8120001	8140001	0.775407
Chr1	8140001	8160001	0.683928		Chr1	8140001	8160001	0.678015
Chr1	8160001	8180001	0.450048		Chr1	8160001	8180001	0.504114
Chr1	8180001	8200001	0.218846		Chr1	8180001	8200001	0.306319
Chr1	8200001	8220001	0.0102445		Chr1	8200001	8220001	0.0745302
Chr1	8220001	8240001	-0.190193		Chr1	8220001	8240001	-0.0951069
Chr1	8240001	8260001	-0.20051		Chr1	8240001	8260001	-0.156081
Chr1	8260001	8280001	-0.205914		Chr1	8260001	8280001	-0.262734
Chr1	8280001	8300001	-0.143543		Chr1	8280001	8300001	-0.342696
Chr1	8300001	8320001	-0.0517586		Chr1	8300001	8320001	-0.431444
Chr1	8320001	8340001	-0.295361		Chr1	8320001	8340001	-0.606521
Chr1	8340001	8360001	-0.763571		Chr1	8340001	8360001	-1.00164
Chr1	8360001	8380001	-1.0888		Chr1	8360001	8380001	-1.25579
Chr1	8380001	8400001	-0.769818		Chr1	8380001	8400001	-0.923014
Chr1	8400001	8420001	-0.26487		Chr1	8400001	8420001	-0.508973
Chr1	8420001	8440001	-0.247269		Chr1	8420001	8440001	-0.515946
Chr1	8440001	8460001	-0.435708		Chr1	8440001	8460001	-0.781718
Chr1	8460001	8480001	-0.758889		Chr1	8460001	8480001	-1.08742
Chr1	8480001	8500001	-0.628682		Chr1	8480001	8500001	-0.846063
Chr1	8500001	8520001	-0.0698672		Chr1	8500001	8520001	-0.395813
Chr1	8520001	8540001	0.414358		Chr1	8520001	8540001	0.170401
Chr1	8540001	8560001	0.587554		Chr1	8540001	8560001	0.387095
Chr1	8560001	8580001	0.553005		Chr1	8560001	8580001	0.460684
Chr1	8580001	8600001	0.414347		Chr1	8580001	8600001	0.385025
Chr1	8600001	8620001	0.360997		Chr1	8600001	8620001	0.364856
Chr1	8620001	8640001	0.168903		Chr1	8620001	8640001	0.226721
Chr1	8640001	8660001	0.113912		Chr1	8640001	8660001	0.130107
Chr1	8660001	8680001	0.238267		Chr1	8660001	8680001	0.160063
Chr1	8680001	8700001	0.403342		Chr1	8680001	8700001	0.234327
Chr1	8700001	8720001	0.454309		Chr1	8700001	8720001	0.186703
Chr1	8720001	8740001	0.355557		Chr1	8720001	8740001	0.113081
Chr1	8740001	8760001	0.250593		Chr1	8740001	8760001	0.0306644
Chr1	8760001	8780001	-0.0903754		Chr1	8760001	8780001	-0.372109
Chr1	8780001	8800001	-0.672257		Chr1	8780001	8800001	-1.11935
Chr1	8800001	8820001	-0.780586		Chr1	8820001	8840001	0.268213
Chr1	8820001	8840001	0.497264		Chr1	8840001	8860001	0.536594
Chr1	8840001	8860001	0.592509		Chr1	8860001	8880001	0.58391
Chr1	8860001	8880001	0.564938		Chr1	8880001	8900001	0.708287
Chr1	8880001	8900001	0.580257		Chr1	8900001	8920001	0.729358
Chr1	8900001	8920001	0.528807		Chr1	8920001	8940001	0.736056
Chr1	8920001	8940001	0.520545		Chr1	8940001	8960001	0.711373
Chr1	8940001	8960001	0.500686		Chr1	8960001	8980001	0.727965
Chr1	8960001	8980001	0.51411		Chr1	8980001	9000001	0.673648
Chr1	8980001	9000001	0.515657		Chr1	9000001	9020001	0.677053
Chr1	9000001	9020001	0.596719		Chr1	9020001	9040001	0.607873
Chr1	9020001	9040001	0.604059		Chr1	9040001	9060001	0.630002
Chr1	9040001	9060001	0.646795		Chr1	9060001	9080001	0.423371
Chr1	9060001	9080001	0.575153		Chr1	9080001	9100001	0.262623
Chr1	9080001	9100001	0.497538		Chr1	9100001	9120001	0.084817
Chr1	9100001	9120001	0.35166		Chr1	9120001	9140001	0.117788
Chr1	9120001	9140001	0.371667		Chr1	9140001	9160001	0.305638
Chr1	9140001	9160001	0.504328		Chr1	9160001	9180001	0.462501
Chr1	9160001	9180001	0.625608		Chr1	9180001	9200001	0.401337
Chr1	9180001	9200001	0.627183		Chr1	9200001	9220001	0.219228
Chr1	9200001	9220001	0.585507		Chr1	9220001	9240001	0.0472267
Chr1	9220001	9240001	0.476355		Chr1	9240001	9260001	-0.0280847
Chr1	9240001	9260001	0.353556		Chr1	9260001	9280001	-0.0126409
Chr1	9260001	9280001	0.381055		Chr1	9280001	9300001	-0.063348
Chr1	9280001	9300001	0.443475		Chr1	9300001	9320001	0.043355
Chr1	9300001	9320001	0.538355		Chr1	9320001	9340001	0.138109
Chr1	9320001	9340001	0.549589		Chr1	9340001	9360001	0.0635229
Chr1	9340001	9360001	0.479875		Chr1	9360001	9380001	0.0887983
Chr1	9360001	9380001	0.481861		Chr1	9380001	9400001	0.34803
Chr1	9380001	9400001	0.601978		Chr1	9400001	9420001	0.573927
Chr1	9400001	9420001	0.619664		Chr1	9420001	9440001	0.653185
Chr1	9420001	9440001	0.581237		Chr1	9440001	9460001	0.638422
Chr1	9440001	9460001	0.564955		Chr1	9460001	9480001	0.685243
Chr1	9460001	9480001	0.561876		Chr1	9480001	9500001	0.67847
Chr1	9480001	9500001	0.560148		Chr1	9500001	9520001	0.677538
Chr1	9500001	9520001	0.597182		Chr1	9520001	9540001	0.462643
Chr1	9520001	9540001	0.601361		Chr1	9540001	9560001	-0.0518269
Chr1	9540001	9560001	0.36203		Chr1	9560001	9580001	-0.808905
Chr1	9560001	9580001	-0.214223		Chr1	9580001	9600001	-0.802945
Chr1	9580001	9600001	-0.307195		Chr1	9600001	9620001	-0.529421
Chr1	9600001	9620001	-0.165875		Chr1	9620001	9640001	0.0566352
Chr1	9620001	9640001	0.320725		Chr1	9640001	9660001	0.373511
Chr1	9640001	9660001	0.465444		Chr1	9660001	9680001	0.488292
Chr1	9660001	9680001	0.516535		Chr1	9680001	9700001	0.398776
Chr1	9680001	9700001	0.475873		Chr1	9700001	9720001	0.483156
Chr1	9700001	9720001	0.534113		Chr1	9720001	9740001	0.489993
Chr1	9720001	9740001	0.574745		Chr1	9740001	9760001	0.497668
Chr1	9740001	9760001	0.613955		Chr1	9760001	9780001	0.0866056
Chr1	9760001	9780001	0.399982		Chr1	9780001	9800001	-0.112385
Chr1	9780001	9800001	0.204134		Chr1	9800001	9820001	-0.161533
Chr1	9800001	9820001	0.125561		Chr1	9820001	9840001	-0.116244
Chr1	9820001	9840001	0.175892		Chr1	9840001	9860001	0.0612389
Chr1	9840001	9860001	0.286762		Chr1	9860001	9880001	-0.0511174
Chr1	9860001	9880001	0.265009		Chr1	9880001	9900001	-0.299468
Chr1	9880001	9900001	0.0521214		Chr1	9900001	9920001	-0.439372
Chr1	9900001	9920001	0.0632253		Chr1	9920001	9940001	-0.0965778
Chr1	9920001	9940001	0.361487		Chr1	9940001	9960001	0.35663
Chr1	9940001	9960001	0.588949		Chr1	9960001	9980001	0.467854
Chr1	9960001	9980001	0.578753		Chr1	9980001	10000001	0.399616
Chr1	9980001	10000001	0.538903		Chr1	10000001	10020001	0.215046
Chr1	10000001	10020001	0.4172		Chr1	10020001	10040001	0.233074
Chr1	10020001	10040001	0.327853		Chr1	10040001	10060001	0.180762
Chr1	10040001	10060001	0.198384		Chr1	10060001	10080001	0.173724
Chr1	10060001	10080001	0.0696804		Chr1	10080001	10100001	-0.154088
Chr1	10080001	10100001	-0.244347		Chr1	10100001	10120001	-0.303871
Chr1	10100001	10120001	-0.368695		Chr1	10120001	10140001	-0.434611
Chr1	10120001	10140001	-0.504354		Chr1	10140001	10160001	-0.586844
Chr1	10140001	10160001	-0.603021		Chr1	10160001	10180001	-0.536121
Chr1	10160001	10180001	-0.540346		Chr1	10180001	10200001	-0.480577
Chr1	10180001	10200001	-0.377221		Chr1	10200001	10220001	-0.141611
Chr1	10200001	10220001	-0.0349914		Chr1	10220001	10240001	0.240275
Chr1	10220001	10240001	0.380925		Chr1	10240001	10260001	0.438425
Chr1	10240001	10260001	0.566647		Chr1	10260001	10280001	0.580781
Chr1	10260001	10280001	0.5723		Chr1	10280001	10300001	0.570723
Chr1	10280001	10300001	0.558485		Chr1	10300001	10320001	0.583026
Chr1	10300001	10320001	0.569803		Chr1	10320001	10340001	0.446562
Chr1	10320001	10340001	0.51058		Chr1	10340001	10360001	0.369438
Chr1	10340001	10360001	0.439091		Chr1	10360001	10380001	0.327497
Chr1	10360001	10380001	0.420433		Chr1	10380001	10400001	0.34099
Chr1	10380001	10400001	0.33682		Chr1	10400001	10420001	0.382583
Chr1	10400001	10420001	0.280408		Chr1	10420001	10440001	0.440063
Chr1	10420001	10440001	0.337541		Chr1	10440001	10460001	0.548783
Chr1	10440001	10460001	0.496268		Chr1	10460001	10480001	0.549791
Chr1	10460001	10480001	0.567389		Chr1	10480001	10500001	0.488179
Chr1	10480001	10500001	0.599732		Chr1	10500001	10520001	0.326093
Chr1	10500001	10520001	0.537009		Chr1	10520001	10540001	-0.119782
Chr1	10520001	10540001	0.365712		Chr1	10540001	10560001	-0.48847
Chr1	10540001	10560001	-0.0263661		Chr1	10560001	10580001	-0.456402
Chr1	10560001	10580001	0.0305809		Chr1	10580001	10600001	-0.316756
Chr1	10580001	10600001	0.00415411		Chr1	10600001	10620001	-0.0635548
Chr1	10600001	10620001	0.189462		Chr1	10620001	10640001	0.222295
Chr1	10620001	10640001	0.294303		Chr1	10640001	10660001	0.363493
Chr1	10640001	10660001	0.420574		Chr1	10660001	10680001	0.466312
Chr1	10660001	10680001	0.463096		Chr1	10680001	10700001	0.472961
Chr1	10680001	10700001	0.456736		Chr1	10700001	10720001	0.526142
Chr1	10700001	10720001	0.447313		Chr1	10720001	10740001	0.518842
Chr1	10720001	10740001	0.442231		Chr1	10740001	10760001	0.493096
Chr1	10740001	10760001	0.399831		Chr1	10760001	10780001	0.497308
Chr1	10760001	10780001	0.397264		Chr1	10780001	10800001	0.569823
Chr1	10780001	10800001	0.428622		Chr1	10800001	10820001	0.559817
Chr1	10800001	10820001	0.425523		Chr1	10820001	10840001	0.556791
Chr1	10820001	10840001	0.446722		Chr1	10840001	10860001	0.542948
Chr1	10840001	10860001	0.494838		Chr1	10860001	10880001	0.383552
Chr1	10860001	10880001	0.540362		Chr1	10880001	10900001	-0.23362
Chr1	10880001	10900001	0.35719		Chr1	10900001	10920001	-0.685013
Chr1	10900001	10920001	0.0854329		Chr1	10920001	10940001	-1.04505
Chr1	10920001	10940001	-0.0638186		Chr1	10940001	10960001	-1.03819
Chr1	10940001	10960001	-0.113059		Chr1	10960001	10980001	-0.953827
Chr1	10960001	10980001	-0.0610576		Chr1	10980001	11000001	-1.16897
Chr1	10980001	11000001	-0.642495		Chr1	11000001	11020001	-1.36221
Chr1	11000001	11020001	-1.03034		Chr1	11020001	11040001	-1.48472
Chr1	11020001	11040001	-1.20723		Chr1	11040001	11060001	-1.60583
Chr1	11040001	11060001	-1.17206		Chr1	11060001	11080001	-1.56868
Chr1	11060001	11080001	-1.12103		Chr1	11080001	11100001	-1.4024
Chr1	11080001	11100001	-0.799589		Chr1	11100001	11120001	-0.937777
Chr1	11100001	11120001	-0.373313		Chr1	11120001	11140001	-0.599277
Chr1	11120001	11140001	-0.0130056		Chr1	11140001	11160001	-0.382814
Chr1	11140001	11160001	0.0151163		Chr1	11160001	11180001	-0.178895
Chr1	11160001	11180001	0.108803		Chr1	11180001	11200001	0.0259125
Chr1	11180001	11200001	0.291026		Chr1	11200001	11220001	0.332313
Chr1	11200001	11220001	0.427094		Chr1	11220001	11240001	0.381338
Chr1	11220001	11240001	0.491817		Chr1	11240001	11260001	0.35692
Chr1	11240001	11260001	0.459238		Chr1	11260001	11280001	0.0589748
Chr1	11260001	11280001	0.223561		Chr1	11280001	11300001	-0.241653
Chr1	11280001	11300001	0.0309808		Chr1	11300001	11320001	-0.478871
Chr1	11300001	11320001	-0.14552		Chr1	11320001	11340001	-0.759951
Chr1	11320001	11340001	-0.116772		Chr1	11340001	11360001	-0.700663
Chr1	11340001	11360001	-0.11893		Chr1	11360001	11380001	-0.541492
Chr1	11360001	11380001	-0.0531079		Chr1	11380001	11400001	0.0250181
Chr1	11380001	11400001	0.247468		Chr1	11400001	11420001	0.376337
Chr1	11400001	11420001	0.445269		Chr1	11420001	11440001	0.444679
Chr1	11420001	11440001	0.490208		Chr1	11440001	11460001	0.403643
Chr1	11440001	11460001	0.474279		Chr1	11460001	11480001	-0.0485172
Chr1	11460001	11480001	0.211635		Chr1	11480001	11500001	-0.853145
Chr1	11480001	11500001	-0.399289		Chr1	11500001	11520001	-1.1166
Chr1	11500001	11520001	-0.721946		Chr1	11520001	11540001	-0.0672581
Chr1	11520001	11540001	0.140185		Chr1	11540001	11560001	0.36574
Chr1	11540001	11560001	0.440042		Chr1	11560001	11580001	0.461022
Chr1	11560001	11580001	0.465552		Chr1	11580001	11600001	0.452759
Chr1	11580001	11600001	0.431443		Chr1	11600001	11620001	0.36182
Chr1	11600001	11620001	0.377905		Chr1	11620001	11640001	0.326149
Chr1	11620001	11640001	0.35619		Chr1	11640001	11660001	0.324195
Chr1	11640001	11660001	0.3625		Chr1	11660001	11680001	0.388432
Chr1	11660001	11680001	0.402882		Chr1	11680001	11700001	0.25417
Chr1	11680001	11700001	0.305704		Chr1	11700001	11720001	-0.206145
Chr1	11700001	11720001	-0.171211		Chr1	11720001	11740001	-0.181316
Chr1	11720001	11740001	-0.135874		Chr1	11740001	11760001	0.15789
Chr1	11740001	11760001	0.26516		Chr1	11760001	11780001	0.296074
Chr1	11760001	11780001	0.399098		Chr1	11780001	11800001	0.263944
Chr1	11780001	11800001	0.420069		Chr1	11800001	11820001	0.274451
Chr1	11800001	11820001	0.395505		Chr1	11820001	11840001	0.129316
Chr1	11820001	11840001	0.356888		Chr1	11840001	11860001	-0.217875
Chr1	11840001	11860001	0.0303649		Chr1	11860001	11880001	-0.716615
Chr1	11860001	11880001	-0.427982		Chr1	11880001	11900001	-1.02201
Chr1	11880001	11900001	-0.635151		Chr1	11900001	11920001	-0.358803
Chr1	11900001	11920001	0.0559391		Chr1	11920001	11940001	-0.327854
Chr1	11920001	11940001	0.170024		Chr1	11940001	11960001	-0.194504
Chr1	11940001	11960001	0.250424		Chr1	11960001	11980001	-0.915211
Chr1	11960001	11980001	-0.269431		Chr1	11980001	12000001	-0.990318
Chr1	11980001	12000001	-0.381384		Chr1	12000001	12020001	-1.31418
Chr1	12000001	12020001	-0.663614		Chr1	12020001	12040001	-0.627243
Chr1	12020001	12040001	-0.016563		Chr1	12040001	12060001	-0.294999
Chr1	12040001	12060001	0.214584		Chr1	12060001	12080001	0.0741918
Chr1	12060001	12080001	0.409999		Chr1	12080001	12100001	0.0961384
Chr1	12080001	12100001	0.366457		Chr1	12100001	12120001	0.0527479
Chr1	12100001	12120001	0.232623		Chr1	12120001	12140001	-0.124841
Chr1	12120001	12140001	0.176812		Chr1	12140001	12160001	-0.147096
Chr1	12140001	12160001	0.169006		Chr1	12160001	12180001	-0.0857189
Chr1	12160001	12180001	0.281278		Chr1	12180001	12200001	-0.28842
Chr1	12180001	12200001	0.111592		Chr1	12200001	12220001	-0.576274
Chr1	12200001	12220001	-0.13647		Chr1	12220001	12240001	-1.02638
Chr1	12220001	12240001	-0.606331		Chr1	12240001	12260001	-1.27757
Chr1	12240001	12260001	-0.88116		Chr1	12260001	12280001	-1.59963
Chr1	12260001	12280001	-1.42618		Chr1	12280001	12300001	-1.85687
Chr1	12280001	12300001	-1.8272		Chr1	12300001	12320001	-1.90664
Chr1	12300001	12320001	-1.9034		Chr1	12320001	12340001	-1.31295
Chr1	12320001	12340001	-1.25071		Chr1	12340001	12360001	-0.987554
Chr1	12340001	12360001	-0.752468		Chr1	12360001	12380001	-0.854828
Chr1	12360001	12380001	-0.536797		Chr1	12380001	12400001	-0.955203
Chr1	12380001	12400001	-0.557444		Chr1	12400001	12420001	-0.706163
Chr1	12400001	12420001	-0.390955		Chr1	12420001	12440001	-0.308045
Chr1	12420001	12440001	0.0314687		Chr1	12440001	12460001	-0.119371
Chr1	12440001	12460001	0.183687		Chr1	12460001	12480001	-0.152719
Chr1	12460001	12480001	0.176293		Chr1	12480001	12500001	-0.428002
Chr1	12480001	12500001	-0.0905184		Chr1	12500001	12520001	-0.68497
Chr1	12500001	12520001	-0.308892		Chr1	12520001	12540001	-0.828895
Chr1	12520001	12540001	-0.351874		Chr1	12540001	12560001	-0.890047
Chr1	12540001	12560001	-0.424453		Chr1	12560001	12580001	-1.11506
Chr1	12560001	12580001	-0.665519		Chr1	12580001	12600001	-1.35048
Chr1	12580001	12600001	-1.07689		Chr1	12600001	12620001	-1.35838
Chr1	12600001	12620001	-1.0985		Chr1	12620001	12640001	-1.24154
Chr1	12620001	12640001	-0.900374		Chr1	12640001	12660001	-1.07507
Chr1	12640001	12660001	-0.751344		Chr1	12660001	12680001	-0.96759
Chr1	12660001	12680001	-0.695689		Chr1	12680001	12700001	-1.46486
Chr1	12680001	12700001	-1.34949		Chr1	12700001	12720001	-1.51799
Chr1	12700001	12720001	-1.47861		Chr1	12720001	12740001	-1.55322
Chr1	12720001	12740001	-1.44887		Chr1	12740001	12760001	-1.52036
Chr1	12740001	12760001	-1.47136		Chr1	12760001	12780001	-1.59312
Chr1	12760001	12780001	-1.47472		Chr1	12780001	12800001	-2.01986
Chr1	12780001	12800001	-2.21505		Chr1	12800001	12820001	-2.00194
Chr1	12800001	12820001	-2.27292		Chr1	12820001	12840001	-1.51352
Chr1	12820001	12840001	-1.53137		Chr1	12840001	12860001	-1.34023
Chr1	12840001	12860001	-1.19037		Chr1	12860001	12880001	-1.29692
Chr1	12860001	12880001	-1.10784		Chr1	12880001	12900001	-1.24471
Chr1	12880001	12900001	-1.09714		Chr1	12900001	12920001	-1.32609
Chr1	12900001	12920001	-1.21834		Chr1	12920001	12940001	-1.36359
Chr1	12920001	12940001	-1.36612		Chr1	12940001	12960001	-1.48698
Chr1	12940001	12960001	-1.48365		Chr1	12960001	12980001	-1.21083
Chr1	12960001	12980001	-1.09558		Chr1	12980001	13000001	-1.1689
Chr1	12980001	13000001	-1.00747		Chr1	13000001	13020001	-0.914636
Chr1	13000001	13020001	-0.585778		Chr1	13020001	13040001	-0.888693
Chr1	13020001	13040001	-0.48082		Chr1	13040001	13060001	-0.735939
Chr1	13040001	13060001	-0.326652		Chr1	13060001	13080001	-0.844509
Chr1	13060001	13080001	-0.501973		Chr1	13080001	13100001	-0.88402
Chr1	13080001	13100001	-0.693163		Chr1	13100001	13120001	-0.91206
Chr1	13100001	13120001	-0.657325		Chr1	13120001	13140001	-0.895506
Chr1	13120001	13140001	-0.54166		Chr1	13140001	13160001	-0.95579
Chr1	13140001	13160001	-0.597012		Chr1	13160001	13180001	-1.14061
Chr1	13160001	13180001	-0.86455		Chr1	13180001	13200001	-1.17296
Chr1	13180001	13200001	-0.941457		Chr1	13200001	13220001	-1.15702
Chr1	13200001	13220001	-0.912659		Chr1	13220001	13240001	-1.31444
Chr1	13220001	13240001	-1.20322		Chr1	13240001	13260001	-1.44403
Chr1	13240001	13260001	-1.37832		Chr1	13260001	13280001	-1.6449
Chr1	13260001	13280001	-1.66403		Chr1	13280001	13300001	-1.6496
Chr1	13280001	13300001	-1.63816		Chr1	13300001	13320001	-1.64099
Chr1	13300001	13320001	-1.71015		Chr1	13320001	13340001	-1.64949
Chr1	13320001	13340001	-1.63426		Chr1	13340001	13360001	-1.67136
Chr1	13340001	13360001	-1.64943		Chr1	13360001	13380001	-1.80929
Chr1	13360001	13380001	-1.85062		Chr1	13380001	13400001	-1.96279
Chr1	13380001	13400001	-2.19171		Chr1	13400001	13420001	-2.09839
Chr1	13400001	13420001	-2.4854		Chr1	13420001	13440001	-1.76478
Chr1	13420001	13440001	-1.87596		Chr1	13440001	13460001	-1.56982
Chr1	13440001	13460001	-1.52051		Chr1	13460001	13480001	-1.49571
Chr1	13460001	13480001	-1.35536		Chr1	13480001	13500001	-1.65597
Chr1	13480001	13500001	-1.68737		Chr1	13500001	13520001	-1.73617
Chr1	13500001	13520001	-1.9264		Chr1	13520001	13540001	-1.56061
Chr1	13520001	13540001	-1.79632		Chr1	13540001	13560001	-1.59436
Chr1	13540001	13560001	-1.80032		Chr1	13560001	13580001	-1.70771
Chr1	13560001	13580001	-1.92751		Chr1	13580001	13600001	-2.13162
Chr1	13580001	13600001	-2.32993		Chr1	13600001	13620001	-2.13786
Chr1	13600001	13620001	-2.41885		Chr1	13620001	13640001	-2.12624
Chr1	13620001	13640001	-2.42119		Chr1	13640001	13660001	-1.95412
Chr1	13640001	13660001	-2.22906		Chr1	13660001	13680001	-1.74501
Chr1	13660001	13680001	-1.92855		Chr1	13680001	13700001	-1.79039
Chr1	13680001	13700001	-2.0447		Chr1	13700001	13720001	-2.03912
Chr1	13700001	13720001	-2.38885		Chr1	13720001	13740001	-2.62792
Chr1	13720001	13740001	-3.01474		Chr1	13740001	13760001	-2.80481
Chr1	13740001	13760001	-3.18686		Chr1	13760001	13780001	-2.78408
Chr1	13760001	13780001	-3.12813		Chr1	13780001	13800001	-2.65199
Chr1	13780001	13800001	-2.91235		Chr1	13800001	13820001	-2.32475
Chr1	13800001	13820001	-2.59954		Chr1	13820001	13840001	-2.19513
Chr1	13820001	13840001	-2.58131		Chr1	13840001	13860001	-2.14746
Chr1	13840001	13860001	-2.65385		Chr1	13860001	13880001	-2.29316
Chr1	13860001	13880001	-2.75281		Chr1	13880001	13900001	-2.40936
Chr1	13880001	13900001	-2.75431		Chr1	13900001	13920001	-2.4247
Chr1	13900001	13920001	-2.72339		Chr1	13920001	13940001	-2.56101
Chr1	13920001	13940001	-2.84815		Chr1	13940001	13960001	-2.51842
Chr1	13940001	13960001	-2.918		Chr1	13960001	13980001	-2.49323
Chr1	13960001	13980001	-2.8967		Chr1	13980001	14000001	-2.2607
Chr1	13980001	14000001	-2.75091		Chr1	14000001	14020001	-2.23602
Chr1	14000001	14020001	-2.69967		Chr1	14020001	14040001	-2.34417
Chr1	14020001	14040001	-2.80866		Chr1	14040001	14060001	-2.70447
Chr1	14040001	14060001	-3.12867		Chr1	14060001	14080001	-3.08968
Chr1	14060001	14080001	-3.45696		Chr1	14080001	14100001	-3.10457
Chr1	14080001	14100001	-3.4725		Chr1	14100001	14120001	-3.08082
Chr1	14100001	14120001	-3.44496		Chr1	14120001	14140001	-2.0954
Chr1	14120001	14140001	-2.53992		Chr1	14140001	14160001	-1.54435
Chr1	14140001	14160001	-1.82257		Chr1	14160001	14180001	-1.37381
Chr1	14160001	14180001	-1.5379		Chr1	14180001	14200001	-1.83255
Chr1	14180001	14200001	-2.05113		Chr1	14200001	14220001	-2.52288
Chr1	14200001	14220001	-2.78216		Chr1	14220001	14240001	-2.76766
Chr1	14220001	14240001	-3.03867		Chr1	14240001	14260001	-2.80192
Chr1	14240001	14260001	-3.04449		Chr1	14260001	14280001	-2.59719
Chr1	14260001	14280001	-2.83162		Chr1	14280001	14300001	-2.36985
Chr1	14280001	14300001	-2.61092		Chr1	14300001	14320001	-2.42204
Chr1	14300001	14320001	-2.64061		Chr1	14320001	14340001	-2.48109
Chr1	14320001	14340001	-2.63114		Chr1	14340001	14360001	-2.85366
Chr1	14340001	14360001	-2.95521		Chr1	14420001	14440001	-2.82861
Chr1	14420001	14440001	-2.89945		Chr1	14440001	14460001	-3.08861
Chr1	14440001	14460001	-3.20551		Chr1	14460001	14480001	-3.13223
Chr1	14460001	14480001	-3.21852		Chr1	14480001	14500001	-3.18322
Chr1	14480001	14500001	-3.24886		Chr1	14500001	14520001	-3.05232
Chr1	14500001	14520001	-3.0871		Chr1	14520001	14540001	-3.07517
Chr1	14520001	14540001	-3.11205		Chr1	14560001	14580001	-3.24866
Chr1	14560001	14580001	-3.33486		Chr1	14580001	14600001	-3.43054
Chr1	14580001	14600001	-3.49156		Chr1	14600001	14620001	-3.48194
Chr1	14600001	14620001	-3.52776		Chr1	14620001	14640001	-3.37887
Chr1	14620001	14640001	-3.47956		Chr1	14980001	15000001	-3.42646
Chr1	14980001	15000001	-3.4653		Chr1	15000001	15020001	-3.42809
Chr1	15000001	15020001	-3.46237		Chr1	15020001	15040001	-3.42341
Chr1	15020001	15040001	-3.47094		Chr1	15040001	15060001	-3.27204
Chr1	15040001	15060001	-3.31946		Chr1	15060001	15080001	-3.16927
Chr1	15060001	15080001	-3.30465		Chr1	15080001	15100001	-3.00502
Chr1	15080001	15100001	-3.24275		Chr1	15088988	15108988	-1.86595
Chr1	15088988	15108988	-2.60136		Chr1	15108988	15128988	-2.32373
Chr1	15108988	15128988	-2.82302		Chr1	15128988	15148988	-2.32937
Chr1	15128988	15148988	-2.74557		Chr1	15148988	15168988	-2.3232
Chr1	15148988	15168988	-2.70903		Chr1	15168988	15188988	-2.41565
Chr1	15168988	15188988	-2.68937		Chr1	15188988	15208988	-2.32343
Chr1	15188988	15208988	-2.71324		Chr1	15208988	15228988	-2.26792
Chr1	15208988	15228988	-2.71059		Chr1	15388988	15408988	-1.99545
Chr1	15408988	15428988	-2.5891		Chr1	15408988	15428988	-2.17203
Chr1	15428988	15448988	-2.63223		Chr1	15428988	15448988	-2.20918
Chr1	15448988	15468988	-2.44939		Chr1	15448988	15468988	-2.08011
Chr1	15468988	15488988	-2.53656		Chr1	15468988	15488988	-1.99848
Chr1	15488988	15508988	-2.50471		Chr1	15488988	15508988	-1.98751
Chr1	15508988	15528988	-2.56411		Chr1	15508988	15528988	-2.1
Chr1	15528988	15548988	-2.59836		Chr1	15528988	15548988	-2.10545
Chr1	15548988	15568988	-2.7092		Chr1	15548988	15568988	-2.18483
Chr1	15568988	15588988	-2.6447		Chr1	15568988	15588988	-2.02924
Chr1	15588988	15608988	-2.52573		Chr1	15588988	15608988	-1.99373
Chr1	15608988	15628988	-2.46463		Chr1	15608988	15628988	-1.93081
Chr1	15628988	15648988	-2.35129		Chr1	15628988	15648988	-1.91609
Chr1	15648988	15668988	-2.43487		Chr1	15648988	15668988	-2.04622
Chr1	15668988	15688988	-2.51383		Chr1	15668988	15688988	-2.111
Chr1	15688988	15708988	-2.76673		Chr1	15688988	15708988	-2.31479
Chr1	15708988	15728988	-2.87931		Chr1	15708988	15728988	-2.3405
Chr1	15728988	15748988	-2.91927		Chr1	15728988	15748988	-2.39583
Chr1	15748988	15768988	-2.94193		Chr1	15748988	15768988	-2.46706
Chr1	15768988	15788988	-2.9582		Chr1	15768988	15788988	-2.47101
Chr1	15788988	15808988	-2.90111		Chr1	15788988	15808988	-2.41792
Chr1	15808988	15828988	-2.78341		Chr1	15808988	15828988	-2.30923
Chr1	15828988	15848988	-2.73478		Chr1	15828988	15848988	-2.33617
Chr1	15848988	15868988	-2.56703		Chr1	15848988	15868988	-2.13486
Chr1	15868988	15888988	-2.23077		Chr1	15868988	15888988	-1.84223
Chr1	15888988	15908988	-1.90172		Chr1	15888988	15908988	-1.56847
Chr1	15908988	15928988	-1.64648		Chr1	15908988	15928988	-1.37501
Chr1	15928988	15948988	-1.89319		Chr1	15928988	15948988	-1.5578
Chr1	15948988	15968988	-2.06995		Chr1	15948988	15968988	-1.74563
Chr1	15968988	15988988	-2.42018		Chr1	15968988	15988988	-2.05575
Chr1	15988988	16008988	-2.51982		Chr1	15988988	16008988	-2.11079
Chr1	16008988	16028988	-2.90198		Chr1	16008988	16028988	-2.36662
Chr1	16028988	16048988	-2.97929		Chr1	16028988	16048988	-2.4215
Chr1	16048988	16068988	-2.97855		Chr1	16048988	16068988	-2.47979
Chr1	16068988	16088988	-2.9617		Chr1	16068988	16088988	-2.50245
Chr1	16088988	16108988	-2.68718		Chr1	16088988	16108988	-2.22356
Chr1	16108988	16128988	-2.14718		Chr1	16108988	16128988	-1.68771
Chr1	16128988	16148988	-1.97243		Chr1	16128988	16148988	-1.6305
Chr1	16148988	16168988	-1.98921		Chr1	16148988	16168988	-1.62025
Chr1	16168988	16188988	-2.57325		Chr1	16168988	16188988	-2.13823
Chr1	16188988	16208988	-2.72045		Chr1	16188988	16208988	-2.15759
Chr1	16208988	16228988	-2.5444		Chr1	16208988	16228988	-2.02553
Chr1	16228988	16248988	-2.09054		Chr1	16228988	16248988	-1.76307
Chr1	16248988	16268988	-1.89196		Chr1	16248988	16268988	-1.56662
Chr1	16268988	16288988	-1.76864		Chr1	16268988	16288988	-1.46061
Chr1	16288988	16308988	-1.87906		Chr1	16288988	16308988	-1.5464
Chr1	16308988	16328988	-2.13332		Chr1	16308988	16328988	-1.83635
Chr1	16328988	16348988	-2.23953		Chr1	16328988	16348988	-1.92417
Chr1	16348988	16368988	-2.24957		Chr1	16348988	16368988	-1.94873
Chr1	16368988	16388988	-1.89542		Chr1	16368988	16388988	-1.74055
Chr1	16388988	16408988	-1.35725		Chr1	16388988	16408988	-1.44947
Chr1	16408988	16428988	-1.26721		Chr1	16408988	16428988	-1.37567
Chr1	16428988	16448988	-1.27617		Chr1	16428988	16448988	-1.37158
Chr1	16448988	16468988	-1.15662		Chr1	16448988	16468988	-1.28671
Chr1	16468988	16488988	-1.10281		Chr1	16468988	16488988	-1.2558
Chr1	16488988	16508988	-1.0561		Chr1	16488988	16508988	-1.25494
Chr1	16508988	16528988	-1.55874		Chr1	16508988	16528988	-1.56271
Chr1	16528988	16548988	-1.54135		Chr1	16528988	16548988	-1.57456
Chr1	16548988	16568988	-1.4206		Chr1	16548988	16568988	-1.54677
Chr1	16568988	16588988	-1.5006		Chr1	16568988	16588988	-1.63978
Chr1	16588988	16608988	-1.35567		Chr1	16588988	16608988	-1.51702
Chr1	16608988	16628988	-0.749887		Chr1	16608988	16628988	-0.955911
Chr1	16628988	16648988	-0.558129		Chr1	16628988	16648988	-0.86494
Chr1	16648988	16668988	-0.572583		Chr1	16648988	16668988	-0.8947
Chr1	16668988	16688988	-1.23129		Chr1	16668988	16688988	-1.41463
Chr1	16688988	16708988	-1.52356		Chr1	16688988	16708988	-1.69672
Chr1	16708988	16728988	-1.54849		Chr1	16708988	16728988	-1.77261
Chr1	16728988	16748988	-1.31938		Chr1	16728988	16748988	-1.59957
Chr1	16748988	16768988	-0.794982		Chr1	16748988	16768988	-1.15342
Chr1	16768988	16788988	-0.567185		Chr1	16768988	16788988	-0.898432
Chr1	16788988	16808988	-0.635003		Chr1	16788988	16808988	-0.940569
Chr1	16808988	16828988	-0.686312		Chr1	16808988	16828988	-0.909725
Chr1	16828988	16848988	-0.816316		Chr1	16828988	16848988	-1.02389
Chr1	16848988	16868988	-0.688925		Chr1	16848988	16868988	-0.928301
Chr1	16868988	16888988	-0.386151		Chr1	16868988	16888988	-0.66468
Chr1	16888988	16908988	-0.0971692		Chr1	16888988	16908988	-0.461518
Chr1	16908988	16928988	-0.0311263		Chr1	16908988	16928988	-0.427516
Chr1	16928988	16948988	-0.376594		Chr1	16928988	16948988	-0.829845
Chr1	16948988	16968988	-0.774484		Chr1	16948988	16968988	-1.0794
Chr1	16968988	16988988	-0.78705		Chr1	16968988	16988988	-1.10934
Chr1	16988988	17008988	-0.712259		Chr1	16988988	17008988	-1.00214
Chr1	17008988	17028988	-0.657985		Chr1	17008988	17028988	-1.05534
Chr1	17028988	17048988	-0.504523		Chr1	17028988	17048988	-0.876098
Chr1	17048988	17068988	-0.32318		Chr1	17048988	17068988	-0.661052
Chr1	17068988	17088988	-0.343432		Chr1	17068988	17088988	-0.610463
Chr1	17088988	17108988	-0.597494		Chr1	17088988	17108988	-0.740377
Chr1	17108988	17128988	-0.879886		Chr1	17108988	17128988	-1.07178
Chr1	17128988	17148988	-0.863094		Chr1	17128988	17148988	-0.936705
Chr1	17148988	17168988	-0.324073		Chr1	17148988	17168988	-0.437995
Chr1	17168988	17188988	-0.106553		Chr1	17168988	17188988	-0.100592
Chr1	17188988	17208988	-0.142342		Chr1	17188988	17208988	-0.205431
Chr1	17208988	17228988	-0.283176		Chr1	17208988	17228988	-0.438003
Chr1	17228988	17248988	-0.123797		Chr1	17228988	17248988	-0.533112
Chr1	17248988	17268988	0.216979		Chr1	17248988	17268988	-0.196889
Chr1	17268988	17288988	0.398084		Chr1	17268988	17288988	0.0534957
Chr1	17288988	17308988	0.326783		Chr1	17288988	17308988	-0.000247625
Chr1	17308988	17328988	0.0718759		Chr1	17308988	17328988	-0.291596
Chr1	17328988	17348988	-0.361717		Chr1	17328988	17348988	-0.778128
Chr1	17348988	17368988	-0.510933		Chr1	17348988	17368988	-1.00422
Chr1	17368988	17388988	-0.723027		Chr1	17368988	17388988	-1.17735
Chr1	17388988	17408988	-0.827582		Chr1	17388988	17408988	-1.20021
Chr1	17408988	17428988	-0.725723		Chr1	17408988	17428988	-0.89246
Chr1	17428988	17448988	-0.50128		Chr1	17428988	17448988	-0.565469
Chr1	17448988	17468988	-0.398619		Chr1	17448988	17468988	-0.537417
Chr1	17468988	17488988	-0.746058		Chr1	17468988	17488988	-0.903089
Chr1	17488988	17508988	-1.08784		Chr1	17488988	17508988	-1.38828
Chr1	17508988	17528988	-1.38068		Chr1	17508988	17528988	-1.74333
Chr1	17528988	17548988	-1.20699		Chr1	17528988	17548988	-1.64442
Chr1	17548988	17568988	-1.18137		Chr1	17548988	17568988	-1.57468
Chr1	17568988	17588988	-1.31492		Chr1	17568988	17588988	-1.58698
Chr1	17588988	17608988	-1.35694		Chr1	17588988	17608988	-1.6473
Chr1	17608988	17628988	-1.21023		Chr1	17608988	17628988	-1.49577
Chr1	17628988	17648988	-1.01804		Chr1	17628988	17648988	-1.47303
Chr1	17648988	17668988	-1.02136		Chr1	17648988	17668988	-1.49045
Chr1	17668988	17688988	-0.752841		Chr1	17668988	17688988	-1.36734
Chr1	17688988	17708988	-0.46155		Chr1	17688988	17708988	-0.942837
Chr1	17708988	17728988	-0.215378		Chr1	17708988	17728988	-0.528061
Chr1	17728988	17748988	-0.0390277		Chr1	17728988	17748988	0.00250315
Chr1	17748988	17768988	0.333397		Chr1	17748988	17768988	0.482715
Chr1	17768988	17788988	0.493798		Chr1	17768988	17788988	0.618709
Chr1	17788988	17808988	0.525714		Chr1	17788988	17808988	0.635579
Chr1	17808988	17828988	0.536771		Chr1	17808988	17828988	0.579684
Chr1	17828988	17848988	0.525304		Chr1	17828988	17848988	0.601203
Chr1	17848988	17868988	0.563796		Chr1	17848988	17868988	0.693419
Chr1	17868988	17888988	0.574978		Chr1	17868988	17888988	0.750442
Chr1	17888988	17908988	0.620915		Chr1	17888988	17908988	0.777622
Chr1	17908988	17928988	0.579742		Chr1	17908988	17928988	0.698845
Chr1	17928988	17948988	0.533875		Chr1	17928988	17948988	0.574789
Chr1	17948988	17968988	0.346805		Chr1	17948988	17968988	0.363534
Chr1	17968988	17988988	-0.0773183		Chr1	17968988	17988988	-0.0555746
Chr1	17988988	18008988	-0.95463		Chr1	17988988	18008988	-0.775907
Chr1	18008988	18028988	-1.09513		Chr1	18008988	18028988	-0.944417
Chr1	18028988	18048988	-0.585745		Chr1	18028988	18048988	-0.497758
Chr1	18048988	18068988	-0.0387076		Chr1	18048988	18068988	-0.0457806
Chr1	18068988	18088988	0.21897		Chr1	18068988	18088988	0.263779
Chr1	18088988	18108988	0.419222		Chr1	18088988	18108988	0.477666
Chr1	18108988	18128988	0.405905		Chr1	18108988	18128988	0.48018
Chr1	18128988	18148988	0.312229		Chr1	18128988	18148988	0.370107
Chr1	18148988	18168988	0.0847634		Chr1	18148988	18168988	0.081248
Chr1	18168988	18188988	-0.108788		Chr1	18168988	18188988	-0.128222
Chr1	18188988	18208988	-0.116786		Chr1	18188988	18208988	-0.0245804
Chr1	18208988	18228988	-0.130673		Chr1	18208988	18228988	-0.0978561
Chr1	18228988	18248988	0.00302761		Chr1	18228988	18248988	0.0264288
Chr1	18248988	18268988	0.195162		Chr1	18248988	18268988	0.174119
Chr1	18268988	18288988	0.398843		Chr1	18268988	18288988	0.397074
Chr1	18288988	18308988	0.469679		Chr1	18288988	18308988	0.54283
Chr1	18308988	18328988	0.442337		Chr1	18308988	18328988	0.574142
Chr1	18328988	18348988	0.482441		Chr1	18328988	18348988	0.689121
Chr1	18348988	18368988	0.469367		Chr1	18348988	18368988	0.72376
Chr1	18368988	18388988	0.457804		Chr1	18368988	18388988	0.727537
Chr1	18388988	18408988	0.429073		Chr1	18388988	18408988	0.700729
Chr1	18408988	18428988	0.392672		Chr1	18408988	18428988	0.693163
Chr1	18428988	18448988	0.416324		Chr1	18428988	18448988	0.69915
Chr1	18448988	18468988	0.478297		Chr1	18448988	18468988	0.733068
Chr1	18468988	18488988	0.521893		Chr1	18468988	18488988	0.73886
Chr1	18488988	18508988	0.528089		Chr1	18488988	18508988	0.738286
Chr1	18508988	18528988	0.499466		Chr1	18508988	18528988	0.727748
Chr1	18528988	18548988	0.512335		Chr1	18528988	18548988	0.704606
Chr1	18548988	18568988	0.474979		Chr1	18548988	18568988	0.679216
Chr1	18568988	18588988	0.4092		Chr1	18568988	18588988	0.619702
Chr1	18588988	18608988	0.418187		Chr1	18588988	18608988	0.630464
Chr1	18608988	18628988	0.384231		Chr1	18608988	18628988	0.658881
Chr1	18628988	18648988	0.426271		Chr1	18628988	18648988	0.68655
Chr1	18648988	18668988	0.496451		Chr1	18648988	18668988	0.738548
Chr1	18668988	18688988	0.556944		Chr1	18668988	18688988	0.770456
Chr1	18688988	18708988	0.60431		Chr1	18688988	18708988	0.808944
Chr1	18708988	18728988	0.645645		Chr1	18708988	18728988	0.768731
Chr1	18728988	18748988	0.655828		Chr1	18728988	18748988	0.713077
Chr1	18748988	18768988	0.634814		Chr1	18748988	18768988	0.608675
Chr1	18768988	18788988	0.556486		Chr1	18768988	18788988	0.405368
Chr1	18788988	18808988	0.253143		Chr1	18788988	18808988	0.0299444
Chr1	18808988	18828988	-0.289137		Chr1	18808988	18828988	-0.449424
Chr1	18828988	18848988	-0.849855		Chr1	18828988	18848988	-1.08199
Chr1	18848988	18868988	-1.1095		Chr1	18848988	18868988	-1.40557
Chr1	18868988	18888988	-1.20689		Chr1	18868988	18888988	-1.5457
Chr1	18888988	18908988	-1.20143		Chr1	18888988	18908988	-1.5829
Chr1	18908988	18928988	-0.867986		Chr1	18908988	18928988	-1.25052
Chr1	18928988	18948988	-0.588415		Chr1	18928988	18948988	-0.962709
Chr1	18948988	18968988	-0.640917		Chr1	18948988	18968988	-0.960486
Chr1	18968988	18988988	-1.24091		Chr1	18968988	18988988	-1.43775
Chr1	18988988	19008988	-1.51104		Chr1	18988988	19008988	-1.66109
Chr1	19008988	19028988	-1.22961		Chr1	19008988	19028988	-1.34026
Chr1	19028988	19048988	-0.51029		Chr1	19028988	19048988	-0.727885
Chr1	19048988	19068988	-0.264633		Chr1	19048988	19068988	-0.503085
Chr1	19068988	19088988	-0.244682		Chr1	19068988	19088988	-0.456038
Chr1	19088988	19108988	0.209109		Chr1	19088988	19108988	0.0908084
Chr1	19108988	19128988	0.602174		Chr1	19108988	19128988	0.572276
Chr1	19128988	19148988	0.718265		Chr1	19128988	19148988	0.838501
Chr1	19148988	19168988	0.683069		Chr1	19148988	19168988	0.845462
Chr1	19168988	19188988	0.663047		Chr1	19168988	19188988	0.748828
Chr1	19188988	19208988	0.258381		Chr1	19188988	19208988	0.273038
Chr1	19208988	19228988	-0.835934		Chr1	19208988	19228988	-0.6219
Chr1	19228988	19248988	-1.56354		Chr1	19228988	19248988	-1.44356
Chr1	19248988	19268988	-1.81561		Chr1	19248988	19268988	-1.73287
Chr1	19268988	19288988	-1.51472		Chr1	19268988	19288988	-1.52764
Chr1	19288988	19308988	-1.22641		Chr1	19288988	19308988	-1.40184
Chr1	19308988	19328988	-0.958247		Chr1	19308988	19328988	-1.36431
Chr1	19328988	19348988	-1.37374		Chr1	19328988	19348988	-1.71658
Chr1	19348988	19368988	-1.63743		Chr1	19348988	19368988	-1.93243
Chr1	19368988	19388988	-1.73684		Chr1	19368988	19388988	-2.02781
Chr1	19388988	19408988	-1.45402		Chr1	19388988	19408988	-1.74411
Chr1	19408988	19428988	-1.02332		Chr1	19408988	19428988	-1.33276
Chr1	19428988	19448988	-0.365493		Chr1	19428988	19448988	-0.74011
Chr1	19448988	19468988	0.286444		Chr1	19448988	19468988	-0.051241
Chr1	19468988	19488988	0.556104		Chr1	19468988	19488988	0.36639
Chr1	19488988	19508988	0.486131		Chr1	19488988	19508988	0.414569
Chr1	19508988	19528988	-0.00159057		Chr1	19508988	19528988	0.152402
Chr1	19528988	19548988	-0.715974		Chr1	19528988	19548988	-0.429537
Chr1	19548988	19568988	-0.602869		Chr1	19548988	19568988	-0.346954
Chr1	19568988	19588988	-0.314635		Chr1	19568988	19588988	-0.285762
Chr1	19588988	19608988	-0.229476		Chr1	19588988	19608988	-0.333882
Chr1	19608988	19628988	-0.164335		Chr1	19608988	19628988	-0.481862
Chr1	19628988	19648988	0.0391449		Chr1	19628988	19648988	-0.247914
Chr1	19648988	19668988	0.237655		Chr1	19648988	19668988	-0.00488487
Chr1	19668988	19688988	0.306605		Chr1	19668988	19688988	0.103443
Chr1	19688988	19708988	0.0890324		Chr1	19688988	19708988	-0.187649
Chr1	19708988	19728988	-0.0358758		Chr1	19708988	19728988	-0.253389
Chr1	19728988	19748988	-0.029397		Chr1	19728988	19748988	-0.15149
Chr1	19748988	19768988	0.414378		Chr1	19748988	19768988	0.248121
Chr1	19768988	19788988	0.571134		Chr1	19768988	19788988	0.458458
Chr1	19788988	19808988	0.597997		Chr1	19788988	19808988	0.647215
Chr1	19808988	19828988	0.553171		Chr1	19808988	19828988	0.722339
Chr1	19828988	19848988	0.50288		Chr1	19828988	19848988	0.770606
Chr1	19848988	19868988	0.488773		Chr1	19848988	19868988	0.79369
Chr1	19868988	19888988	0.461116		Chr1	19868988	19888988	0.804487
Chr1	19888988	19908988	0.455597		Chr1	19888988	19908988	0.797253
Chr1	19908988	19928988	0.452902		Chr1	19908988	19928988	0.784466
Chr1	19928988	19948988	0.462163		Chr1	19928988	19948988	0.787871
Chr1	19948988	19968988	0.464965		Chr1	19948988	19968988	0.786298
Chr1	19968988	19988988	0.476927		Chr1	19968988	19988988	0.779741
Chr1	19988988	20008988	0.460193		Chr1	19988988	20008988	0.720405
Chr1	20008988	20028988	0.442652		Chr1	20008988	20028988	0.650305
Chr1	20028988	20048988	0.470806		Chr1	20028988	20048988	0.691142
Chr1	20048988	20068988	0.50809		Chr1	20048988	20068988	0.760327
Chr1	20068988	20088988	0.49481		Chr1	20068988	20088988	0.764914
Chr1	20088988	20108988	0.480217		Chr1	20088988	20108988	0.711739
Chr1	20108988	20128988	0.443757		Chr1	20108988	20128988	0.643698
Chr1	20128988	20148988	0.329443		Chr1	20128988	20148988	0.555158
Chr1	20148988	20168988	0.393404		Chr1	20148988	20168988	0.632549
Chr1	20168988	20188988	0.494667		Chr1	20168988	20188988	0.751813
Chr1	20188988	20208988	0.596831		Chr1	20188988	20208988	0.859208
Chr1	20208988	20228988	0.629709		Chr1	20208988	20228988	0.898566
Chr1	20228988	20248988	0.667355		Chr1	20228988	20248988	0.901297
Chr1	20248988	20268988	0.684847		Chr1	20248988	20268988	0.839887
Chr1	20268988	20288988	0.692869		Chr1	20268988	20288988	0.760556
Chr1	20288988	20308988	0.523492		Chr1	20288988	20308988	0.476006
Chr1	20308988	20328988	-0.0186866		Chr1	20308988	20328988	-0.0296918
Chr1	20328988	20348988	-0.327423		Chr1	20328988	20348988	-0.330104
Chr1	20348988	20368988	-0.400698		Chr1	20348988	20368988	-0.352149
Chr1	20368988	20388988	-0.393567		Chr1	20368988	20388988	-0.297388
Chr1	20388988	20408988	-0.171407		Chr1	20388988	20408988	-0.197075
Chr1	20408988	20428988	-0.0220789		Chr1	20408988	20428988	-0.103162
Chr1	20428988	20448988	-0.247074		Chr1	20428988	20448988	-0.502453
Chr1	20448988	20468988	-0.836102		Chr1	20448988	20468988	-1.04854
Chr1	20468988	20488988	-1.24211		Chr1	20468988	20488988	-1.51724
Chr1	20488988	20508988	-1.21806		Chr1	20488988	20508988	-1.36602
Chr1	20508988	20528988	-0.991392		Chr1	20508988	20528988	-1.06194
Chr1	20528988	20548988	-0.330051		Chr1	20528988	20548988	-0.446084
Chr1	20548988	20568988	0.274897		Chr1	20548988	20568988	0.110292
Chr1	20568988	20588988	0.618034		Chr1	20568988	20588988	0.520309
Chr1	20588988	20608988	0.731598		Chr1	20588988	20608988	0.751832
Chr1	20608988	20628988	0.735507		Chr1	20608988	20628988	0.86563
Chr1	20628988	20648988	0.679331		Chr1	20628988	20648988	0.885635
Chr1	20648988	20668988	0.676911		Chr1	20648988	20668988	0.885909
Chr1	20668988	20688988	0.644907		Chr1	20668988	20688988	0.819915
Chr1	20688988	20708988	0.693354		Chr1	20688988	20708988	0.823033
Chr1	20708988	20728988	0.713306		Chr1	20708988	20728988	0.787268
Chr1	20728988	20748988	0.673378		Chr1	20728988	20748988	0.743257
Chr1	20748988	20768988	0.584022		Chr1	20748988	20768988	0.615809
Chr1	20768988	20788988	0.641441		Chr1	20768988	20788988	0.694545
Chr1	20788988	20808988	0.670707		Chr1	20788988	20808988	0.703236
Chr1	20808988	20828988	0.656464		Chr1	20808988	20828988	0.740657
Chr1	20828988	20848988	0.649445		Chr1	20828988	20848988	0.774335
Chr1	20848988	20868988	0.674892		Chr1	20848988	20868988	0.849905
Chr1	20868988	20888988	0.655073		Chr1	20868988	20888988	0.87151
Chr1	20888988	20908988	0.65924		Chr1	20888988	20908988	0.891872
Chr1	20908988	20928988	0.661714		Chr1	20908988	20928988	0.898714
Chr1	20928988	20948988	0.688459		Chr1	20928988	20948988	0.92089
Chr1	20948988	20968988	0.679397		Chr1	20948988	20968988	0.8962
Chr1	20968988	20988988	0.710553		Chr1	20968988	20988988	0.880429
Chr1	20988988	21008988	0.703572		Chr1	20988988	21008988	0.801449
Chr1	21008988	21028988	0.704773		Chr1	21008988	21028988	0.801479
Chr1	21028988	21048988	0.70163		Chr1	21028988	21048988	0.764132
Chr1	21048988	21068988	0.713497		Chr1	21048988	21068988	0.562618
Chr1	21068988	21088988	0.400087		Chr1	21068988	21088988	0.0268512
Chr1	21088988	21108988	-0.132359		Chr1	21088988	21108988	-0.390932
Chr1	21108988	21128988	-0.609302		Chr1	21108988	21128988	-0.735444
Chr1	21128988	21148988	-0.590249		Chr1	21128988	21148988	-0.680191
Chr1	21148988	21168988	-0.334575		Chr1	21148988	21168988	-0.493242
Chr1	21168988	21188988	-0.236011		Chr1	21168988	21188988	-0.493803
Chr1	21188988	21208988	-0.370851		Chr1	21188988	21208988	-0.748429
Chr1	21208988	21228988	-0.511306		Chr1	21208988	21228988	-0.942048
Chr1	21228988	21248988	-1.14128		Chr1	21228988	21248988	-1.52039
Chr1	21248988	21268988	-1.23493		Chr1	21248988	21268988	-1.54443
Chr1	21268988	21288988	-1.56507		Chr1	21268988	21288988	-1.90398
Chr1	21288988	21308988	-1.99528		Chr1	21288988	21308988	-2.07787
Chr1	21308988	21328988	-1.67981		Chr1	21308988	21328988	-1.96625
Chr1	21328988	21348988	-1.42959		Chr1	21328988	21348988	-1.80506
Chr1	21348988	21368988	-0.992432		Chr1	21348988	21368988	-1.55957
Chr1	21368988	21388988	-1.03957		Chr1	21368988	21388988	-1.49119
Chr1	21388988	21408988	-1.11353		Chr1	21388988	21408988	-1.5018
Chr1	21408988	21428988	-0.905023		Chr1	21408988	21428988	-1.29738
Chr1	21428988	21448988	-0.761613		Chr1	21428988	21448988	-1.13742
Chr1	21448988	21468988	-0.844206		Chr1	21448988	21468988	-1.08615
Chr1	21468988	21488988	-1.1177		Chr1	21468988	21488988	-1.13011
Chr1	21488988	21508988	-0.765141		Chr1	21488988	21508988	-0.735363
Chr1	21508988	21528988	-0.126951		Chr1	21508988	21528988	-0.183599
Chr1	21528988	21548988	0.102114		Chr1	21528988	21548988	0.0291359
Chr1	21548988	21568988	-0.110785		Chr1	21548988	21568988	-0.0874597
Chr1	21568988	21588988	-0.666757		Chr1	21568988	21588988	-0.582309
Chr1	21588988	21608988	-0.947741		Chr1	21588988	21608988	-0.945536
Chr1	21608988	21628988	-1.15217		Chr1	21608988	21628988	-1.16085
Chr1	21628988	21648988	-1.11143		Chr1	21628988	21648988	-1.05026
Chr1	21648988	21668988	-1.10388		Chr1	21648988	21668988	-0.978803
Chr1	21668988	21688988	-0.772058		Chr1	21668988	21688988	-0.656127
Chr1	21688988	21708988	-0.57428		Chr1	21688988	21708988	-0.581011
Chr1	21708988	21728988	-0.433779		Chr1	21708988	21728988	-0.518861
Chr1	21728988	21748988	-0.391396		Chr1	21728988	21748988	-0.52998
Chr1	21748988	21768988	-0.496916		Chr1	21748988	21768988	-0.539884
Chr1	21768988	21788988	-0.793125		Chr1	21768988	21788988	-0.608526
Chr1	21828988	21848988	-1.32186		Chr1	21828988	21848988	-1.29016
Chr1	21848988	21868988	-1.0168		Chr1	21848988	21868988	-1.05505
Chr1	21868988	21888988	-0.663797		Chr1	21868988	21888988	-0.772892
Chr1	21888988	21908988	-0.29633		Chr1	21888988	21908988	-0.469606
Chr1	21908988	21928988	-0.483005		Chr1	21908988	21928988	-0.60682
Chr1	21928988	21948988	-1.02745		Chr1	21928988	21948988	-1.0521
Chr1	21948988	21968988	-1.29823		Chr1	21948988	21968988	-1.39912
Chr1	21968988	21988988	-1.21414		Chr1	21968988	21988988	-1.37252
Chr1	21988988	22008988	-0.41232		Chr1	21988988	22008988	-0.673279
Chr1	22008988	22028988	0.235224		Chr1	22008988	22028988	-0.128467
Chr1	22028988	22048988	0.485502		Chr1	22028988	22048988	0.0365531
Chr1	22048988	22068988	0.157185		Chr1	22048988	22068988	-0.321695
Chr1	22068988	22088988	-0.384139		Chr1	22068988	22088988	-0.771581
Chr1	22088988	22108988	-0.872176		Chr1	22088988	22108988	-1.02564
Chr1	22108988	22128988	-1.08915		Chr1	22108988	22128988	-1.22481
Chr1	22128988	22148988	-1.21986		Chr1	22128988	22148988	-1.26799
Chr1	22148988	22168988	-0.94314		Chr1	22148988	22168988	-0.942178
Chr1	22168988	22188988	-0.431336		Chr1	22168988	22188988	-0.484789
Chr1	22188988	22208988	-0.309136		Chr1	22188988	22208988	-0.434824
Chr1	22208988	22228988	-0.581915		Chr1	22208988	22228988	-0.706579
Chr1	22228988	22248988	-0.855793		Chr1	22228988	22248988	-0.978107
Chr1	22248988	22268988	-0.759493		Chr1	22248988	22268988	-0.903468
Chr1	22268988	22288988	-0.122187		Chr1	22268988	22288988	-0.286542
Chr1	22288988	22308988	0.413716		Chr1	22288988	22308988	0.23036
Chr1	22308988	22328988	0.695498		Chr1	22308988	22328988	0.603467
Chr1	22328988	22348988	0.822004		Chr1	22328988	22348988	0.792876
Chr1	22348988	22368988	0.856411		Chr1	22348988	22368988	0.827647
Chr1	22368988	22388988	0.820603		Chr1	22368988	22388988	0.806186
Chr1	22388988	22408988	0.777508		Chr1	22388988	22408988	0.853442
Chr1	22408988	22428988	0.667489		Chr1	22408988	22428988	0.826468
Chr1	22428988	22448988	0.529442		Chr1	22428988	22448988	0.705043
Chr1	22448988	22468988	0.282158		Chr1	22448988	22468988	0.449999
Chr1	22468988	22488988	-0.124582		Chr1	22468988	22488988	0.228514
Chr1	22488988	22508988	-0.261626		Chr1	22488988	22508988	0.134372
Chr1	22508988	22528988	-0.184657		Chr1	22508988	22528988	0.180807
Chr1	22528988	22548988	0.374665		Chr1	22528988	22548988	0.483005
Chr1	22548988	22568988	0.726144		Chr1	22548988	22568988	0.737193
Chr1	22568988	22588988	0.838509		Chr1	22568988	22588988	0.842498
Chr1	22588988	22608988	0.850177		Chr1	22588988	22608988	0.891922
Chr1	22608988	22628988	0.890928		Chr1	22608988	22628988	0.915713
Chr1	22628988	22648988	0.895453		Chr1	22628988	22648988	0.931816
Chr1	22648988	22668988	0.839471		Chr1	22648988	22668988	0.911031
Chr1	22668988	22688988	0.700727		Chr1	22668988	22688988	0.820264
Chr1	22688988	22708988	0.424024		Chr1	22688988	22708988	0.615624
Chr1	22708988	22728988	0.234745		Chr1	22708988	22728988	0.38412
Chr1	22728988	22748988	0.154817		Chr1	22728988	22748988	0.301502
Chr1	22748988	22768988	0.0785576		Chr1	22748988	22768988	0.265519
Chr1	22768988	22788988	0.205016		Chr1	22768988	22788988	0.339702
Chr1	22788988	22808988	0.278655		Chr1	22788988	22808988	0.383185
Chr1	22808988	22828988	0.222023		Chr1	22808988	22828988	0.345466
Chr1	22828988	22848988	0.160854		Chr1	22828988	22848988	0.365476
Chr1	22848988	22868988	0.42282		Chr1	22848988	22868988	0.470657
Chr1	22868988	22888988	0.654492		Chr1	22868988	22888988	0.615754
Chr1	22888988	22908988	0.746137		Chr1	22888988	22908988	0.705624
Chr1	22908988	22928988	0.66522		Chr1	22908988	22928988	0.673628
Chr1	22928988	22948988	0.533617		Chr1	22928988	22948988	0.678942
Chr1	22948988	22968988	0.37173		Chr1	22948988	22968988	0.533947
Chr1	22968988	22988988	0.0486817		Chr1	22968988	22988988	0.305526
Chr1	22988988	23008988	-0.0304931		Chr1	22988988	23008988	0.0972735
Chr1	23008988	23028988	-0.111699		Chr1	23008988	23028988	0.00979084
Chr1	23028988	23048988	-0.045873		Chr1	23028988	23048988	-0.0838065
Chr1	23048988	23068988	-0.0858875		Chr1	23048988	23068988	-0.109548
Chr1	23068988	23088988	0.00409302		Chr1	23068988	23088988	-0.212476
Chr1	23088988	23108988	0.23069		Chr1	23088988	23108988	-0.0935495
Chr1	23108988	23128988	0.453687		Chr1	23108988	23128988	-0.0329
Chr1	23128988	23148988	0.427184		Chr1	23128988	23148988	0.138758
Chr1	23148988	23168988	0.380507		Chr1	23148988	23168988	0.274555
Chr1	23168988	23188988	0.294773		Chr1	23168988	23188988	0.321399
Chr1	23188988	23208988	0.257108		Chr1	23188988	23208988	0.224245
Chr1	23208988	23228988	0.271405		Chr1	23208988	23228988	0.199022
Chr1	23228988	23248988	0.484237		Chr1	23228988	23248988	0.431105
Chr1	23248988	23268988	0.615793		Chr1	23248988	23268988	0.576705
Chr1	23268988	23288988	0.591983		Chr1	23268988	23288988	0.568648
Chr1	23288988	23308988	0.399198		Chr1	23288988	23308988	0.459772
Chr1	23308988	23328988	0.0742915		Chr1	23308988	23328988	0.208355
Chr1	23328988	23348988	-0.0839833		Chr1	23328988	23348988	0.073858
Chr1	23348988	23368988	-0.178985		Chr1	23348988	23368988	-0.0821643
Chr1	23368988	23388988	0.0741779		Chr1	23368988	23388988	0.114446
Chr1	23388988	23408988	0.190907		Chr1	23388988	23408988	0.103697
Chr1	23408988	23428988	-0.0169752		Chr1	23408988	23428988	-0.0179061
Chr1	23428988	23448988	-0.158674		Chr1	23428988	23448988	-0.16017
Chr1	23448988	23468988	-0.132544		Chr1	23448988	23468988	-0.00440894
Chr1	23468988	23488988	0.195481		Chr1	23468988	23488988	0.297733
Chr1	23488988	23508988	0.414042		Chr1	23488988	23508988	0.543467
Chr1	23508988	23528988	0.592025		Chr1	23508988	23528988	0.673622
Chr1	23528988	23548988	0.561978		Chr1	23528988	23548988	0.649022
Chr1	23548988	23568988	0.341602		Chr1	23548988	23568988	0.496704
Chr1	23568988	23588988	0.312155		Chr1	23568988	23588988	0.420251
Chr1	23588988	23608988	0.591316		Chr1	23588988	23608988	0.578008
Chr1	23608988	23628988	0.911889		Chr1	23608988	23628988	0.905099
Chr1	23628988	23648988	0.96685		Chr1	23628988	23648988	1.03402
Chr1	23648988	23668988	0.937802		Chr1	23648988	23668988	1.04032
Chr1	23668988	23688988	0.932531		Chr1	23668988	23688988	1.04489
Chr1	23688988	23708988	0.912021		Chr1	23688988	23708988	1.01249
Chr1	23708988	23728988	0.939528		Chr1	23708988	23728988	1.01874
Chr1	23728988	23748988	0.889825		Chr1	23728988	23748988	0.961068
Chr1	23748988	23768988	0.900096		Chr1	23748988	23768988	0.990268
Chr1	23768988	23788988	0.906027		Chr1	23768988	23788988	1.03095
Chr1	23788988	23808988	0.918701		Chr1	23788988	23808988	1.05089
Chr1	23808988	23828988	0.947793		Chr1	23808988	23828988	1.05356
Chr1	23828988	23848988	0.954198		Chr1	23828988	23848988	1.01819
Chr1	23848988	23868988	0.952486		Chr1	23848988	23868988	0.919245
Chr1	23868988	23888988	0.883347		Chr1	23868988	23888988	0.811068
Chr1	23888988	23908988	0.858305		Chr1	23888988	23908988	0.714929
Chr1	23908988	23928988	0.853112		Chr1	23908988	23928988	0.725932
Chr1	23928988	23948988	0.907874		Chr1	23928988	23948988	0.728668
Chr1	23948988	23968988	0.928936		Chr1	23948988	23968988	0.794143
Chr1	23968988	23988988	0.91267		Chr1	23968988	23988988	0.847407
Chr1	23988988	24008988	0.917522		Chr1	23988988	24008988	0.892589
Chr1	24008988	24028988	0.921995		Chr1	24008988	24028988	0.924896
Chr1	24028988	24048988	0.887989		Chr1	24028988	24048988	0.92908
Chr1	24048988	24068988	0.791706		Chr1	24048988	24068988	0.889222
Chr1	24068988	24088988	0.64774		Chr1	24068988	24088988	0.78898
Chr1	24088988	24108988	0.549597		Chr1	24088988	24108988	0.667343
Chr1	24108988	24128988	0.568401		Chr1	24108988	24128988	0.651947
Chr1	24128988	24148988	0.468702		Chr1	24128988	24148988	0.566394
Chr1	24148988	24168988	0.293805		Chr1	24148988	24168988	0.379214
Chr1	24168988	24188988	-0.0446443		Chr1	24168988	24188988	0.0317414
Chr1	24188988	24208988	-0.357838		Chr1	24188988	24208988	-0.265886
Chr1	24208988	24228988	-0.313943		Chr1	24208988	24228988	-0.376466
Chr1	24228988	24248988	-0.494954		Chr1	24228988	24248988	-0.737023
Chr1	24248988	24268988	-0.678039		Chr1	24248988	24268988	-1.10703
Chr1	24268988	24288988	-0.834465		Chr1	24268988	24288988	-1.28281
Chr1	24288988	24308988	-0.861794		Chr1	24288988	24308988	-1.29171
Chr1	24308988	24328988	-0.926978		Chr1	24308988	24328988	-1.24899
Chr1	24328988	24348988	-1.00506		Chr1	24328988	24348988	-1.2688
Chr1	24348988	24368988	-0.947102		Chr1	24348988	24368988	-1.08493
Chr1	24368988	24388988	-0.820885		Chr1	24368988	24388988	-0.960563
Chr1	24388988	24408988	-0.942393		Chr1	24388988	24408988	-1.07881
Chr1	24408988	24428988	-1.11136		Chr1	24408988	24428988	-1.32001
Chr1	24428988	24448988	-1.33611		Chr1	24428988	24448988	-1.45593
Chr1	24448988	24468988	-1.42175		Chr1	24448988	24468988	-1.39444
Chr1	24468988	24488988	-1.33475		Chr1	24468988	24488988	-1.28614
Chr1	24488988	24508988	-1.10072		Chr1	24488988	24508988	-1.17975
Chr1	24508988	24528988	-0.820882		Chr1	24508988	24528988	-1.01036
Chr1	24528988	24548988	-0.627372		Chr1	24528988	24548988	-0.866684
Chr1	24548988	24568988	-0.607395		Chr1	24548988	24568988	-0.824678
Chr1	24568988	24588988	-0.617532		Chr1	24568988	24588988	-0.839418
Chr1	24588988	24608988	-0.392742		Chr1	24588988	24608988	-0.750614
Chr1	24608988	24628988	0.127118		Chr1	24608988	24628988	-0.317657
Chr1	24628988	24648988	0.171131		Chr1	24628988	24648988	-0.329145
Chr1	24648988	24668988	-0.0171389		Chr1	24648988	24668988	-0.461162
Chr1	24668988	24688988	-0.453814		Chr1	24668988	24688988	-0.840669
Chr1	24688988	24708988	-0.695482		Chr1	24688988	24708988	-1.04044
Chr1	24708988	24728988	-0.690475		Chr1	24708988	24728988	-0.99824
Chr1	24728988	24748988	-0.638649		Chr1	24728988	24748988	-0.981312
Chr1	24748988	24768988	-0.490587		Chr1	24748988	24768988	-0.755489
Chr1	24768988	24788988	-0.636382		Chr1	24768988	24788988	-0.928907
Chr1	24788988	24808988	-0.463386		Chr1	24788988	24808988	-0.807946
Chr1	24808988	24828988	-0.235246		Chr1	24808988	24828988	-0.681148
Chr1	24828988	24848988	-0.0979534		Chr1	24828988	24848988	-0.494786
Chr1	24848988	24868988	-0.332017		Chr1	24848988	24868988	-0.556079
Chr1	24868988	24888988	-0.555795		Chr1	24868988	24888988	-0.662405
Chr1	24888988	24908988	-0.697552		Chr1	24888988	24908988	-0.778755
Chr1	24908988	24928988	-0.718071		Chr1	24908988	24928988	-0.866461
Chr1	24928988	24948988	-0.537376		Chr1	24928988	24948988	-0.78852
Chr1	24948988	24968988	-0.510382		Chr1	24948988	24968988	-0.784274
Chr1	24968988	24988988	-0.550827		Chr1	24968988	24988988	-0.806805
Chr1	24988988	25008988	-0.668146		Chr1	24988988	25008988	-0.81402
Chr1	25008988	25028988	-0.555028		Chr1	25008988	25028988	-0.661323
Chr1	25028988	25048988	-0.744969		Chr1	25028988	25048988	-0.717429
Chr1	25048988	25068988	-1.00402		Chr1	25048988	25068988	-0.826276
Chr1	25068988	25088988	-1.25229		Chr1	25068988	25088988	-0.988102
Chr1	25088988	25108988	-1.09919		Chr1	25088988	25108988	-0.7718
Chr1	25108988	25128988	-0.863722		Chr1	25108988	25128988	-0.676416
Chr1	25128988	25148988	-0.77144		Chr1	25128988	25148988	-0.628972
Chr1	25148988	25168988	-0.639668		Chr1	25148988	25168988	-0.561784
Chr1	25168988	25188988	-0.476728		Chr1	25168988	25188988	-0.454844
Chr1	25188988	25208988	-0.244659		Chr1	25188988	25208988	-0.299362
Chr1	25208988	25228988	0.22358		Chr1	25208988	25228988	-0.0612863
Chr1	25228988	25248988	0.422473		Chr1	25228988	25248988	0.144657
Chr1	25248988	25268988	0.531327		Chr1	25248988	25268988	0.335616
Chr1	25268988	25288988	0.544947		Chr1	25268988	25288988	0.447138
Chr1	25288988	25308988	0.613797		Chr1	25288988	25308988	0.550575
Chr1	25308988	25328988	0.649038		Chr1	25308988	25328988	0.552863
Chr1	25328988	25348988	0.619501		Chr1	25328988	25348988	0.564584
Chr1	25348988	25368988	0.524452		Chr1	25348988	25368988	0.542435
Chr1	25368988	25388988	0.591243		Chr1	25368988	25388988	0.537442
Chr1	25388988	25408988	0.680787		Chr1	25388988	25408988	0.607257
Chr1	25408988	25428988	0.788889		Chr1	25408988	25428988	0.641558
Chr1	25428988	25448988	0.830511		Chr1	25428988	25448988	0.668812
Chr1	25448988	25468988	0.916293		Chr1	25448988	25468988	0.672502
Chr1	25468988	25488988	0.902237		Chr1	25468988	25488988	0.644127
Chr1	25488988	25508988	0.854181		Chr1	25488988	25508988	0.62277
Chr1	25508988	25528988	0.674216		Chr1	25508988	25528988	0.435077
Chr1	25528988	25548988	0.438279		Chr1	25528988	25548988	0.129472
Chr1	25548988	25568988	0.0810545		Chr1	25548988	25568988	-0.310317
Chr1	25568988	25588988	-0.0463306		Chr1	25568988	25588988	-0.52727
Chr1	25588988	25608988	-0.0398088		Chr1	25588988	25608988	-0.431748
Chr1	25608988	25628988	0.100375		Chr1	25608988	25628988	-0.295164
Chr1	25628988	25648988	0.256976		Chr1	25628988	25648988	-0.124139
Chr1	25648988	25668988	0.398488		Chr1	25648988	25668988	-0.0105799
Chr1	25668988	25688988	0.547796		Chr1	25668988	25688988	0.248695
Chr1	25688988	25708988	0.630541		Chr1	25688988	25708988	0.393314
Chr1	25708988	25728988	0.697584		Chr1	25708988	25728988	0.473391
Chr1	25728988	25748988	0.741411		Chr1	25728988	25748988	0.514586
Chr1	25748988	25768988	0.710148		Chr1	25748988	25768988	0.471572
Chr1	25768988	25788988	0.589181		Chr1	25768988	25788988	0.377788
Chr1	25788988	25808988	0.268786		Chr1	25788988	25808988	0.126969
Chr1	25808988	25828988	-0.128914		Chr1	25808988	25828988	-0.125251
Chr1	25828988	25848988	-0.46086		Chr1	25828988	25848988	-0.441053
Chr1	25848988	25868988	-0.254768		Chr1	25848988	25868988	-0.262125
Chr1	25868988	25888988	-0.0291982		Chr1	25868988	25888988	-0.0766153
Chr1	25888988	25908988	0.334524		Chr1	25888988	25908988	0.235205
Chr1	25908988	25928988	0.510727		Chr1	25908988	25928988	0.412078
Chr1	25928988	25948988	0.604321		Chr1	25928988	25948988	0.480594
Chr1	25948988	25968988	0.597709		Chr1	25948988	25968988	0.476705
Chr1	25968988	25988988	0.644947		Chr1	25968988	25988988	0.504556
Chr1	25988988	26008988	0.691062		Chr1	25988988	26008988	0.558359
Chr1	26008988	26028988	0.831825		Chr1	26008988	26028988	0.740295
Chr1	26028988	26048988	0.926952		Chr1	26028988	26048988	0.816184
Chr1	26048988	26068988	0.966611		Chr1	26048988	26068988	0.876324
Chr1	26068988	26088988	0.989653		Chr1	26068988	26088988	0.925834
Chr1	26088988	26108988	1.01123		Chr1	26088988	26108988	0.942375
Chr1	26108988	26128988	0.996087		Chr1	26108988	26128988	0.908356
Chr1	26128988	26148988	1.00079		Chr1	26128988	26148988	0.882126
Chr1	26148988	26168988	0.951113		Chr1	26148988	26168988	0.85377
Chr1	26168988	26188988	0.953175		Chr1	26168988	26188988	0.87198
Chr1	26188988	26208988	0.945036		Chr1	26188988	26208988	0.900331
Chr1	26208988	26228988	0.970877		Chr1	26208988	26228988	0.921458
Chr1	26228988	26248988	0.929287		Chr1	26228988	26248988	0.919214
Chr1	26248988	26268988	0.924563		Chr1	26248988	26268988	0.871508
Chr1	26268988	26288988	0.899461		Chr1	26268988	26288988	0.860269
Chr1	26288988	26308988	0.912391		Chr1	26288988	26308988	0.867042
Chr1	26308988	26328988	0.91836		Chr1	26308988	26328988	0.908085
Chr1	26328988	26348988	0.917636		Chr1	26328988	26348988	0.897194
Chr1	26348988	26368988	0.89393		Chr1	26348988	26368988	0.900662
Chr1	26368988	26388988	0.903848		Chr1	26368988	26388988	0.913959
Chr1	26388988	26408988	0.950834		Chr1	26388988	26408988	0.961113
Chr1	26408988	26428988	0.972548		Chr1	26408988	26428988	1.0026
Chr1	26428988	26448988	0.976362		Chr1	26428988	26448988	0.991325
Chr1	26448988	26468988	0.975924		Chr1	26448988	26468988	0.982261
Chr1	26468988	26488988	0.956073		Chr1	26468988	26488988	0.954032
Chr1	26488988	26508988	0.921225		Chr1	26488988	26508988	0.922721
Chr1	26508988	26528988	0.910942		Chr1	26508988	26528988	0.911622
Chr1	26528988	26548988	0.920513		Chr1	26528988	26548988	0.923534
Chr1	26548988	26568988	0.945309		Chr1	26548988	26568988	0.967355
Chr1	26568988	26588988	0.936458		Chr1	26568988	26588988	0.956825
Chr1	26588988	26608988	0.930309		Chr1	26588988	26608988	0.989744
Chr1	26608988	26628988	0.946228		Chr1	26608988	26628988	0.952206
Chr1	26628988	26648988	0.956602		Chr1	26628988	26648988	0.996214
Chr1	26648988	26668988	0.949795		Chr1	26648988	26668988	0.974492
Chr1	26668988	26688988	0.922697		Chr1	26668988	26688988	0.925139
Chr1	26688988	26708988	0.84859		Chr1	26688988	26708988	0.839273
Chr1	26708988	26728988	0.797237		Chr1	26708988	26728988	0.788319
Chr1	26728988	26748988	0.794518		Chr1	26728988	26748988	0.800548
Chr1	26748988	26768988	0.83928		Chr1	26748988	26768988	0.829537
Chr1	26768988	26788988	0.879542		Chr1	26768988	26788988	0.91137
Chr1	26788988	26808988	0.914418		Chr1	26788988	26808988	0.944672
Chr1	26808988	26828988	0.876525		Chr1	26808988	26828988	0.933742
Chr1	26828988	26848988	0.77728		Chr1	26828988	26848988	0.862832
Chr1	26848988	26868988	0.661604		Chr1	26848988	26868988	0.810705
Chr1	26868988	26888988	0.631139		Chr1	26868988	26888988	0.785352
Chr1	26888988	26908988	0.687899		Chr1	26888988	26908988	0.79539
Chr1	26908988	26928988	0.725277		Chr1	26908988	26928988	0.774687
Chr1	26928988	26948988	0.749169		Chr1	26928988	26948988	0.708372
Chr1	26948988	26968988	0.783559		Chr1	26948988	26968988	0.73456
Chr1	26968988	26988988	0.794212		Chr1	26968988	26988988	0.761663
Chr1	26988988	27008988	0.838236		Chr1	26988988	27008988	0.875998
Chr1	27008988	27028988	0.834878		Chr1	27008988	27028988	0.88442
Chr1	27028988	27048988	0.830886		Chr1	27028988	27048988	0.867542
Chr1	27048988	27068988	0.852502		Chr1	27048988	27068988	0.845945
Chr1	27068988	27088988	0.897419		Chr1	27068988	27088988	0.900312
Chr1	27088988	27108988	0.907635		Chr1	27088988	27108988	0.954052
Chr1	27108988	27128988	0.909483		Chr1	27108988	27128988	0.966305
Chr1	27128988	27148988	0.917764		Chr1	27128988	27148988	0.973039
Chr1	27148988	27168988	0.914267		Chr1	27148988	27168988	0.915596
Chr1	27168988	27188988	0.90541		Chr1	27168988	27188988	0.932209
Chr1	27188988	27208988	0.896983		Chr1	27188988	27208988	0.975775
Chr1	27208988	27228988	0.880918		Chr1	27208988	27228988	1.01707
Chr1	27228988	27248988	0.881411		Chr1	27228988	27248988	1.01719
Chr1	27248988	27268988	0.889545		Chr1	27248988	27268988	0.988512
Chr1	27268988	27288988	0.910867		Chr1	27268988	27288988	0.967268
Chr1	27288988	27308988	0.913222		Chr1	27288988	27308988	0.944781
Chr1	27308988	27328988	0.926851		Chr1	27308988	27328988	0.945213
Chr1	27328988	27348988	0.890333		Chr1	27328988	27348988	0.941925
Chr1	27348988	27368988	0.887675		Chr1	27348988	27368988	0.933083
Chr1	27368988	27388988	0.875753		Chr1	27368988	27388988	0.95753
Chr1	27388988	27408988	0.888022		Chr1	27388988	27408988	0.976968
Chr1	27408988	27428988	0.894447		Chr1	27408988	27428988	0.982645
Chr1	27428988	27448988	0.869761		Chr1	27428988	27448988	0.951103
Chr1	27448988	27468988	0.845517		Chr1	27448988	27468988	0.924492
Chr1	27468988	27488988	0.83047		Chr1	27468988	27488988	0.898746
Chr1	27488988	27508988	0.781423		Chr1	27488988	27508988	0.842114
Chr1	27508988	27528988	0.695777		Chr1	27508988	27528988	0.777515
Chr1	27528988	27548988	0.547423		Chr1	27528988	27548988	0.696437
Chr1	27548988	27568988	0.499249		Chr1	27548988	27568988	0.679404
Chr1	27568988	27588988	0.557182		Chr1	27568988	27588988	0.68677
Chr1	27588988	27608988	0.712981		Chr1	27588988	27608988	0.805469
Chr1	27608988	27628988	0.805035		Chr1	27608988	27628988	0.884382
Chr1	27628988	27648988	0.852301		Chr1	27628988	27648988	0.951764
Chr1	27648988	27668988	0.832393		Chr1	27648988	27668988	0.939781
Chr1	27668988	27688988	0.87581		Chr1	27668988	27688988	0.952
Chr1	27688988	27708988	0.905842		Chr1	27688988	27708988	0.944215
Chr1	27708988	27728988	0.93736		Chr1	27708988	27728988	0.95432
Chr1	27728988	27748988	0.912371		Chr1	27728988	27748988	0.961475
Chr1	27748988	27768988	0.908701		Chr1	27748988	27768988	0.943733
Chr1	27768988	27788988	0.864909		Chr1	27768988	27788988	0.923887
Chr1	27788988	27808988	0.837503		Chr1	27788988	27808988	0.896645
Chr1	27808988	27828988	0.773513		Chr1	27808988	27828988	0.854803
Chr1	27828988	27848988	0.780764		Chr1	27828988	27848988	0.834455
Chr1	27848988	27868988	0.766096		Chr1	27848988	27868988	0.821868
Chr1	27868988	27888988	0.73718		Chr1	27868988	27888988	0.784548
Chr1	27888988	27908988	0.697292		Chr1	27888988	27908988	0.789562
Chr1	27908988	27928988	0.745037		Chr1	27908988	27928988	0.85061
Chr1	27928988	27948988	0.795332		Chr1	27928988	27948988	0.889277
Chr1	27948988	27968988	0.826967		Chr1	27948988	27968988	0.910576
Chr1	27968988	27988988	0.841779		Chr1	27968988	27988988	0.900715
Chr1	27988988	28008988	0.834257		Chr1	27988988	28008988	0.875875
Chr1	28008988	28028988	0.803108		Chr1	28008988	28028988	0.879356
Chr1	28028988	28048988	0.732082		Chr1	28028988	28048988	0.840849
Chr1	28048988	28068988	0.745303		Chr1	28048988	28068988	0.844392
Chr1	28068988	28088988	0.747259		Chr1	28068988	28088988	0.838939
Chr1	28088988	28108988	0.800822		Chr1	28088988	28108988	0.841719
Chr1	28108988	28128988	0.844223		Chr1	28108988	28128988	0.836502
Chr1	28128988	28148988	0.855822		Chr1	28128988	28148988	0.80639
Chr1	28148988	28168988	0.885793		Chr1	28148988	28168988	0.852659
Chr1	28168988	28188988	0.894277		Chr1	28168988	28188988	0.897913
Chr1	28188988	28208988	0.904863		Chr1	28188988	28208988	0.931987
Chr1	28208988	28228988	0.89167		Chr1	28208988	28228988	0.954551
Chr1	28228988	28248988	0.866989		Chr1	28228988	28248988	0.951086
Chr1	28248988	28268988	0.857652		Chr1	28248988	28268988	0.929373
Chr1	28268988	28288988	0.845341		Chr1	28268988	28288988	0.931858
Chr1	28288988	28308988	0.819065		Chr1	28288988	28308988	0.87312
Chr1	28308988	28328988	0.79492		Chr1	28308988	28328988	0.836334
Chr1	28328988	28348988	0.800358		Chr1	28328988	28348988	0.859757
Chr1	28348988	28368988	0.786959		Chr1	28348988	28368988	0.889945
Chr1	28368988	28388988	0.825189		Chr1	28368988	28388988	0.89191
Chr1	28388988	28408988	0.843427		Chr1	28388988	28408988	0.921514
Chr1	28408988	28428988	0.876496		Chr1	28408988	28428988	0.923101
Chr1	28428988	28448988	0.866106		Chr1	28428988	28448988	0.912956
Chr1	28448988	28468988	0.855885		Chr1	28448988	28468988	0.889066
Chr1	28468988	28488988	0.80194		Chr1	28468988	28488988	0.819303
Chr1	28488988	28508988	0.709503		Chr1	28488988	28508988	0.711622
Chr1	28508988	28528988	0.760607		Chr1	28508988	28528988	0.735211
Chr1	28528988	28548988	0.811549		Chr1	28528988	28548988	0.808093
Chr1	28548988	28568988	0.826609		Chr1	28548988	28568988	0.846333
Chr1	28568988	28588988	0.824862		Chr1	28568988	28588988	0.895181
Chr1	28588988	28608988	0.842034		Chr1	28588988	28608988	0.933794
Chr1	28608988	28628988	0.873155		Chr1	28608988	28628988	0.931614
Chr1	28628988	28648988	0.866593		Chr1	28628988	28648988	0.927896
Chr1	28648988	28668988	0.848051		Chr1	28648988	28668988	0.881875
Chr1	28668988	28688988	0.832159		Chr1	28668988	28688988	0.900416
Chr1	28688988	28708988	0.841807		Chr1	28688988	28708988	0.855616
Chr1	28708988	28728988	0.831801		Chr1	28708988	28728988	0.8941
Chr1	28728988	28748988	0.815049		Chr1	28728988	28748988	0.892607
Chr1	28748988	28768988	0.823354		Chr1	28748988	28768988	0.892096
Chr1	28768988	28788988	0.806844		Chr1	28768988	28788988	0.844114
Chr1	28788988	28808988	0.785183		Chr1	28788988	28808988	0.809894
Chr1	28808988	28828988	0.735792		Chr1	28808988	28828988	0.76807
Chr1	28828988	28848988	0.756667		Chr1	28828988	28848988	0.766942
Chr1	28848988	28868988	0.750496		Chr1	28848988	28868988	0.775545
Chr1	28868988	28888988	0.756005		Chr1	28868988	28888988	0.766063
Chr1	28888988	28908988	0.762261		Chr1	28888988	28908988	0.777053
Chr1	28908988	28928988	0.770776		Chr1	28908988	28928988	0.816848
Chr1	28928988	28948988	0.786621		Chr1	28928988	28948988	0.812246
Chr1	28948988	28968988	0.779161		Chr1	28948988	28968988	0.790372
Chr1	28968988	28988988	0.726389		Chr1	28968988	28988988	0.732944
Chr1	28988988	29008988	0.714854		Chr1	28988988	29008988	0.744174
Chr1	29008988	29028988	0.664097		Chr1	29008988	29028988	0.713506
Chr1	29028988	29048988	0.631108		Chr1	29028988	29048988	0.675263
Chr1	29048988	29068988	0.611734		Chr1	29048988	29068988	0.661124
Chr1	29068988	29088988	0.667255		Chr1	29068988	29088988	0.707897
Chr1	29088988	29108988	0.695955		Chr1	29088988	29108988	0.739203
Chr1	29108988	29128988	0.687858		Chr1	29108988	29128988	0.73996
Chr1	29128988	29148988	0.655527		Chr1	29128988	29148988	0.728063
Chr1	29148988	29168988	0.700019		Chr1	29148988	29168988	0.751925
Chr1	29168988	29188988	0.782493		Chr1	29168988	29188988	0.806447
Chr1	29188988	29208988	0.808575		Chr1	29188988	29208988	0.831331
Chr1	29208988	29228988	0.805019		Chr1	29208988	29228988	0.858231
Chr1	29228988	29248988	0.766559		Chr1	29228988	29248988	0.861047
Chr1	29248988	29268988	0.781008		Chr1	29248988	29268988	0.832421
Chr1	29268988	29288988	0.759871		Chr1	29268988	29288988	0.800391
Chr1	29288988	29308988	0.782621		Chr1	29288988	29308988	0.773741
Chr1	29308988	29328988	0.804276		Chr1	29308988	29328988	0.81371
Chr1	29328988	29348988	0.790025		Chr1	29328988	29348988	0.798208
Chr1	29348988	29368988	0.793222		Chr1	29348988	29368988	0.832944
Chr1	29368988	29388988	0.789208		Chr1	29368988	29388988	0.815904
Chr1	29388988	29408988	0.840586		Chr1	29388988	29408988	0.825505
Chr1	29408988	29428988	0.791551		Chr1	29408988	29428988	0.827168
Chr1	29428988	29448988	0.770767		Chr1	29428988	29448988	0.780741
Chr1	29448988	29468988	0.7059		Chr1	29448988	29468988	0.744791
Chr1	29468988	29488988	0.738263		Chr1	29468988	29488988	0.763353
Chr1	29488988	29508988	0.753865		Chr1	29488988	29508988	0.794974
Chr1	29508988	29528988	0.784519		Chr1	29508988	29528988	0.809959
Chr1	29528988	29548988	0.817364		Chr1	29528988	29548988	0.79511
Chr1	29548988	29568988	0.852329		Chr1	29548988	29568988	0.813162
Chr1	29568988	29588988	0.861737		Chr1	29568988	29588988	0.839974
Chr1	29588988	29608988	0.875084		Chr1	29588988	29608988	0.849159
Chr1	29608988	29628988	0.849087		Chr1	29608988	29628988	0.865865
Chr1	29628988	29648988	0.844721		Chr1	29628988	29648988	0.856168
Chr1	29648988	29668988	0.822571		Chr1	29648988	29668988	0.855928
Chr1	29668988	29688988	0.798926		Chr1	29668988	29688988	0.793591
Chr1	29688988	29708988	0.769593		Chr1	29688988	29708988	0.771449
Chr1	29708988	29728988	0.825071		Chr1	29708988	29728988	0.834837
Chr1	29728988	29748988	0.824303		Chr1	29728988	29748988	0.860276
Chr1	29748988	29768988	0.806621		Chr1	29748988	29768988	0.844757
Chr1	29768988	29788988	0.754846		Chr1	29768988	29788988	0.802952
Chr1	29788988	29808988	0.736988		Chr1	29788988	29808988	0.753493
Chr1	29808988	29828988	0.711144		Chr1	29808988	29828988	0.711624
Chr1	29828988	29848988	0.733286		Chr1	29828988	29848988	0.695274
Chr1	29848988	29868988	0.782		Chr1	29848988	29868988	0.763241
Chr1	29868988	29888988	0.823643		Chr1	29868988	29888988	0.810879
Chr1	29888988	29908988	0.859187		Chr1	29888988	29908988	0.872321
Chr1	29908988	29928988	0.843429		Chr1	29908988	29928988	0.890755
Chr1	29928988	29948988	0.836061		Chr1	29928988	29948988	0.922986
Chr1	29948988	29968988	0.806779		Chr1	29948988	29968988	0.892857
Chr1	29968988	29988988	0.827246		Chr1	29968988	29988988	0.913948
Chr1	29988988	30008988	0.857365		Chr1	29988988	30008988	0.926135
Chr1	30008988	30028988	0.865094		Chr1	30008988	30028988	0.954239
Chr1	30028988	30048988	0.817368		Chr1	30028988	30048988	0.939813
Chr1	30048988	30068988	0.821676		Chr1	30048988	30068988	0.936476
Chr1	30068988	30088988	0.808099		Chr1	30068988	30088988	0.930757
Chr1	30088988	30108988	0.84282		Chr1	30088988	30108988	0.98706
Chr1	30108988	30128988	0.868058		Chr1	30108988	30128988	1.03335
Chr1	30128988	30148988	0.877313		Chr1	30128988	30148988	1.06663
Chr1	30148988	30168988	0.882856		Chr1	30148988	30168988	1.06404
Chr1	30168988	30188988	0.865006		Chr1	30168988	30188988	1.06595
Chr1	30188988	30208988	0.859424		Chr1	30188988	30208988	1.06172
Chr1	30208988	30228988	0.849199		Chr1	30208988	30228988	1.0772
Chr1	30228988	30248988	0.826098		Chr1	30228988	30248988	1.08116
Chr1	30248988	30268988	0.804192		Chr1	30248988	30268988	1.08068
Chr1	30268988	30288988	0.803902		Chr1	30268988	30288988	1.04309
Chr1	30288988	30308988	0.796126		Chr1	30288988	30308988	1.04936
Chr1	30308988	30328988	0.793905		Chr1	30308988	30328988	1.04118
Chr1	30328988	30348988	0.741041		Chr1	30328988	30348988	1.0493
Chr1	30348988	30368988	0.718816		Chr1	30348988	30368988	1.0128
Chr1	30368988	30388988	0.673707		Chr1	30368988	30388988	0.976104
Chr1	30388988	30408988	0.650538		Chr1	30388988	30408988	0.948572
Chr2	1	20001	-2.3707		Chr2	1	20001	-2.5333
Chr2	20001	40001	-2.23743		Chr2	20001	40001	-2.27961
Chr2	40001	60001	-0.748635		Chr2	40001	60001	-0.122908
Chr2	60001	80001	0.0669852		Chr2	60001	80001	0.205113
Chr2	80001	100001	0.359291		Chr2	80001	100001	0.27883
Chr2	100001	120001	0.467274		Chr2	100001	120001	0.30779
Chr2	120001	140001	0.506674		Chr2	120001	140001	0.29835
Chr2	140001	160001	0.527954		Chr2	140001	160001	0.318336
Chr2	160001	180001	0.528045		Chr2	160001	180001	0.30039
Chr2	180001	200001	0.529627		Chr2	180001	200001	0.316659
Chr2	200001	220001	0.546983		Chr2	200001	220001	0.358957
Chr2	220001	240001	0.554093		Chr2	220001	240001	0.400253
Chr2	240001	260001	0.561116		Chr2	240001	260001	0.410131
Chr2	260001	280001	0.574939		Chr2	260001	280001	0.42657
Chr2	280001	300001	0.594733		Chr2	280001	300001	0.412008
Chr2	300001	320001	0.616909		Chr2	300001	320001	0.448575
Chr2	320001	340001	0.647553		Chr2	320001	340001	0.464855
Chr2	340001	360001	0.660076		Chr2	340001	360001	0.483225
Chr2	360001	380001	0.663709		Chr2	360001	380001	0.49058
Chr2	380001	400001	0.667807		Chr2	380001	400001	0.515827
Chr2	400001	420001	0.680483		Chr2	400001	420001	0.527745
Chr2	420001	440001	0.689921		Chr2	420001	440001	0.540527
Chr2	440001	460001	0.692413		Chr2	440001	460001	0.526986
Chr2	460001	480001	0.695887		Chr2	460001	480001	0.526906
Chr2	480001	500001	0.696991		Chr2	480001	500001	0.52491
Chr2	500001	520001	0.688625		Chr2	500001	520001	0.52856
Chr2	520001	540001	0.692951		Chr2	520001	540001	0.55394
Chr2	540001	560001	0.692521		Chr2	540001	560001	0.567205
Chr2	560001	580001	0.68978		Chr2	560001	580001	0.548316
Chr2	580001	600001	0.645276		Chr2	580001	600001	0.528228
Chr2	600001	620001	0.714511		Chr2	600001	620001	0.564713
Chr2	620001	640001	0.710934		Chr2	620001	640001	0.530753
Chr2	640001	660001	0.70067		Chr2	640001	660001	0.496904
Chr2	660001	680001	0.699675		Chr2	660001	680001	0.488654
Chr2	680001	700001	0.686789		Chr2	680001	700001	0.509284
Chr2	700001	720001	0.665243		Chr2	700001	720001	0.476249
Chr2	720001	740001	0.618827		Chr2	720001	740001	0.43174
Chr2	740001	760001	0.679492		Chr2	740001	760001	0.45641
Chr2	760001	780001	0.666406		Chr2	760001	780001	0.433356
Chr2	780001	800001	0.608158		Chr2	780001	800001	0.371636
Chr2	800001	820001	0.548532		Chr2	800001	820001	0.302219
Chr2	820001	840001	0.51876		Chr2	820001	840001	0.247376
Chr2	840001	860001	0.504013		Chr2	840001	860001	0.245982
Chr2	860001	880001	0.530349		Chr2	860001	880001	0.265645
Chr2	880001	900001	0.558136		Chr2	880001	900001	0.283917
Chr2	900001	920001	0.537887		Chr2	900001	920001	0.241071
Chr2	920001	940001	0.521034		Chr2	920001	940001	0.219069
Chr2	940001	960001	0.496166		Chr2	940001	960001	0.193077
Chr2	960001	980001	0.462366		Chr2	960001	980001	0.12515
Chr2	980001	1000001	0.433713		Chr2	980001	1000001	0.029787
Chr2	1000001	1020001	0.430073		Chr2	1000001	1020001	-0.0210458
Chr2	1020001	1040001	0.445383		Chr2	1020001	1040001	-0.0323787
Chr2	1040001	1060001	0.44556		Chr2	1040001	1060001	-0.0486857
Chr2	1060001	1080001	0.496311		Chr2	1060001	1080001	0.0376431
Chr2	1080001	1100001	0.512795		Chr2	1080001	1100001	0.113698
Chr2	1100001	1120001	0.518986		Chr2	1100001	1120001	0.128977
Chr2	1120001	1140001	0.529181		Chr2	1120001	1140001	0.179761
Chr2	1140001	1160001	0.531295		Chr2	1140001	1160001	0.199565
Chr2	1160001	1180001	0.452295		Chr2	1160001	1180001	0.147676
Chr2	1180001	1200001	0.358316		Chr2	1180001	1200001	0.143827
Chr2	1200001	1220001	0.112248		Chr2	1200001	1220001	0.00761227
Chr2	1220001	1240001	-0.151718		Chr2	1220001	1240001	-0.181184
Chr2	1240001	1260001	0.237534		Chr2	1240001	1260001	0.208137
Chr2	1260001	1280001	0.389754		Chr2	1260001	1280001	0.333512
Chr2	1280001	1300001	0.323197		Chr2	1280001	1300001	0.297637
Chr2	1300001	1320001	0.289893		Chr2	1300001	1320001	0.29705
Chr2	1320001	1340001	0.263371		Chr2	1320001	1340001	0.333732
Chr2	1340001	1360001	0.343109		Chr2	1340001	1360001	0.41924
Chr2	1360001	1380001	0.373825		Chr2	1360001	1380001	0.480746
Chr2	1380001	1400001	0.375877		Chr2	1380001	1400001	0.506431
Chr2	1400001	1420001	0.35359		Chr2	1400001	1420001	0.481594
Chr2	1420001	1440001	0.392317		Chr2	1420001	1440001	0.484537
Chr2	1440001	1460001	0.467071		Chr2	1440001	1460001	0.502329
Chr2	1460001	1480001	0.535228		Chr2	1460001	1480001	0.514216
Chr2	1480001	1500001	0.643391		Chr2	1480001	1500001	0.560752
Chr2	1500001	1520001	0.686658		Chr2	1500001	1520001	0.578923
Chr2	1520001	1540001	0.701326		Chr2	1520001	1540001	0.579982
Chr2	1540001	1560001	0.688184		Chr2	1540001	1560001	0.563753
Chr2	1560001	1580001	0.696688		Chr2	1560001	1580001	0.577881
Chr2	1580001	1600001	0.689153		Chr2	1580001	1600001	0.573994
Chr2	1600001	1620001	0.692072		Chr2	1600001	1620001	0.59697
Chr2	1620001	1640001	0.678357		Chr2	1620001	1640001	0.609144
Chr2	1640001	1660001	0.679464		Chr2	1640001	1660001	0.611939
Chr2	1660001	1680001	0.675334		Chr2	1660001	1680001	0.60049
Chr2	1680001	1700001	0.649376		Chr2	1680001	1700001	0.572673
Chr2	1700001	1720001	0.609346		Chr2	1700001	1720001	0.553367
Chr2	1720001	1740001	0.618621		Chr2	1720001	1740001	0.578006
Chr2	1740001	1760001	0.572173		Chr2	1740001	1760001	0.509252
Chr2	1760001	1780001	0.551422		Chr2	1760001	1780001	0.459511
Chr2	1780001	1800001	0.613125		Chr2	1780001	1800001	0.488486
Chr2	1800001	1820001	0.59144		Chr2	1800001	1820001	0.496337
Chr2	1820001	1840001	0.50787		Chr2	1820001	1840001	0.425375
Chr2	1840001	1860001	0.56309		Chr2	1840001	1860001	0.481106
Chr2	1860001	1880001	0.593713		Chr2	1860001	1880001	0.523474
Chr2	1880001	1900001	0.6224		Chr2	1880001	1900001	0.535956
Chr2	1900001	1920001	0.655832		Chr2	1900001	1920001	0.554967
Chr2	1920001	1940001	0.673227		Chr2	1920001	1940001	0.565021
Chr2	1940001	1960001	0.690077		Chr2	1940001	1960001	0.570826
Chr2	1960001	1980001	0.598391		Chr2	1960001	1980001	0.530176
Chr2	1980001	2000001	0.633008		Chr2	1980001	2000001	0.549818
Chr2	2000001	2020001	0.651602		Chr2	2000001	2020001	0.561988
Chr2	2020001	2040001	0.653194		Chr2	2020001	2040001	0.566809
Chr2	2040001	2060001	0.579605		Chr2	2040001	2060001	0.418995
Chr2	2060001	2080001	0.607961		Chr2	2060001	2080001	0.488406
Chr2	2080001	2100001	0.619974		Chr2	2080001	2100001	0.509242
Chr2	2100001	2120001	0.67054		Chr2	2100001	2120001	0.588096
Chr2	2120001	2140001	0.636026		Chr2	2120001	2140001	0.537242
Chr2	2140001	2160001	0.652258		Chr2	2140001	2160001	0.551452
Chr2	2160001	2180001	0.704142		Chr2	2160001	2180001	0.562733
Chr2	2180001	2200001	0.690297		Chr2	2180001	2200001	0.5301
Chr2	2200001	2220001	0.69599		Chr2	2200001	2220001	0.529316
Chr2	2220001	2240001	0.729818		Chr2	2220001	2240001	0.550179
Chr2	2240001	2260001	0.710201		Chr2	2240001	2260001	0.543421
Chr2	2260001	2280001	0.701915		Chr2	2260001	2280001	0.538344
Chr2	2280001	2300001	0.695689		Chr2	2280001	2300001	0.523567
Chr2	2300001	2320001	0.678127		Chr2	2300001	2320001	0.529255
Chr2	2320001	2340001	0.651453		Chr2	2320001	2340001	0.539525
Chr2	2340001	2360001	0.565005		Chr2	2340001	2360001	0.554516
Chr2	2360001	2380001	0.382798		Chr2	2360001	2380001	0.520511
Chr2	2380001	2400001	-0.324363		Chr2	2380001	2400001	0.128655
Chr2	2400001	2420001	-0.416127		Chr2	2400001	2420001	0.202967
Chr2	2420001	2440001	-0.118249		Chr2	2420001	2440001	0.458569
Chr2	2440001	2460001	-0.0938229		Chr2	2440001	2460001	0.486888
Chr2	2460001	2480001	-0.429031		Chr2	2460001	2480001	0.246868
Chr2	2480001	2500001	-0.673402		Chr2	2480001	2500001	-0.0302233
Chr2	2500001	2520001	-0.742849		Chr2	2500001	2520001	-0.0323486
Chr2	2520001	2540001	-0.750829		Chr2	2520001	2540001	-0.0360632
Chr2	2540001	2560001	-0.79968		Chr2	2540001	2560001	-0.0898891
Chr2	2560001	2580001	-0.121947		Chr2	2560001	2580001	0.418962
Chr2	2580001	2600001	-0.109203		Chr2	2580001	2600001	0.448674
Chr2	2600001	2620001	-0.0130674		Chr2	2600001	2620001	0.490584
Chr2	2620001	2640001	-0.340126		Chr2	2620001	2640001	0.278105
Chr2	2640001	2660001	-0.455321		Chr2	2640001	2660001	0.186053
Chr2	2660001	2680001	-0.586027		Chr2	2660001	2680001	0.130847
Chr2	2680001	2700001	-0.784354		Chr2	2680001	2700001	0.0394682
Chr2	2700001	2720001	-0.338561		Chr2	2700001	2720001	0.28316
Chr2	2720001	2740001	0.0123235		Chr2	2720001	2740001	0.452132
Chr2	2740001	2760001	0.322584		Chr2	2740001	2760001	0.55937
Chr2	2760001	2780001	0.191707		Chr2	2760001	2780001	0.509591
Chr2	2780001	2800001	-0.182143		Chr2	2780001	2800001	0.351628
Chr2	2800001	2820001	-0.696226		Chr2	2800001	2820001	0.0137967
Chr2	2820001	2840001	-0.396926		Chr2	2820001	2840001	0.130148
Chr2	2840001	2860001	-0.117188		Chr2	2840001	2860001	0.332032
Chr2	2860001	2880001	0.168533		Chr2	2860001	2880001	0.451454
Chr2	2880001	2900001	0.38475		Chr2	2880001	2900001	0.478063
Chr2	2900001	2920001	0.183139		Chr2	2900001	2920001	-0.0731171
Chr2	2920001	2940001	0.167638		Chr2	2920001	2940001	-0.162653
Chr2	2940001	2960001	0.189804		Chr2	2940001	2960001	-0.113991
Chr2	2960001	2980001	0.40124		Chr2	2960001	2980001	0.4518
Chr2	2980001	3000001	0.309243		Chr2	2980001	3000001	0.446729
Chr2	3000001	3020001	-0.097084		Chr2	3000001	3020001	0.277987
Chr2	3020001	3040001	-0.0875352		Chr2	3020001	3040001	0.271652
Chr2	3040001	3060001	-0.0667198		Chr2	3040001	3060001	0.288586
Chr2	3060001	3080001	-0.19169		Chr2	3060001	3080001	0.215235
Chr2	3080001	3100001	-1.0102		Chr2	3080001	3100001	-0.288254
Chr2	3100001	3120001	-1.05951		Chr2	3100001	3120001	-0.305677
Chr2	3120001	3140001	-1.09928		Chr2	3120001	3140001	-0.43643
Chr2	3140001	3160001	-0.989303		Chr2	3140001	3160001	-0.446349
Chr2	3160001	3180001	-0.982826		Chr2	3160001	3180001	-0.514781
Chr2	3180001	3200001	-0.849401		Chr2	3180001	3200001	-0.451171
Chr2	3200001	3220001	-1.06171		Chr2	3200001	3220001	-0.776207
Chr2	3220001	3240001	-2.70899		Chr2	3220001	3240001	-3.03763
Chr2	3240001	3260001	-2.72264		Chr2	3240001	3260001	-3.05055
Chr2	3260001	3280001	-2.69349		Chr2	3260001	3280001	-3.0092
Chr2	3280001	3300001	-2.67832		Chr2	3280001	3300001	-2.97138
Chr2	3300001	3320001	-2.63167		Chr2	3300001	3320001	-2.91355
Chr2	3320001	3340001	-2.58333		Chr2	3320001	3340001	-2.83951
Chr2	3340001	3360001	-2.55382		Chr2	3340001	3360001	-2.79544
Chr2	3360001	3380001	-2.60142		Chr2	3360001	3380001	-2.83767
Chr2	3380001	3400001	-2.62012		Chr2	3380001	3400001	-2.86451
Chr2	3400001	3420001	-2.67141		Chr2	3400001	3420001	-2.8983
Chr2	3420001	3440001	-2.70108		Chr2	3420001	3440001	-2.9673
Chr2	3440001	3460001	-2.70006		Chr2	3440001	3460001	-2.98449
Chr2	3460001	3480001	-2.67669		Chr2	3460001	3480001	-2.98526
Chr2	3480001	3500001	-2.69756		Chr2	3480001	3500001	-3.03748
Chr2	3500001	3520001	-2.6996		Chr2	3500001	3520001	-3.06551
Chr2	3520001	3540001	-2.58702		Chr2	3520001	3540001	-2.96667
Chr2	3540001	3560001	-0.813585		Chr2	3540001	3560001	-0.353719
Chr2	3560001	3580001	-1.08721		Chr2	3560001	3580001	-0.544107
Chr2	3580001	3600001	-1.18192		Chr2	3580001	3600001	-0.507008
Chr2	3600001	3620001	-1.05567		Chr2	3600001	3620001	-0.357009
Chr2	3608427	3628427	-2.81817		Chr2	3608427	3628427	-1.90665
Chr2	3628427	3648427	-2.90637		Chr2	3628427	3648427	-2.57293
Chr2	3648427	3668427	-2.7877		Chr2	3648427	3668427	-2.64543
Chr2	3668427	3688427	-2.77814		Chr2	3668427	3688427	-2.63186
Chr2	3688427	3708427	-2.80627		Chr2	3688427	3708427	-2.7134
Chr2	3708427	3728427	-2.93092		Chr2	3708427	3728427	-3.05824
Chr2	3728427	3748427	-2.91347		Chr2	3728427	3748427	-2.96044
Chr2	3748427	3768427	-2.75036		Chr2	3748427	3768427	-2.55191
Chr2	3768427	3788427	-2.70861		Chr2	3768427	3788427	-2.44679
Chr2	3788427	3808427	-2.74545		Chr2	3788427	3808427	-2.56506
Chr2	3808427	3828427	-2.88447		Chr2	3808427	3828427	-2.88196
Chr2	3828427	3848427	-2.91766		Chr2	3828427	3848427	-2.95964
Chr2	3848427	3868427	-2.91084		Chr2	3848427	3868427	-2.91207
Chr2	3868427	3888427	-2.8938		Chr2	3868427	3888427	-2.86681
Chr2	3888427	3908427	-2.88865		Chr2	3888427	3908427	-2.87345
Chr2	3908427	3928427	-2.88693		Chr2	3908427	3928427	-2.81051
Chr2	3928427	3948427	-2.88522		Chr2	3928427	3948427	-2.77924
Chr2	3948427	3968427	-2.80771		Chr2	3948427	3968427	-2.58997
Chr2	3968427	3988427	-2.68818		Chr2	3968427	3988427	-2.29771
Chr2	3988427	4008427	-2.53765		Chr2	3988427	4008427	-2.03208
Chr2	4008427	4028427	-2.54778		Chr2	4008427	4028427	-2.08361
Chr2	4028427	4048427	-2.59785		Chr2	4028427	4048427	-2.26656
Chr2	4048427	4068427	-2.57944		Chr2	4048427	4068427	-2.19363
Chr2	4068427	4088427	-2.51013		Chr2	4068427	4088427	-1.98161
Chr2	4088427	4108427	-2.47009		Chr2	4088427	4108427	-1.85434
Chr2	4108427	4128427	-2.41258		Chr2	4108427	4128427	-1.81802
Chr2	4128427	4148427	-2.46272		Chr2	4128427	4148427	-1.85769
Chr2	4148427	4168427	-2.47776		Chr2	4148427	4168427	-1.94872
Chr2	4168427	4188427	-2.66757		Chr2	4168427	4188427	-2.25748
Chr2	4188427	4208427	-2.53652		Chr2	4188427	4208427	-2.04994
Chr2	4208427	4228427	-2.51875		Chr2	4208427	4228427	-2.08208
Chr2	4228427	4248427	-2.52813		Chr2	4228427	4248427	-2.19478
Chr2	4248427	4268427	-2.69163		Chr2	4248427	4268427	-2.58523
Chr2	4268427	4288427	-2.56733		Chr2	4268427	4288427	-2.2759
Chr2	4288427	4308427	-2.33743		Chr2	4288427	4308427	-1.66631
Chr2	4308427	4328427	-2.1795		Chr2	4308427	4328427	-1.25901
Chr2	4328427	4348427	-2.17377		Chr2	4328427	4348427	-1.20526
Chr2	4348427	4368427	-2.47274		Chr2	4348427	4368427	-1.82431
Chr2	4368427	4388427	-2.67426		Chr2	4368427	4388427	-2.45126
Chr2	4388427	4408427	-2.52408		Chr2	4388427	4408427	-2.0539
Chr2	4408427	4428427	-2.4964		Chr2	4408427	4428427	-1.95027
Chr2	4428427	4448427	-2.40535		Chr2	4428427	4448427	-1.76222
Chr2	4448427	4468427	-2.26909		Chr2	4448427	4468427	-1.56009
Chr2	4468427	4488427	-2.24803		Chr2	4468427	4488427	-1.5644
Chr2	4488427	4508427	-2.33946		Chr2	4488427	4508427	-1.80148
Chr2	4508427	4528427	-2.75636		Chr2	4508427	4528427	-2.64337
Chr2	4528427	4548427	-2.84102		Chr2	4528427	4548427	-2.8383
Chr2	4548427	4568427	-2.89088		Chr2	4548427	4568427	-2.95242
Chr2	4568427	4588427	-2.90139		Chr2	4568427	4588427	-2.95119
Chr2	4588427	4608427	-2.80155		Chr2	4588427	4608427	-2.75774
Chr2	4608427	4628427	-2.76656		Chr2	4608427	4628427	-2.69521
Chr2	4628427	4648427	-2.78671		Chr2	4628427	4648427	-2.81651
Chr2	4648427	4668427	-2.89408		Chr2	4648427	4668427	-3.01858
Chr2	4668427	4688427	-2.91116		Chr2	4668427	4688427	-3.02669
Chr2	4688427	4708427	-2.89258		Chr2	4688427	4708427	-2.93226
Chr2	4708427	4728427	-2.77726		Chr2	4708427	4728427	-2.57754
Chr2	4728427	4748427	-2.72394		Chr2	4728427	4748427	-2.55376
Chr2	4748427	4768427	-2.74195		Chr2	4748427	4768427	-2.61772
Chr2	4768427	4788427	-2.5914		Chr2	4768427	4788427	-2.40143
Chr2	4788427	4808427	-2.57335		Chr2	4788427	4808427	-2.32592
Chr2	4808427	4828427	-2.48316		Chr2	4808427	4828427	-2.12606
Chr2	4828427	4848427	-2.72741		Chr2	4828427	4848427	-2.67633
Chr2	4848427	4868427	-2.74109		Chr2	4848427	4868427	-2.64834
Chr2	4868427	4888427	-2.58079		Chr2	4868427	4888427	-2.39331
Chr2	4888427	4908427	-2.45416		Chr2	4888427	4908427	-2.17293
Chr2	4908427	4928427	-2.48631		Chr2	4908427	4928427	-2.30079
Chr2	4928427	4948427	-2.58493		Chr2	4928427	4948427	-2.48424
Chr2	4948427	4968427	-2.58324		Chr2	4948427	4968427	-2.43318
Chr2	4968427	4988427	-2.42778		Chr2	4968427	4988427	-2.08803
Chr2	4988427	5008427	-2.14358		Chr2	4988427	5008427	-1.4862
Chr2	5008427	5028427	-1.89492		Chr2	5008427	5028427	-1.20174
Chr2	5028427	5048427	-1.66603		Chr2	5028427	5048427	-0.953761
Chr2	5048427	5068427	-1.82325		Chr2	5048427	5068427	-1.13365
Chr2	5068427	5088427	-2.04444		Chr2	5068427	5088427	-1.4085
Chr2	5088427	5108427	-2.39875		Chr2	5088427	5108427	-1.90493
Chr2	5108427	5128427	-2.67989		Chr2	5108427	5128427	-2.55887
Chr2	5128427	5148427	-2.72407		Chr2	5128427	5148427	-2.73241
Chr2	5148427	5168427	-2.8113		Chr2	5148427	5168427	-2.95512
Chr2	5168427	5188427	-2.79511		Chr2	5168427	5188427	-2.90073
Chr2	5188427	5208427	-2.73079		Chr2	5188427	5208427	-2.77263
Chr2	5208427	5228427	-2.63556		Chr2	5208427	5228427	-2.66611
Chr2	5228427	5248427	-2.55169		Chr2	5228427	5248427	-2.61834
Chr2	5248427	5268427	-2.62521		Chr2	5248427	5268427	-2.77035
Chr2	5268427	5288427	-2.67398		Chr2	5268427	5288427	-2.81225
Chr2	5288427	5308427	-2.72523		Chr2	5288427	5308427	-2.83118
Chr2	5308427	5328427	-2.75723		Chr2	5308427	5328427	-2.88471
Chr2	5328427	5348427	-2.74278		Chr2	5328427	5348427	-2.80755
Chr2	5348427	5368427	-2.63092		Chr2	5348427	5368427	-2.64565
Chr2	5368427	5388427	-2.49152		Chr2	5368427	5388427	-2.41279
Chr2	5388427	5408427	-2.38677		Chr2	5388427	5408427	-2.18459
Chr2	5408427	5428427	-2.48087		Chr2	5408427	5428427	-2.2235
Chr2	5428427	5448427	-2.58122		Chr2	5428427	5448427	-2.29971
Chr2	5448427	5468427	-2.66861		Chr2	5448427	5468427	-2.43793
Chr2	5468427	5488427	-2.55547		Chr2	5468427	5488427	-2.30193
Chr2	5488427	5508427	-2.16567		Chr2	5488427	5508427	-1.77763
Chr2	5508427	5528427	-1.62757		Chr2	5508427	5528427	-1.12312
Chr2	5528427	5548427	-1.15121		Chr2	5528427	5548427	-0.665892
Chr2	5548427	5568427	-0.821282		Chr2	5548427	5568427	-0.444037
Chr2	5568427	5588427	-0.662584		Chr2	5568427	5588427	-0.51348
Chr2	5588427	5608427	-0.855029		Chr2	5588427	5608427	-0.831993
Chr2	5608427	5628427	-0.845461		Chr2	5608427	5628427	-0.852115
Chr2	5628427	5648427	-0.754583		Chr2	5628427	5648427	-0.789646
Chr2	5648427	5668427	-0.343415		Chr2	5648427	5668427	-0.461531
Chr2	5668427	5688427	-0.135836		Chr2	5668427	5688427	-0.30358
Chr2	5688427	5708427	-0.229054		Chr2	5688427	5708427	-0.407912
Chr2	5708427	5728427	-0.320852		Chr2	5708427	5728427	-0.516669
Chr2	5728427	5748427	-0.38065		Chr2	5728427	5748427	-0.618041
Chr2	5748427	5768427	-0.290344		Chr2	5748427	5768427	-0.597014
Chr2	5768427	5788427	-0.490462		Chr2	5768427	5788427	-0.772031
Chr2	5788427	5808427	-0.752286		Chr2	5788427	5808427	-1.00084
Chr2	5808427	5828427	-0.704985		Chr2	5808427	5828427	-0.893888
Chr2	5828427	5848427	-0.377814		Chr2	5828427	5848427	-0.63266
Chr2	5848427	5868427	-0.35643		Chr2	5848427	5868427	-0.618825
Chr2	5868427	5888427	-0.243949		Chr2	5868427	5888427	-0.539281
Chr2	5888427	5908427	0.0576675		Chr2	5888427	5908427	-0.217869
Chr2	5908427	5928427	0.108347		Chr2	5908427	5928427	-0.138653
Chr2	5928427	5948427	0.102499		Chr2	5928427	5948427	-0.127866
Chr2	5948427	5968427	-0.134717		Chr2	5948427	5968427	-0.402399
Chr2	5968427	5988427	-0.241471		Chr2	5968427	5988427	-0.596372
Chr2	5988427	6008427	-0.215404		Chr2	5988427	6008427	-0.695378
Chr2	6008427	6028427	-0.00191308		Chr2	6008427	6028427	-0.365822
Chr2	6028427	6048427	-0.0462846		Chr2	6028427	6048427	-0.414422
Chr2	6048427	6068427	-0.169712		Chr2	6048427	6068427	-0.469719
Chr2	6068427	6088427	-0.764425		Chr2	6068427	6088427	-1.0894
Chr2	6088427	6108427	-1.07511		Chr2	6088427	6108427	-1.28219
Chr2	6108427	6128427	-1.01545		Chr2	6108427	6128427	-1.26326
Chr2	6128427	6148427	-0.657479		Chr2	6128427	6148427	-0.977219
Chr2	6148427	6168427	-0.382063		Chr2	6148427	6168427	-0.719273
Chr2	6168427	6188427	-0.259031		Chr2	6168427	6188427	-0.655223
Chr2	6188427	6208427	-0.300359		Chr2	6188427	6208427	-0.655019
Chr2	6208427	6228427	-0.396453		Chr2	6208427	6228427	-0.731327
Chr2	6228427	6248427	-0.444382		Chr2	6228427	6248427	-0.754904
Chr2	6248427	6268427	-0.240026		Chr2	6248427	6268427	-0.597969
Chr2	6268427	6288427	-0.110428		Chr2	6268427	6288427	-0.516399
Chr2	6288427	6308427	-0.0359762		Chr2	6288427	6308427	-0.361959
Chr2	6308427	6328427	-0.0611136		Chr2	6308427	6328427	-0.361738
Chr2	6328427	6348427	0.0683499		Chr2	6328427	6348427	-0.207731
Chr2	6348427	6368427	0.0776348		Chr2	6348427	6368427	-0.26845
Chr2	6368427	6388427	0.258462		Chr2	6368427	6388427	0.0305697
Chr2	6388427	6408427	0.194101		Chr2	6388427	6408427	-0.0780828
Chr2	6408427	6428427	0.144085		Chr2	6408427	6428427	-0.217624
Chr2	6428427	6448427	-0.5283		Chr2	6428427	6448427	-1.04983
Chr2	6448427	6468427	-0.509906		Chr2	6448427	6468427	-0.927634
Chr2	6468427	6488427	-0.354925		Chr2	6468427	6488427	-0.62212
Chr2	6488427	6508427	-0.273625		Chr2	6488427	6508427	-0.549331
Chr2	6508427	6528427	-0.09224		Chr2	6508427	6528427	-0.394427
Chr2	6528427	6548427	-0.0759616		Chr2	6528427	6548427	-0.424562
Chr2	6548427	6568427	-0.235511		Chr2	6548427	6568427	-0.470139
Chr2	6568427	6588427	-0.747931		Chr2	6568427	6588427	-0.946515
Chr2	6588427	6608427	-0.759951		Chr2	6588427	6608427	-0.975234
Chr2	6608427	6628427	-0.276456		Chr2	6608427	6628427	-0.708315
Chr2	6628427	6648427	-0.0900584		Chr2	6628427	6648427	-0.45229
Chr2	6648427	6668427	0.0713204		Chr2	6648427	6668427	-0.33802
Chr2	6668427	6688427	-0.0236286		Chr2	6668427	6688427	-0.473662
Chr2	6688427	6708427	0.0277776		Chr2	6688427	6708427	-0.529003
Chr2	6708427	6728427	0.0752756		Chr2	6708427	6728427	-0.444403
Chr2	6728427	6748427	0.103294		Chr2	6728427	6748427	-0.369593
Chr2	6748427	6768427	0.0611462		Chr2	6748427	6768427	-0.379409
Chr2	6768427	6788427	0.186254		Chr2	6768427	6788427	-0.232945
Chr2	6788427	6808427	0.250164		Chr2	6788427	6808427	-0.0725109
Chr2	6808427	6828427	0.259721		Chr2	6808427	6828427	-0.0716349
Chr2	6828427	6848427	0.175501		Chr2	6828427	6848427	-0.239536
Chr2	6848427	6868427	0.0824495		Chr2	6848427	6868427	-0.362555
Chr2	6868427	6888427	0.0727155		Chr2	6868427	6888427	-0.325824
Chr2	6888427	6908427	0.198712		Chr2	6888427	6908427	-0.134008
Chr2	6908427	6928427	0.290191		Chr2	6908427	6928427	-0.0897972
Chr2	6928427	6948427	0.162904		Chr2	6928427	6948427	-0.317593
Chr2	6948427	6968427	-0.0557037		Chr2	6948427	6968427	-0.594937
Chr2	6968427	6988427	-0.471994		Chr2	6968427	6988427	-1.02597
Chr2	6988427	7008427	-0.57362		Chr2	6988427	7008427	-1.08437
Chr2	7008427	7028427	-0.26714		Chr2	7008427	7028427	-0.702579
Chr2	7028427	7048427	0.153273		Chr2	7028427	7048427	-0.195299
Chr2	7048427	7068427	0.245643		Chr2	7048427	7068427	0.00782019
Chr2	7068427	7088427	0.342682		Chr2	7068427	7088427	0.0578932
Chr2	7088427	7108427	0.317096		Chr2	7088427	7108427	0.110638
Chr2	7108427	7128427	0.359071		Chr2	7108427	7128427	0.179409
Chr2	7128427	7148427	0.307414		Chr2	7128427	7148427	0.0799081
Chr2	7148427	7168427	0.203615		Chr2	7148427	7168427	-0.107685
Chr2	7168427	7188427	0.114115		Chr2	7168427	7188427	-0.239174
Chr2	7188427	7208427	0.255325		Chr2	7188427	7208427	0.0922051
Chr2	7208427	7228427	0.370976		Chr2	7208427	7228427	0.290976
Chr2	7228427	7248427	0.419756		Chr2	7228427	7248427	0.295348
Chr2	7248427	7268427	0.44548		Chr2	7248427	7268427	0.268539
Chr2	7268427	7288427	0.383349		Chr2	7268427	7288427	0.13315
Chr2	7288427	7308427	0.286703		Chr2	7288427	7308427	0.105055
Chr2	7308427	7328427	0.195309		Chr2	7308427	7328427	-0.0491042
Chr2	7328427	7348427	0.0287299		Chr2	7328427	7348427	-0.226259
Chr2	7348427	7368427	-0.283613		Chr2	7348427	7368427	-0.824704
Chr2	7368427	7388427	-0.285066		Chr2	7368427	7388427	-0.898387
Chr2	7388427	7408427	-0.303352		Chr2	7388427	7408427	-0.922654
Chr2	7408427	7428427	-0.279097		Chr2	7408427	7428427	-0.851602
Chr2	7428427	7448427	-0.360111		Chr2	7428427	7448427	-0.983347
Chr2	7448427	7468427	0.216947		Chr2	7448427	7468427	-0.090415
Chr2	7468427	7488427	0.391653		Chr2	7468427	7488427	0.259402
Chr2	7488427	7508427	0.347198		Chr2	7488427	7508427	0.320267
Chr2	7508427	7528427	0.260768		Chr2	7508427	7528427	0.266188
Chr2	7528427	7548427	0.19714		Chr2	7528427	7548427	0.265948
Chr2	7548427	7568427	0.117458		Chr2	7548427	7568427	0.233269
Chr2	7568427	7588427	0.0815582		Chr2	7568427	7588427	0.176493
Chr2	7588427	7608427	0.0795889		Chr2	7588427	7608427	0.159022
Chr2	7608427	7628427	0.107119		Chr2	7608427	7628427	0.154554
Chr2	7628427	7648427	0.166225		Chr2	7628427	7648427	0.192469
Chr2	7648427	7668427	0.215018		Chr2	7648427	7668427	0.219754
Chr2	7668427	7688427	0.267323		Chr2	7668427	7688427	0.174393
Chr2	7688427	7708427	0.279005		Chr2	7688427	7708427	0.165776
Chr2	7708427	7728427	0.275521		Chr2	7708427	7728427	0.166311
Chr2	7728427	7748427	0.30803		Chr2	7728427	7748427	0.210692
Chr2	7748427	7768427	0.29136		Chr2	7748427	7768427	0.133297
Chr2	7768427	7788427	0.171861		Chr2	7768427	7788427	-0.0239908
Chr2	7788427	7808427	0.0510703		Chr2	7788427	7808427	-0.179038
Chr2	7808427	7828427	0.350229		Chr2	7808427	7828427	0.12761
Chr2	7828427	7848427	0.43489		Chr2	7828427	7848427	0.245447
Chr2	7848427	7868427	0.434449		Chr2	7848427	7868427	0.284447
Chr2	7868427	7888427	0.352923		Chr2	7868427	7888427	0.219323
Chr2	7888427	7908427	0.338985		Chr2	7888427	7908427	0.121177
Chr2	7908427	7928427	0.342409		Chr2	7908427	7928427	0.232397
Chr2	7928427	7948427	0.332193		Chr2	7928427	7948427	0.221988
Chr2	7948427	7968427	0.333259		Chr2	7948427	7968427	0.217496
Chr2	7968427	7988427	0.386257		Chr2	7968427	7988427	0.272696
Chr2	7988427	8008427	0.394454		Chr2	7988427	8008427	0.113516
Chr2	8008427	8028427	0.347415		Chr2	8008427	8028427	0.0309777
Chr2	8028427	8048427	0.160224		Chr2	8028427	8048427	-0.267697
Chr2	8048427	8068427	0.252706		Chr2	8048427	8068427	-0.0288432
Chr2	8068427	8088427	0.350237		Chr2	8068427	8088427	0.125032
Chr2	8088427	8108427	0.370054		Chr2	8088427	8108427	0.317445
Chr2	8108427	8128427	0.296252		Chr2	8108427	8128427	0.406627
Chr2	8128427	8148427	0.352162		Chr2	8128427	8148427	0.40606
Chr2	8148427	8168427	0.39436		Chr2	8148427	8168427	0.425627
Chr2	8168427	8188427	0.454536		Chr2	8168427	8188427	0.228839
Chr2	8188427	8208427	0.447132		Chr2	8188427	8208427	0.167333
Chr2	8208427	8228427	0.4202		Chr2	8208427	8228427	-0.189125
Chr2	8228427	8248427	0.224705		Chr2	8228427	8248427	-0.578735
Chr2	8248427	8268427	-0.125162		Chr2	8248427	8268427	-1.17124
Chr2	8268427	8288427	-0.369114		Chr2	8268427	8288427	-1.30853
Chr2	8288427	8308427	-0.178196		Chr2	8288427	8308427	-0.958437
Chr2	8308427	8328427	-0.0480072		Chr2	8308427	8328427	-0.729905
Chr2	8328427	8348427	0.114574		Chr2	8328427	8348427	-0.33175
Chr2	8348427	8368427	0.218473		Chr2	8348427	8368427	-0.0804829
Chr2	8368427	8388427	0.258694		Chr2	8368427	8388427	-0.0370484
Chr2	8388427	8408427	0.295431		Chr2	8388427	8408427	-0.0479457
Chr2	8408427	8428427	0.356568		Chr2	8408427	8428427	-0.056285
Chr2	8428427	8448427	0.400431		Chr2	8428427	8448427	0.0733464
Chr2	8448427	8468427	0.412644		Chr2	8448427	8468427	0.208779
Chr2	8468427	8488427	0.332496		Chr2	8468427	8488427	0.280607
Chr2	8488427	8508427	0.277536		Chr2	8488427	8508427	0.267148
Chr2	8508427	8528427	0.280986		Chr2	8508427	8528427	0.263748
Chr2	8528427	8548427	0.283928		Chr2	8528427	8548427	0.181081
Chr2	8548427	8568427	0.321477		Chr2	8548427	8568427	0.0801267
Chr2	8568427	8588427	0.334706		Chr2	8568427	8588427	0.0536235
Chr2	8588427	8608427	0.307471		Chr2	8588427	8608427	0.0984557
Chr2	8608427	8628427	0.309973		Chr2	8608427	8628427	0.0944635
Chr2	8628427	8648427	0.348927		Chr2	8628427	8648427	0.117232
Chr2	8648427	8668427	0.352564		Chr2	8648427	8668427	0.116519
Chr2	8668427	8688427	0.340257		Chr2	8668427	8688427	0.150715
Chr2	8688427	8708427	0.292106		Chr2	8688427	8708427	0.178349
Chr2	8708427	8728427	0.240288		Chr2	8708427	8728427	0.172294
Chr2	8728427	8748427	0.189658		Chr2	8728427	8748427	0.159542
Chr2	8748427	8768427	0.159153		Chr2	8748427	8768427	0.130019
Chr2	8768427	8788427	0.139868		Chr2	8768427	8788427	0.145412
Chr2	8788427	8808427	0.135416		Chr2	8788427	8808427	0.135058
Chr2	8808427	8828427	0.114876		Chr2	8808427	8828427	0.199523
Chr2	8828427	8848427	0.0889944		Chr2	8828427	8848427	0.16632
Chr2	8848427	8868427	0.0943839		Chr2	8848427	8868427	0.162706
Chr2	8868427	8888427	0.101083		Chr2	8868427	8888427	0.128459
Chr2	8888427	8908427	0.0825394		Chr2	8888427	8908427	0.121722
Chr2	8908427	8928427	-0.00294685		Chr2	8908427	8928427	0.154326
Chr2	8928427	8948427	-0.0497612		Chr2	8928427	8948427	0.153379
Chr2	8948427	8968427	-0.0787497		Chr2	8948427	8968427	0.131736
Chr2	8968427	8988427	-0.0931008		Chr2	8968427	8988427	0.103295
Chr2	8988427	9008427	-0.082004		Chr2	8988427	9008427	0.0898951
Chr2	9008427	9028427	-0.0786933		Chr2	9008427	9028427	0.101706
Chr2	9028427	9048427	-0.060557		Chr2	9028427	9048427	0.122851
Chr2	9048427	9068427	-0.0772389		Chr2	9048427	9068427	0.137096
Chr2	9068427	9088427	-0.0663228		Chr2	9068427	9088427	0.152953
Chr2	9088427	9108427	-0.0592241		Chr2	9088427	9108427	0.154184
Chr2	9108427	9128427	-0.0127035		Chr2	9108427	9128427	0.167655
Chr2	9128427	9148427	0.0348104		Chr2	9128427	9148427	0.143524
Chr2	9148427	9168427	0.0846385		Chr2	9148427	9168427	0.107353
Chr2	9168427	9188427	0.104066		Chr2	9168427	9188427	0.0776767
Chr2	9188427	9208427	0.123504		Chr2	9188427	9208427	0.12571
Chr2	9208427	9228427	0.203108		Chr2	9208427	9228427	0.196425
Chr2	9228427	9248427	0.31216		Chr2	9228427	9248427	0.278937
Chr2	9248427	9268427	0.432617		Chr2	9248427	9268427	0.311039
Chr2	9268427	9288427	0.444893		Chr2	9268427	9288427	0.272835
Chr2	9288427	9308427	0.340613		Chr2	9288427	9308427	0.172739
Chr2	9308427	9328427	0.314764		Chr2	9308427	9328427	0.0638747
Chr2	9328427	9348427	0.420083		Chr2	9328427	9348427	0.21389
Chr2	9348427	9368427	0.484188		Chr2	9348427	9368427	0.223534
Chr2	9368427	9388427	0.508381		Chr2	9368427	9388427	0.361201
Chr2	9388427	9408427	0.472649		Chr2	9388427	9408427	0.290949
Chr2	9408427	9428427	0.401116		Chr2	9408427	9428427	0.265149
Chr2	9428427	9448427	0.39215		Chr2	9428427	9448427	0.322907
Chr2	9448427	9468427	0.322841		Chr2	9448427	9468427	0.356605
Chr2	9468427	9488427	0.274749		Chr2	9468427	9488427	0.426176
Chr2	9488427	9508427	0.178269		Chr2	9488427	9508427	0.409664
Chr2	9508427	9528427	0.156306		Chr2	9508427	9528427	0.460583
Chr2	9528427	9548427	0.155483		Chr2	9528427	9548427	0.433446
Chr2	9548427	9568427	0.206014		Chr2	9548427	9568427	0.467179
Chr2	9568427	9588427	0.307377		Chr2	9568427	9588427	0.473135
Chr2	9588427	9608427	0.398875		Chr2	9588427	9608427	0.487466
Chr2	9608427	9628427	0.421854		Chr2	9608427	9628427	0.422269
Chr2	9628427	9648427	0.428536		Chr2	9628427	9648427	0.374997
Chr2	9648427	9668427	0.364639		Chr2	9648427	9668427	0.366372
Chr2	9668427	9688427	0.332178		Chr2	9668427	9688427	0.376025
Chr2	9688427	9708427	0.312856		Chr2	9688427	9708427	0.375253
Chr2	9708427	9728427	0.341179		Chr2	9708427	9728427	0.389183
Chr2	9728427	9748427	0.372323		Chr2	9728427	9748427	0.379328
Chr2	9748427	9768427	0.413555		Chr2	9748427	9768427	0.375974
Chr2	9768427	9788427	0.435832		Chr2	9768427	9788427	0.3699
Chr2	9788427	9808427	0.47633		Chr2	9788427	9808427	0.485931
Chr2	9808427	9828427	0.505509		Chr2	9808427	9828427	0.624386
Chr2	9828427	9848427	0.489096		Chr2	9828427	9848427	0.627036
Chr2	9848427	9868427	0.532085		Chr2	9848427	9868427	0.626369
Chr2	9868427	9888427	0.513403		Chr2	9868427	9888427	0.526883
Chr2	9888427	9908427	0.562783		Chr2	9888427	9908427	0.676268
Chr2	9908427	9928427	0.549832		Chr2	9908427	9928427	0.705343
Chr2	9928427	9948427	0.560531		Chr2	9928427	9948427	0.737127
Chr2	9948427	9968427	0.576401		Chr2	9948427	9968427	0.60017
Chr2	9968427	9988427	0.557075		Chr2	9968427	9988427	0.409409
Chr2	9988427	10008427	0.492538		Chr2	9988427	10008427	0.260549
Chr2	10008427	10028427	0.439212		Chr2	10008427	10028427	0.260085
Chr2	10028427	10048427	0.459951		Chr2	10028427	10048427	0.283239
Chr2	10048427	10068427	0.485548		Chr2	10048427	10068427	0.383805
Chr2	10068427	10088427	0.509082		Chr2	10068427	10088427	0.403461
Chr2	10088427	10108427	0.509837		Chr2	10088427	10108427	0.42203
Chr2	10108427	10128427	0.548233		Chr2	10108427	10128427	0.464241
Chr2	10128427	10148427	0.531712		Chr2	10128427	10148427	0.406511
[truncated: 3,918 more rows]

## Sheet: Fig. 5d
Fig. 5d
Relative interaction frequency of 3C
	Set1
	group	replicate 1	replicate 2	replicate 3	average
	Control	0.913805	1.12711	0.970913	1.00394
	Heat	0.39184	0.264543	0.305351	0.320578
	Recovery	0.614443	0.640043	0.541676	0.598721
	Set2
	group	replicate 1	replicate 2	replicate 3	average
	Control	0.8045	0.997019	1.04707	0.94953
	Heat	0.229028	0.252096	0.159032	0.213385
	Recovery	0.595763	0.644079	0.575535	0.605126

## Sheet: Fig. 5e
Fig. 5e
Association rates of KEEs
	KEE3/KEE4
	number of nuclei	pairing	half pairing	no pairing	total	association rate
	Control	151	22	2	175	0.925714
	Heat	119	64	7	190	0.794737
	Recovery	284	38	4	336	0.901786
	KEE7/KEE8
	number of nuclei	pairing	half pairing	no pairing	total	association rate
	Control	103	55	2	160	0.815625
	Heat	70	106	44	220	0.559091
	Recovery	102	65	25	192	0.700521

## Sheet: Suppl Fig 1d
Supplementary Fig. 1d
Relative expression levels
	QQS						SDC
	group	replicate 1	replicate 2	replicate 3	average		group	replicate 1	replicate 2	replicate 3	average
	Control	1.00602	1.00068	1.00271	1.00314		Control	1.10285	1.02391	1.04064	1.0558
	Heat	8.50897	5.56477	7.99503	7.35626		Heat	11.8152	12.682	20.43	14.9757
	H1.1						H1.2
	group	replicate 1	replicate 2	replicate 3	average		group	replicate 1	replicate 2	replicate 3	average
	Control	1.00024	1.00144	1.013	1.0049		Control	1.00307	1.00299	1.00003	1.00203
	Heat	0.413897	0.459409	0.48891	0.454072		Heat	0.219865	0.226991	0.298308	0.248388

## Sheet: Suppl Fig 3a
Supplementary Fig. 3a
Relative expression levels of TEs
	AT2TE15415 Rep1						AT2TE15415 Rep2
	group	replicate 1	replicate 2	replicate 3	average		group	replicate 1	replicate 2	replicate 3	average
	Control	1.03933	1.37431	0.700104	1.03791		Control	0.96984	0.804156	1.28221	1.01874
	Heat	2972.87	2940.83	2980.06	2964.59		Heat	4599.67	4281.53	4402.55	4427.92
	Recovery	7.89807	8.46897	7.58422	7.98375		Recovery	18.3646	19.5074	15.8421	17.9047
	AT2TE28025 Rep1						AT2TE28025 Rep2
	group	replicate 1	replicate 2	replicate 3	average		group	replicate 1	replicate 2	replicate 3	average
	Control	1.25465	0.936421	0.851151	1.01407		Control	1.114	1.02429	0.876383	1.00489
	Heat	2367.45	2441.31	2571.64	2460.13		Heat	640.453	639.778	618.546	632.925
	Recovery	14.1537	14.5378	15.84	14.8438		Recovery	8.66225	7.66012	9.42726	8.58321
	AT3TE50595 Rep1						AT3TE50595 Rep2
	group	replicate 1	replicate 2	replicate 3	average		group	replicate 1	replicate 2	replicate 3	average
	Control	0.525966	1.9004	1.00045	1.14227		Control	1.18467	0.971601	0.868792	1.00835
	Heat	14327.3	15254.9	15559.4	15047.2		Heat	108.1	111.008	120.815	113.308
	Recovery	28.4469	56.2564	41.6018	42.1017		Recovery	5.96658	7.67772	4.28939	5.97789
	AT5TE47200 Rep1						AT5TE47200 Rep2
	group	replicate 1	replicate 2	replicate 3	average		group	replicate 1	replicate 2	replicate 3	average
	Control	1.55659	0.625711	1.02672	1.06967		Control	1.61692	0.352088	1.75655	1.24185
	Heat	10606.9	9074.55	10633.3	10104.9		Heat	10459.3	10547	10032.3	10346.2
	Recovery	5.96455	7.35193	8.10387	15.3247		Recovery	15.1687	22.7589	21.6772	19.8683

## Sheet: Suppl Fig 3b
Supplementary Fig. 3b
Relative expression levels of TEs
	AT1TE54835 Rep1						AT1TE54835 Rep2
	group	replicate 1	replicate 2	replicate 3	average		group	replicate 1	replicate 2	replicate 3	average
	Control	0.798177	1.07531	1.16511	1.01287		Control	0.826739	0.947624	1.27642	1.01693
	Heat	3.90895	3.46125	3.7536	3.70793		Heat	6.45344	6.48669	6.23049	6.39021
	Recovery	2.76681	2.94425	3.06759	2.92622		Recovery	3.31832	4.32687	3.58813	3.74444
	AT2TE20870 Rep1						AT2TE20870 Rep2
	group	replicate 1	replicate 2	replicate 3	average		group	replicate 1	replicate 2	replicate 3	average
	Control	0.746892	1.1784	1.13619	1.02049		Control	0.835624	1.00312	1.19299	1.01058
	Heat	3.71034	3.0098	2.52712	3.08242		Heat	5.0527	4.2982	4.45398	4.60163
	Recovery	2.88184	3.21379	3.48743	3.19435		Recovery	3.40723	3.12365	3.81022	3.44703
	AT3TE21700 Rep1						AT3TE21700 Rep2
	group	replicate 1	replicate 2	replicate 3	average		group	replicate 1	replicate 2	replicate 3	average
	Control	1.19529	1.24248	0.673341	1.03704		Control	0.928944	1.01451	1.06109	1.00152
	Heat	10.8922	11.2115	12.6867	11.5968		Heat	6.82479	7.35997	6.8418	7.00885
	Recovery	11.4657	10.8559	12.0714	11.4643		Recovery	6.55579	6.91518	7.44058	6.97051
	AT3TE48460 Rep1						AT3TE48460 Rep2
	group	replicate 1	replicate 2	replicate 3	average		group	replicate 1	replicate 2	replicate 3	average
	Control	0.928684	0.972369	1.10739	1.00281		Control	0.915313	0.981077	1.1136	1.00333
	Heat	5.88486	6.08672	5.73001	5.90053		Heat	12.3453	12.2863	10.0669	11.5662
	Recovery	6.38824	5.29291	4.57714	5.41943		Recovery	11.9032	10.097	11.7312	11.2438

## Sheet: Suppl Fig4b
Supplementary Fig. 4b
Immunostaining
		Condensed	Intermediate	Decondensed	Non-Decondensed	Total number
	Control	278	82	18	360	378
	Heat	173	91	70	264	334
	Recovery	218	65	25	283	308

## Sheet: Suppl Fig 4c
Supplementary Fig. 4c
Nuclei diameters
Control nuclei			Heat nuclei
number	diameter (μm)		number	diameter (μm)
1	8.7194		1	11.7797
2	8.41337		2	8.03202
3	13.6911		3	12.0009
4	6.75612		4	10.9746
5	6.36064		5	9.83051
6	8.11676		6	9.33145
7	9.3032		7	9.49623
8	6.34181		8	10.1742
9	8.37571		9	10.193
10	8.06497		10	8.97834
11	7.96139		11	9.11488
12	5.62147		12	8.08851
13	8.69115		13	10.339
14	10.4473		14	12.4341
15	7.77307		15	10.3719
16	8.82298		16	8.81356
17	7.7354		17	9.51507
18	6.05932		18	8.4275
19	6.17702		19	9.19962
20	6.60546		20	8.44162
21	9.02542		21	8.41337
22	7.27401		22	12.5141
23	7.86723		23	11.9303
24	6.46422		24	14.7881
25	6.14407		25	8.80885
26	7.13277		26	10.7109
27	9.25141		27	7.99435
28	9.7646		28	7.6177
29	8.26271		29	7.58945
30	7.57533		30	8.9548
31	7.48117		31	7.04802
32	6.41714		32	8.67232
33	6.34181		33	7.6742
34	5.39548		34	8.33804
35	5.84746		35	9.68456
36	6.06403		36	7.36817
37	5.19303		37	11.2053
38	6.94915		38	8.55461
39	5.41431		39	8.23917
40	6.31356		40	8.87476
41	5.92279		41	6.89266
42	5.47552		42	9.08192
43	8.73352		43	10.1365
44	7.9096		44	8.0838
45	7.9096		45	8.18738
46	6.84557		46	7.41525
47	7.92373		47	6.72787
48	6.77966		48	7.47646
49	6.18644		49	8.39925
50	6.78908		50	9.44915
51	6.59605		51	8.76177
52	7.83898		52	8.67702
53	8.64878		53	10.4802
54	6.72787		54	10.6215
55	6.9774		55	10.3955
56	8.31921		56	11.3136
57	7.37759		57	7.69303
58	9.18079		58	9.33145
59	8.92655		59	12.9708
60	7.16102		60	8.19209
61	7.60829		61	9.22316
62	8.55932		62	9.35028
63	8.70527		63	11.2288
64	8.4887		64	9.82109
65	6.99623		65	5.26836
66	8.94539		66	5.31073
67	8.20621		67	6.27589
68	7.46704		68	11.8126
69	8.91714		69	9.34557
70	6.84557		70	11.7514
71	7.63183		71	8.7194
72	8.57815		72	9.88701
73	7.31168		73	7.71186
74	6.8032		74	11.2571
75	6.61959		75	9.57156
76	5.96045		76	8.67702
77	6.94915		77	10.5038
78	6.86441		78	8.97834
79	7.41996		79	10.1365
80	8.38512		80	6.89266
81	7.35405		81	9.7646
82	8.78531		82	10.1883
83	7.19397		83	12.1281
84	7.6177		84	9.19962
85	8.46045		85	6.67608
86	6.59134		86	8.32863
87	6.96798		87	10.5791
88	8.65348		88	11.3136
89	7.88606		89	9.74105
90	7.3823		90	11.3748
91	7.8484		91	6.29002
92	6.93503		92	8.69115
93	8.90772		93	13.6394
94	8.92185		94	10.3249
95	8.55461		95	6.91149
96	7.29755		96	8.40866
97	7.57062		97	7.94256
98	7.2081		98	10.7721
99	6.33239		99	8.72881
100	6.12524		100	10.9181
101	8.74765		101	8.75706
102	8.53578		102	9.61864
103	7.08098		103	8.65348
104	10.8992		104	7.98964
105	6.66196		105	7.85311
106	10.2825		106	6.92561
107	8.08851		107	7.88606
108	8.34746		108	7.66478
109	8.07439		109	9.60923
110	9.43032		110	7.81073
111	6.41243		111	9.08192
112	6.01224		112	9.92938
113	8.95009		113	6.91149
114	9.64218		114	10.8992
115	5.86629		115	7.69774
116	6.71375		116	7.41525
117	7.01507		117	8.51695
118	7.10452		118	6.4548
119	8.05085		119	7.71186
120	8.46516		120	7.21751
121	7.55179		121	6.93974
122	7.42467		122	6.72787
123	8.28625		123	6.5725
124	8.68644		124	9.57627
125	7.07156
126	5.51318
127	7.50942
128	6.53484
129	6.93974
130	5.82392
131	5.88983

[truncated: 2 more sheets: Suppl Fig 9d, Suppl Fig 12b]
